# Supplementary material for: Palms of the past: can morphometric phytolith analysis inform deep time evolution and palaeoecology of Arecaceae?
Source: Ann Bot. 2024 Apr 30;134(2):263–82. doi: 10.1093/aob/mcae068 (PMC11232524; doi:10.1093/aob/mcae068)
Supplement: mcae068_suppl_Supplementary_Materials [file mcae068_suppl_supplementary_materials.zip]

Archive with 4 entries (4 files):
- Table_S2.xlsx
- macro_for_nd2_palm (1).txt
- Palm_Supplement_Resub_final.doc
- Table_S1_v2.xlsx
