# Supplementary material for: Palms of the past: can morphometric phytolith analysis inform deep time evolution and palaeoecology of Arecaceae?
Source: Ann Bot. 2024 Apr 30;134(2):263–82. doi: 10.1093/aob/mcae068 (PMC11232524; doi:10.1093/aob/mcae068)
Supplement: mcae068_suppl_Supplementary_Materials [file mcae068_suppl_supplementary_materials.zip › Table_S2.xlsx]

## Sheet: Table S2
species	decimalLatitude	decimalLongitude	landcover	abrv_label	full_label	bio1	bio2	bio3	bio4	bio5	bio6	bio7	bio8	bio9	bio10	bio11	bio12	bio13	bio14	bio15	bio16	bio17	bio18	bio19	ESA92	ESA93	ESA94	ESA95	ESA96	ESA97	ESA98	ESA99	ESA00	ESA01	ESA02	ESA03	ESA04	ESA05	ESA06	ESA07	ESA08	ESA09	ESA10	ESA11	ESA12	ESA13	ESA14	ESA15
Acoelorrhaphe wrightii	18.125	-91.0389	10	crop	Cropland, rainfed	26.5625	12.4083	63.6325	213.01	37	17.5	19.5	27.3667	26.15	28.8833	23.65	1451	240	26	67.3113	643	99	349	147	10	10	10	10	10	10	10	10	10	10	10	10	10	10	10	10	10	10	10	10	10	10	10	10
Acoelorrhaphe wrightii	17.35	-88.5667	10	crop	Cropland, rainfed	25.75	9.31667	64.6991	168.779	32.4	18	14.4	27.2	25.1667	27.4167	23.45	1949	299	47	53.1626	774	170	661	327	10	10	10	10	10	10	10	10	10	10	10	10	10	10	10	10	10	10	10	10	10	10	10	10
Acoelorrhaphe wrightii	15.4833	-84.3667	10	crop	Cropland, rainfed	26.5417	7.88333	69.152	116.888	32.2	20.8	11.4	27.4167	27.1333	27.65	24.85	2986	435	66	45.9748	1045	281	875	723	50	50	50	50	50	50	50	10	10	10	10	10	10	10	10	10	10	10	10	10	10	10	10	10
Acoelorrhaphe wrightii	10.5	-84.5	10	crop	Cropland, rainfed	26.1667	9.21667	76.1708	78.0831	32.7	20.6	12.1	26.2667	26.9	27.2833	25.3167	3325	476	64	48.7433	1274	264	379	852	10	10	10	10	10	10	10	10	10	10	10	10	10	10	10	10	10	10	10	10	10	10	10	10
Acoelorrhaphe wrightii	18.1813	-91.3499	10	crop	Cropland, rainfed	26.6375	12.375	64.1192	208.786	36.8	17.5	19.3	27.3833	26.4167	28.9167	23.7833	1462	221	26	63.9525	638	104	337	171	10	10	10	10	10	10	10	10	10	10	10	10	10	10	10	10	10	10	10	10	10	10	10	10
Acoelorrhaphe wrightii	17.95	-88.73	10	crop	Cropland, rainfed	25.8125	11.6417	69.7106	168.659	33.6	16.9	16.7	27.2167	25.2167	27.4	23.4333	1493	227	38	56.552	606	118	502	204	50	50	50	10	10	10	10	10	10	10	10	10	10	10	10	10	10	10	10	10	10	10	10	10
Acoelorrhaphe wrightii	18.0639	-91.6444	10	crop	Cropland, rainfed	26.8458	12.425	66.4438	196.138	36.5	17.8	18.7	27.6667	26.6833	28.8667	24.1167	1687	301	30	64.141	768	126	346	228	10	10	10	10	10	10	10	10	10	10	10	10	10	10	10	10	10	10	10	10	10	10	10	10
Acoelorrhaphe wrightii	14.1328	-87.1103	100	mosaic_woody.herb	Mosaic tree and shrub (>50%) / herbaceous cover (<50%)	19.6875	10.725	66.2037	168.187	27.7	11.5	16.2	20.45	18.3333	21.4333	17.35	1226	218	14	80.2529	538	46	440	51	100	100	100	100	100	100	100	100	100	100	100	100	100	100	100	100	100	100	100	100	100	100	100	100
Acoelorrhaphe wrightii	18.96	-87.97	100	mosaic_woody.herb	Mosaic tree and shrub (>50%) / herbaceous cover (<50%)	26.3042	10.2083	71.8897	153.807	33.1	18.9	14.2	27.4333	25.5	27.8167	24.1667	1392	213	37	51.3041	552	125	449	220	180	180	180	100	100	100	100	100	100	100	100	100	100	100	100	100	100	100	100	100	100	100	100	100
Acoelorrhaphe wrightii	25.67	-80.27	11	crop_herb	Herbaceous cover	24.2708	7.55833	46.6564	318.051	31.6	15.4	16.2	27.7167	20.1667	27.8833	20.1667	1471	241	36	59.5561	606	137	577	137	11	11	11	11	11	11	11	11	11	11	11	11	11	11	11	11	11	11	11	11	11	11	11	11
Acoelorrhaphe wrightii	17.85	-88.6833	11	crop_herb	Herbaceous cover	25.9125	11.1083	69.4271	168.133	33.3	17.3	16	27.2833	25.3167	27.5167	23.5667	1600	235	42	54.3506	633	134	537	237	11	11	11	11	11	11	11	11	11	11	11	11	11	11	11	11	11	11	11	11	11	11	11	11
Acoelorrhaphe wrightii	16.483	-88.683	110	mosaic_herb.woody	Mosaic herbaceous cover (>50%) / tree and shrub (<50%)	25.75	9.61667	67.2494	157.264	32.5	18.2	14.3	26.8833	25.3833	27.25	23.6	2600	408	55	59.9566	1143	200	868	393	110	110	110	110	110	110	110	110	110	110	110	110	110	110	110	110	110	110	110	110	110	110	110	110
Acoelorrhaphe wrightii	17.3572	-88.5419	110	mosaic_herb.woody	Mosaic herbaceous cover (>50%) / tree and shrub (<50%)	25.8292	9.34167	64.8727	169.43	32.5	18.1	14.4	27.2667	25.25	27.4833	23.5167	1956	300	48	53.1331	775	170	664	327	110	110	110	110	110	110	110	110	110	110	110	110	110	110	110	110	110	110	110	110	110	110	110	110
Acoelorrhaphe wrightii	17.62	-88.37	120	shrub	Shrubland	26.1583	8.38333	64.4872	164.038	32.1	19.1	13	27.5167	25.5833	27.75	23.9167	1867	260	48	49.3617	684	163	577	332	120	120	120	120	120	120	120	120	120	120	120	120	120	120	120	120	120	120	120	120	120	120	120	120
Acoelorrhaphe wrightii	18.4701	-92.45	170	flood_tree_salt	Tree cover, flooded, saline water	26.5917	10.1	61.9632	207.822	34.9	18.6	16.3	27.6833	25.95	28.65	23.6667	1609	280	33	62.8536	727	124	407	252	170	170	170	170	170	170	170	170	170	170	170	170	170	170	170	170	170	170	170	170	170	170	170	170
Acoelorrhaphe wrightii	18.4602	-92.4576	170	flood_tree_salt	Tree cover, flooded, saline water	26.575	10.0833	61.8609	208.092	34.9	18.6	16.3	27.6833	25.9167	28.6167	23.6333	1618	281	34	62.4532	728	124	408	256	170	170	170	170	170	170	170	170	170	170	170	170	170	170	170	170	170	170	170	170	170	170	170	170
Acoelorrhaphe wrightii	17.5636	-88.3272	120	shrub	Shrubland	26.2958	8.025	64.2	159.551	32	19.5	12.5	27.3167	25.7167	27.8333	24.1167	1905	260	48	48.5094	686	164	571	358	120	120	120	120	120	120	120	120	120	120	120	120	120	120	120	120	120	120	120	120	120	120	120	120
Acoelorrhaphe wrightii	17.6167	-88.3667	120	shrub	Shrubland	26.1875	8.30833	64.4057	163.584	32.1	19.2	12.9	27.5667	25.5833	27.7667	23.95	1865	260	48	49.5787	683	162	576	329	120	120	120	120	120	120	120	120	120	120	120	120	120	120	100	100	100	100	100	100	100	100	100	100
Acoelorrhaphe wrightii	28	-82	130	grassland	Grassland	22.4292	12.1917	51.0112	456.615	33.4	9.5	23.9	27.5833	20.25	27.5833	16.5	1278	196	48	54.2914	570	173	570	202	130	130	130	130	130	130	130	130	130	130	130	130	130	130	130	130	130	130	190	190	190	190	190	190
Acoelorrhaphe wrightii	14.1269	-83.4417	130	grassland	Grassland	25.7417	6.03333	67.7903	101.239	29.9	21	8.9	26.3	25.3667	26.6333	24.2333	2721	415	53	52.6621	1110	193	592	480	130	130	130	130	130	130	130	130	130	130	130	130	130	130	130	130	130	130	130	130	130	130	130	130
Acoelorrhaphe wrightii	18.1725	-91.0525	130	grassland	Grassland	26.5042	12.3917	63.547	214.067	36.9	17.4	19.5	27.2833	26.0833	28.85	23.5667	1449	238	25	68.1838	647	96	348	142	130	130	130	130	130	130	130	130	130	130	130	130	130	130	130	130	130	130	130	130	130	130	130	130
Acoelorrhaphe wrightii	28.5	-81.45	130	grassland	Grassland	22.4458	12.1917	49.9658	467.641	33.7	9.3	24.4	27.75	17.5333	27.75	16.3833	1222	180	49	51.8993	533	166	533	188	130	130	130	130	130	130	130	130	130	130	130	130	130	130	130	130	130	130	130	130	130	130	130	130
Acoelorrhaphe wrightii	17.9069	-90.8597	130	grassland	Grassland	26.7375	12.3917	64.2055	208.044	37	17.7	19.3	27.9167	26.4	29.0167	23.8833	1471	253	30	65.7142	649	105	353	161	130	130	130	130	130	130	130	130	130	130	130	130	130	130	130	130	130	130	130	130	130	130	130	130
Acoelorrhaphe wrightii	22.0689	-84.0219	130	grassland	Grassland	25.4125	10.4917	65.1656	204.241	32.8	16.7	16.1	27	22.6167	27.6	22.6167	1343	220	25	62.4846	555	111	501	111	130	130	130	130	130	130	130	130	130	130	130	130	130	130	130	130	130	130	130	130	130	130	130	130
Acoelorrhaphe wrightii	29.6129	-82.4076	160	flood_tree_fresh	Tree cover, flooded, fresh or brakish water	20.5458	13.2083	48.3822	542.136	33.1	5.8	27.3	26.7667	17.65	26.7667	13.5333	1343	206	59	44.8889	561	191	561	270	160	160	160	160	160	160	160	160	160	160	160	160	160	160	160	160	160	160	160	160	160	160	160	160
Acoelorrhaphe wrightii	26.0992	-81.381	160	flood_tree_fresh	Tree cover, flooded, fresh or brakish water	23.3292	11.0083	53.6992	367.562	32.7	12.2	20.5	27.35	18.65	27.5667	18.65	1310	239	41	68.0042	639	135	586	135	160	160	160	160	160	160	160	160	160	160	160	160	160	160	160	160	160	160	160	160	160	160	160	160
Acoelorrhaphe wrightii	25.3823	-80.6082	160	flood_tree_fresh	Tree cover, flooded, fresh or brakish water	24.2458	9.325	51.5193	326.562	32.4	14.3	18.1	27.8	20.05	27.9833	20.05	1390	237	36	63.8834	600	132	574	132	160	160	160	160	160	160	160	160	160	160	160	160	160	160	160	160	160	160	160	160	160	160	160	160
Acoelorrhaphe wrightii	26.4196	-81.4692	160	flood_tree_fresh	Tree cover, flooded, fresh or brakish water	23.2208	11.925	55.2083	380.523	33.1	11.5	21.6	27.4167	19.5667	27.5667	18.35	1313	236	37	67.6969	646	136	588	137	160	160	160	160	160	160	160	160	160	160	160	160	160	160	160	160	160	160	160	160	160	160	160	160
Acoelorrhaphe wrightii	18.4724	-92.4509	170	flood_tree_salt	Tree cover, flooded, saline water	26.6083	10.05	62.037	208.576	34.9	18.7	16.2	27.7167	25.9333	28.6667	23.6667	1604	280	33	62.9087	725	123	405	251	40	40	40	40	40	40	40	170	170	170	170	170	170	170	170	170	170	170	170	170	170	170	170	170
Acoelorrhaphe wrightii	20.8667	-86.8861	170	flood_tree_salt	Tree cover, flooded, saline water	26.1875	9.775	64.3092	195.821	33.4	18.2	15.2	27.55	25	28.3167	23.5833	1265	195	41	48.6413	515	142	382	202	170	170	170	170	170	170	170	170	170	170	170	170	170	170	170	170	170	170	170	170	170	170	170	170
Acoelorrhaphe wrightii	18.5351	-92.5559	170	flood_tree_salt	Tree cover, flooded, saline water	26.6667	9.98333	62.0083	204.732	35	18.9	16.1	27.7333	26.0167	28.7	23.7833	1529	264	32	62.5519	686	119	375	252	170	170	170	170	170	170	170	170	170	170	170	170	170	170	170	170	170	170	170	170	170	170	170	170
Acoelorrhaphe wrightii	25.3224	-80.8335	170	flood_tree_salt	Tree cover, flooded, saline water	24.3042	9.44167	51.5938	332.999	32.5	14.2	18.3	27.95	20.3167	28.1	20.0333	1291	223	43	62.9458	549	138	525	138	170	170	170	170	170	170	170	170	170	170	170	170	170	170	170	170	170	170	170	170	170	170	170	170
Acoelorrhaphe wrightii	18.5553	-92.2267	170	flood_tree_salt	Tree cover, flooded, saline water	26.5	9.66667	62.3656	203.258	34.4	18.9	15.5	27.5333	25.9167	28.5167	23.65	1542	266	28	64.4393	698	109	416	223	180	180	180	170	170	170	170	170	170	170	170	170	170	170	170	170	170	170	170	170	170	170	170	170
Acoelorrhaphe wrightii	21.13	-90.01	170	flood_tree_salt	Tree cover, flooded, saline water	26.1625	11.0917	68.047	186.342	34.1	17.8	16.3	27.7	25.4167	28	23.5333	637	121	12	70.617	293	44	220	72	170	170	170	170	170	170	170	170	170	170	170	170	170	170	170	170	170	170	170	170	170	170	170	170
Acoelorrhaphe wrightii	18.4735	-92.4595	170	flood_tree_salt	Tree cover, flooded, saline water	26.5875	10.025	61.8827	207.168	34.9	18.7	16.2	27.7	25.9	28.6333	23.6667	1610	280	33	62.5301	725	123	405	257	40	40	40	40	40	40	40	170	170	170	170	170	170	170	170	170	170	170	170	170	170	170	170	170
Acoelorrhaphe wrightii	18.4725	-92.4526	170	flood_tree_salt	Tree cover, flooded, saline water	26.6083	10.05	62.037	208.576	34.9	18.7	16.2	27.7167	25.9333	28.6667	23.6667	1604	280	33	62.9087	725	123	405	251	40	40	40	40	40	40	40	170	170	170	170	170	170	170	170	170	170	170	170	170	170	170	170	170
Acoelorrhaphe wrightii	25.4323	-80.7197	180	flood_herb	Shrub or herbaceous cover, flooded, fresh/saline/brakish water	24.2	10.0167	52.9982	332.374	32.6	13.7	18.9	27.8167	19.9167	27.9833	19.9167	1359	236	39	63.6269	591	134	559	134	180	180	180	180	180	180	180	180	180	180	180	180	180	180	180	180	180	180	180	180	180	180	180	180
Acoelorrhaphe wrightii	25.3232	-80.8328	180	flood_herb	Shrub or herbaceous cover, flooded, fresh/saline/brakish water	24.325	9.46667	51.4493	333.334	32.6	14.2	18.4	27.9833	21.6333	28.1333	20.05	1296	224	44	62.536	550	141	525	142	180	180	180	180	180	180	180	180	180	180	180	180	180	180	180	180	180	180	180	180	180	180	180	180
Acoelorrhaphe wrightii	25.2752	-80.7984	180	flood_herb	Shrub or herbaceous cover, flooded, fresh/saline/brakish water	24.3542	9.19167	51.0648	328.609	32.5	14.5	18	27.95	21.6833	28.1167	20.15	1291	222	42	62.1842	541	139	518	139	180	180	180	180	180	180	180	180	180	180	180	180	180	180	180	180	180	180	180	180	180	180	180	180
Acoelorrhaphe wrightii	25.3232	-80.8327	180	flood_herb	Shrub or herbaceous cover, flooded, fresh/saline/brakish water	24.325	9.46667	51.4493	333.334	32.6	14.2	18.4	27.9833	21.6333	28.1333	20.05	1296	224	44	62.536	550	141	525	142	180	180	180	180	180	180	180	180	180	180	180	180	180	180	180	180	180	180	180	180	180	180	180	180
Acoelorrhaphe wrightii	25.3279	-80.799	180	flood_herb	Shrub or herbaceous cover, flooded, fresh/saline/brakish water	24.3542	9.79167	52.6434	332.425	32.6	14	18.6	27.9833	20.0833	28.15	20.0833	1303	226	40	62.9778	555	137	529	137	180	180	180	180	180	180	180	180	180	180	180	180	180	180	180	180	180	180	180	180	180	180	180	180
Acoelorrhaphe wrightii	25.2904	-80.7983	180	flood_herb	Shrub or herbaceous cover, flooded, fresh/saline/brakish water	24.35	9.3	51.3812	329.407	32.5	14.4	18.1	27.95	20.1333	28.1167	20.1333	1293	223	43	62.4206	544	137	520	137	180	180	180	180	180	180	180	180	180	180	180	180	180	180	180	180	180	180	180	180	180	180	180	180
Acoelorrhaphe wrightii	10.89	-84.78	180	flood_herb	Shrub or herbaceous cover, flooded, fresh/saline/brakish water	26.3292	8.20833	73.949	73.4061	32.3	21.2	11.1	26.4833	26.8833	27.3333	25.45	2825	396	54	51.6005	1093	217	313	657	180	180	180	180	180	180	180	180	180	180	180	180	180	180	180	180	180	180	180	180	180	180	180	180
Acoelorrhaphe wrightii	27.9475	-82.4584	190	urban	Urban areas	22.7333	10.5	47.0852	463.379	32.7	10.4	22.3	27.9	20.5833	27.9	16.6833	1265	199	46	52.3257	547	180	547	213	190	190	190	190	190	190	190	190	190	190	190	190	190	190	190	190	190	190	190	190	190	190	190	190
Acoelorrhaphe wrightii	29.647	-82.3448	190	urban	Urban areas	20.5958	13.0917	48.1311	541.284	33.1	5.9	27.2	26.8	17.7	26.8	13.6	1325	200	59	44.1186	549	193	549	271	190	190	190	190	190	190	190	190	190	190	190	190	190	190	190	190	190	190	190	190	190	190	190	190
Acoelorrhaphe wrightii	28.0619	-82.417	190	urban	Urban areas	22.4958	11.0417	48.2169	465.679	32.8	9.9	22.9	27.7	20.3333	27.7	16.4333	1283	199	48	50.4835	548	185	548	223	190	190	190	190	190	190	190	190	190	190	190	190	190	190	190	190	190	190	190	190	190	190	190	190
Acoelorrhaphe wrightii	27.9167	-82.35	190	urban	Urban areas	22.5958	11.0417	48.6417	458.419	32.8	10.1	22.7	27.7333	20.45	27.7333	16.65	1267	202	45	54.6281	562	174	562	205	130	190	190	190	190	190	190	190	190	190	190	190	190	190	190	190	190	190	190	190	190	190	190	190
Acoelorrhaphe wrightii	19.4099	-99.1756	190	urban	Urban areas	16.5333	15.2	69.0909	178.724	27	5	22	17.7	14.1167	18.55	14.1167	783	168	7	98.1673	465	23	225	23	190	190	190	190	190	190	190	190	190	190	190	190	190	190	190	190	190	190	190	190	190	190	190	190
Acoelorrhaphe wrightii	14.9056	-92.2634	190	urban	Urban areas	27.2417	13.3	78.6982	59.9179	35.4	18.5	16.9	27.0167	26.6333	28.1	26.6333	2966	554	16	81.2082	1425	68	476	68	190	190	190	190	190	190	190	190	190	190	190	190	190	190	190	190	190	190	190	190	190	190	190	190
Acoelorrhaphe wrightii	18.48	-69.97	190	urban	Urban areas	26.2958	10.7917	79.3505	106.439	32.7	19.1	13.6	27.2333	25	27.3833	24.8	1698	214	67	43.5144	616	204	599	214	190	190	190	190	190	190	190	190	190	190	190	190	190	190	190	190	190	190	190	190	190	190	190	190
Acoelorrhaphe wrightii	18.5742	-92.2275	210	water	Water bodies	26.5	9.48333	61.5801	204.617	34.4	19	15.4	27.5333	25.9167	28.5333	23.6333	1524	263	28	64.6213	692	108	412	218	210	210	210	210	210	210	210	210	210	210	210	210	210	210	210	210	210	210	210	210	210	210	210	210
Acoelorrhaphe wrightii	18.1741	-94.2279	210	water	Water bodies	25.9625	9.10833	58.7634	219.37	33.9	18.4	15.5	27.0833	25	28.1333	22.7667	2718	450	47	62.7481	1247	186	639	462	210	210	210	210	210	210	210	210	210	210	210	210	210	210	210	210	210	210	210	210	210	210	210	210
Acoelorrhaphe wrightii	17.9025	-93.885	210	water	Water bodies	26.2542	10.2083	60.7639	221.076	35.1	18.3	16.8	27.2667	25.5667	28.5167	23.1333	2177	350	44	56.8403	949	183	543	387	210	210	210	210	210	210	210	210	210	210	210	210	210	210	210	210	210	210	210	210	210	210	210	210
Acoelorrhaphe wrightii	17.9025	-93.8851	210	water	Water bodies	26.2542	10.2083	60.7639	221.076	35.1	18.3	16.8	27.2667	25.5667	28.5167	23.1333	2177	350	44	56.8403	949	183	543	387	210	210	210	210	210	210	210	210	210	210	210	210	210	210	210	210	210	210	210	210	210	210	210	210
Acoelorrhaphe wrightii	18.183	-94.017	210	water	Water bodies	26.0292	9.45833	60.2442	220.108	34	18.3	15.7	27.1667	27	28.2167	22.85	2453	447	46	61.4449	1105	173	542	469	210	210	210	210	210	210	210	210	210	210	210	210	210	210	210	210	210	210	210	210	210	210	210	210
Acoelorrhaphe wrightii	18.05	-88.4333	210	water	Water bodies	26.0208	9.60833	67.6643	167.664	32.6	18.4	14.2	27.1667	25.3167	27.6	23.6833	1520	239	36	56.6754	593	119	520	221	210	210	210	210	210	210	210	210	210	210	210	210	210	210	210	210	210	210	210	210	210	210	210	210
Acoelorrhaphe wrightii	18.4721	-92.4564	210	water	Water bodies	26.6083	10.05	62.037	208.576	34.9	18.7	16.2	27.7167	25.9333	28.6667	23.6667	1604	280	33	62.9087	725	123	405	251	210	210	210	210	210	210	210	210	210	210	210	210	210	210	210	210	210	210	210	210	210	210	210	210
Acoelorrhaphe wrightii	15.9583	-85.9083	210	water	Water bodies	27.3375	8.39167	67.1333	144.319	33.6	21.1	12.5	26.4	28.05	28.7333	25.3	2095	354	64	54.1751	946	232	357	639	210	210	210	210	210	210	210	210	210	210	210	210	210	210	210	170	170	170	170	170	170	170	170	170
Acoelorrhaphe wrightii	10.88	-84.78	210	water	Water bodies	26.3375	8.20833	73.949	73.2097	32.3	21.2	11.1	26.5	26.8833	27.3333	25.45	2952	397	55	50.6904	1096	251	325	742	210	210	210	210	210	210	210	210	210	210	210	210	210	210	210	210	210	210	210	210	210	210	210	210
Acoelorrhaphe wrightii	21.0183	-86.8834	30	mosaic_crop.natural	Mosaic cropland (>50%) / natural vegetation (tree, shrub, herbaceous cover) (<50%)	26.0458	10.225	64.7152	201.714	33.5	17.7	15.8	27.4833	24.8	28.2667	23.3833	1263	194	42	46.8361	505	145	392	208	30	30	30	30	30	30	30	30	30	30	30	30	30	30	30	30	30	30	30	30	30	30	30	30
Acoelorrhaphe wrightii	19.883	-90.483	50	tree_broadlv_evrgr	Tree cover, broadleaved, evergreen, closed to open (>15%)	26.5625	11.7417	65.9644	198.484	35.5	17.7	17.8	27.95	25.9167	28.6167	23.8167	1147	230	16	83.9606	605	56	410	79	50	50	50	50	50	50	50	50	50	50	50	50	50	50	50	50	50	50	50	50	50	50	50	50
Acoelorrhaphe wrightii	17.83	-91.53	30	mosaic_crop.natural	Mosaic cropland (>50%) / natural vegetation (tree, shrub, herbaceous cover) (<50%)	26.8958	11.9083	64.7192	205.254	36.5	18.1	18.4	27.7167	26.6167	29.05	24.05	1742	258	44	55.1609	736	162	412	249	30	30	30	30	30	30	30	30	30	30	30	30	30	30	30	30	30	30	30	30	30	30	30	30
Acoelorrhaphe wrightii	17.7625	-91.875	30	mosaic_crop.natural	Mosaic cropland (>50%) / natural vegetation (tree, shrub, herbaceous cover) (<50%)	26.8167	11.35	62.3626	212.799	36.3	18.1	18.2	27.6333	26.4833	29.0333	23.8833	2145	351	63	53.3659	909	210	442	346	30	30	30	30	30	30	30	30	30	30	30	30	30	30	30	30	30	30	30	30	30	30	30	30
Acoelorrhaphe wrightii	17.23	-88.92	30	mosaic_crop.natural	Mosaic cropland (>50%) / natural vegetation (tree, shrub, herbaceous cover) (<50%)	25.475	10.3333	65.8174	172.475	33	17.3	15.7	26.8833	24.8833	27.2	23.1167	1733	257	40	52.5298	680	146	574	307	30	30	30	30	30	30	30	30	30	30	30	30	30	30	30	30	30	30	30	30	30	30	30	30
Acoelorrhaphe wrightii	18	-88.7	30	mosaic_crop.natural	Mosaic cropland (>50%) / natural vegetation (tree, shrub, herbaceous cover) (<50%)	25.7417	11.4833	69.596	172.48	33.5	17	16.5	27.2	25.15	27.3667	23.3167	1474	226	37	57.0764	598	114	501	202	50	50	50	50	50	50	50	30	30	30	30	30	30	30	30	30	30	30	30	30	30	30	30	30
Acoelorrhaphe wrightii	18.05	-94.1	40	mosaic_natural.crop	Mosaic natural vegetation (tree, shrub, herbaceous cover) (>50%) / cropland (<50%)	26.0875	10.075	60.3293	223.283	34.8	18.1	16.7	27.15	27.2	28.3333	22.8833	2491	438	44	61.1854	1120	175	572	459	40	40	40	40	40	40	40	40	40	40	40	40	40	40	40	40	40	40	40	40	40	40	40	40
Acoelorrhaphe wrightii	10.8938	-84.7888	40	mosaic_natural.crop	Mosaic natural vegetation (tree, shrub, herbaceous cover) (>50%) / cropland (<50%)	26.3	8.25	74.3243	73.2369	32.3	21.2	11.1	26.4667	26.85	27.3	25.4333	2929	382	51	53.0116	1138	201	300	729	40	40	40	40	40	40	40	40	40	40	40	40	40	40	40	40	40	40	40	40	40	40	40	40
Acoelorrhaphe wrightii	18.4474	-92.5769	40	mosaic_natural.crop	Mosaic natural vegetation (tree, shrub, herbaceous cover) (>50%) / cropland (<50%)	26.575	9.93333	61.6977	208.768	34.9	18.8	16.1	27.7	25.8833	28.6333	23.6333	1617	284	35	62.1792	728	126	395	268	40	40	40	40	40	40	40	40	40	40	40	40	40	40	50	50	50	50	50	50	50	50	50	50
Acoelorrhaphe wrightii	27.7769	-82.2511	40	mosaic_natural.crop	Mosaic natural vegetation (tree, shrub, herbaceous cover) (>50%) / cropland (<50%)	22.35	11.6167	50.0718	455.646	32.7	9.5	23.2	27.45	20.2667	27.45	16.4333	1282	206	44	57.8078	586	169	586	197	40	40	40	40	40	40	40	40	40	40	40	40	40	40	40	40	40	40	40	40	40	40	40	40
Acoelorrhaphe wrightii	17.8783	-88.3131	40	mosaic_natural.crop	Mosaic natural vegetation (tree, shrub, herbaceous cover) (>50%) / cropland (<50%)	26.1042	8.49167	65.3205	164.599	32	19	13	27.25	25.4167	27.65	23.8333	1691	260	44	53.2325	646	145	545	261	40	40	40	40	40	40	40	40	40	40	40	40	40	40	40	40	40	40	40	40	40	40	40	40
Acoelorrhaphe wrightii	18.5503	-92.5603	50	tree_broadlv_evrgr	Tree cover, broadleaved, evergreen, closed to open (>15%)	26.6417	10.0167	62.2153	206.528	35	18.9	16.1	27.7167	26	28.6833	23.7333	1521	262	32	62.7158	682	118	371	250	50	50	50	50	50	50	50	50	50	50	50	50	50	50	50	50	50	50	50	50	50	50	50	50
Acoelorrhaphe wrightii	17.7464	-90.2936	50	tree_broadlv_evrgr	Tree cover, broadleaved, evergreen, closed to open (>15%)	25.9375	12.075	66.3462	196.667	35.2	17	18.2	26.7667	25.55	28	23.2167	1483	263	32	62.9264	654	108	366	170	50	50	50	50	50	50	50	50	50	50	50	50	50	50	50	50	50	50	50	50	50	50	50	50
Acoelorrhaphe wrightii	18.225	-93.9491	50	tree_broadlv_evrgr	Tree cover, broadleaved, evergreen, closed to open (>15%)	26.0833	9.66667	61.1814	217.646	34.2	18.4	15.8	27.25	27.0333	28.2333	22.9333	2359	426	46	61.0255	1061	170	516	455	50	50	50	50	50	50	50	50	50	50	50	50	50	50	50	50	50	50	50	50	50	50	50	50
Acoelorrhaphe wrightii	17.3667	-88.55	50	tree_broadlv_evrgr	Tree cover, broadleaved, evergreen, closed to open (>15%)	25.8375	9.34167	64.8727	170.109	32.5	18.1	14.4	27.3	25.25	27.5	23.5167	1952	299	48	53.1241	773	170	663	326	50	50	50	50	50	50	50	50	50	50	50	50	50	50	50	110	110	110	110	110	110	110	110	110
Acoelorrhaphe wrightii	13.5	-84.2333	50	tree_broadlv_evrgr	Tree cover, broadleaved, evergreen, closed to open (>15%)	25.9125	6.975	71.9072	84.4534	30.8	21.1	9.7	26.2333	26.1667	26.85	24.8167	2512	412	50	59.1014	1129	181	337	329	50	50	50	50	50	50	50	50	50	50	50	50	50	50	50	50	50	50	50	50	50	50	50	50
Acoelorrhaphe wrightii	18.2083	-94.0306	50	tree_broadlv_evrgr	Tree cover, broadleaved, evergreen, closed to open (>15%)	26.05	9.43333	60.0849	217.757	34.1	18.4	15.7	27.1667	27.0333	28.2167	22.9	2466	449	46	61.6539	1116	173	545	466	50	50	50	50	50	50	50	50	50	50	50	50	50	50	50	50	50	50	50	50	50	50	50	50
Acoelorrhaphe wrightii	18.2796	-92.6171	50	tree_broadlv_evrgr	Tree cover, broadleaved, evergreen, closed to open (>15%)	26.5833	10.1833	62.0935	210.555	35	18.6	16.4	27.7167	25.8667	28.6667	23.6167	1822	316	42	59.0532	810	155	447	314	50	50	50	50	50	50	50	50	50	50	50	50	50	50	50	50	50	50	50	50	50	50	50	50
Acoelorrhaphe wrightii	16.5	-88.683	50	tree_broadlv_evrgr	Tree cover, broadleaved, evergreen, closed to open (>15%)	25.7458	9.59167	67.0746	158.336	32.5	18.2	14.3	26.9	25.3667	27.2667	23.5833	2564	402	55	60.2158	1129	197	857	381	50	50	50	50	50	50	50	50	50	50	50	50	50	50	50	100	100	100	100	100	100	100	100	100
Acoelorrhaphe wrightii	18.3	-89.1167	50	tree_broadlv_evrgr	Tree cover, broadleaved, evergreen, closed to open (>15%)	24.9167	13.25	72.8022	171.363	33.8	15.6	18.2	26.0333	24.3667	26.5167	22.5167	1211	196	27	59.4787	519	98	406	154	50	50	50	50	50	50	50	50	50	50	50	50	50	50	50	50	50	50	50	50	50	50	50	50
Acoelorrhaphe wrightii	18.5414	-92.5669	50	tree_broadlv_evrgr	Tree cover, broadleaved, evergreen, closed to open (>15%)	26.6375	10.0083	62.1636	206.652	35	18.9	16.1	27.7167	27.6667	28.6833	23.7333	1529	263	32	62.1337	683	118	372	258	50	50	50	50	50	50	50	50	50	50	50	50	50	50	50	50	50	50	50	50	50	50	50	50
Acoelorrhaphe wrightii	13.95	-84.2167	50	tree_broadlv_evrgr	Tree cover, broadleaved, evergreen, closed to open (>15%)	25.6	7.1	71.7172	89.3665	30.5	20.6	9.9	25.9333	25.5833	26.4833	24.3333	2681	460	58	60.1778	1205	191	696	345	50	50	50	50	50	50	50	50	50	50	50	50	50	50	50	50	50	50	50	50	50	50	50	50
Acoelorrhaphe wrightii	19.79	-87.7	50	tree_broadlv_evrgr	Tree cover, broadleaved, evergreen, closed to open (>15%)	26.1	10.9	70.3226	165.488	33.3	17.8	15.5	27.2333	25.2167	27.7833	23.85	1253	199	38	52.7818	519	132	411	176	50	50	50	50	50	50	50	50	50	50	50	50	50	50	50	50	50	50	50	50	50	50	50	50
Acoelorrhaphe wrightii	18.2083	-94.0306	50	tree_broadlv_evrgr	Tree cover, broadleaved, evergreen, closed to open (>15%)	26.05	9.43333	60.0849	217.757	34.1	18.4	15.7	27.1667	27.0333	28.2167	22.9	2466	449	46	61.6539	1116	173	545	466	50	50	50	50	50	50	50	50	50	50	50	50	50	50	50	50	50	50	50	50	50	50	50	50
Acoelorrhaphe wrightii	18.05	-94.0833	50	tree_broadlv_evrgr	Tree cover, broadleaved, evergreen, closed to open (>15%)	26.0667	10	60.241	223.05	34.7	18.1	16.6	27.1667	27.15	28.3	22.8667	2471	444	44	61.7227	1116	174	566	452	50	50	50	50	50	50	50	50	50	50	50	50	50	50	50	50	50	50	50	50	50	50	50	50
Acoelorrhaphe wrightii	19.77	-87.74	50	tree_broadlv_evrgr	Tree cover, broadleaved, evergreen, closed to open (>15%)	26.0875	11.0583	69.9894	167.089	33.4	17.6	15.8	27.2333	25.2167	27.7667	23.8	1268	200	39	51.2701	518	134	416	186	50	50	50	50	50	50	50	50	50	50	50	50	50	50	50	50	50	50	50	50	50	50	50	50
Acoelorrhaphe wrightii	16.9603	-88.9202	50	tree_broadlv_evrgr	Tree cover, broadleaved, evergreen, closed to open (>15%)	23.35	10.1667	65.1709	179.444	30.9	15.3	15.6	24.9	22.95	25.2	20.9833	2005	286	50	51.7973	765	177	637	356	50	50	50	50	50	50	50	50	50	50	50	50	50	50	50	50	50	50	50	50	50	50	50	50
Acoelorrhaphe wrightii	18.5933	-92.5195	50	tree_broadlv_evrgr	Tree cover, broadleaved, evergreen, closed to open (>15%)	26.6167	9.9	62.6582	203.652	34.8	19	15.8	27.6667	26	28.6333	23.75	1485	257	30	63.773	669	113	368	232	50	50	50	50	50	50	50	50	50	50	50	50	50	50	50	50	50	50	50	50	50	50	50	50
Acoelorrhaphe wrightii	21.237	-87.331	50	tree_broadlv_evrgr	Tree cover, broadleaved, evergreen, closed to open (>15%)	25.2083	12.3167	69.1948	198.938	33.5	15.7	17.8	26.7	23.9833	27.2167	22.5	1240	202	39	52.8988	506	131	448	167	50	50	50	50	50	50	50	50	50	50	50	50	50	50	50	50	50	50	50	50	50	50	50	50
Acoelorrhaphe wrightii	16.17	-88.9	50	tree_broadlv_evrgr	Tree cover, broadleaved, evergreen, closed to open (>15%)	25.325	9.51667	68.9614	147.224	31.9	18.1	13.8	26.5667	24.9333	26.6833	23.3	3516	677	69	73.0879	1790	254	1336	437	50	50	50	50	50	50	50	50	50	50	50	50	50	50	50	50	50	50	50	50	50	50	50	50
Acoelorrhaphe wrightii	17.9136	-89.3189	50	tree_broadlv_evrgr	Tree cover, broadleaved, evergreen, closed to open (>15%)	25.3583	13.05	70.5405	185.385	34.4	15.9	18.5	26.45	24.7333	27.2	22.7833	1374	222	33	59.3075	587	110	453	178	50	50	50	50	50	50	50	50	50	50	50	50	50	50	50	50	50	50	50	50	50	50	50	50
Acoelorrhaphe wrightii	15.75	-87.5	50	tree_broadlv_evrgr	Tree cover, broadleaved, evergreen, closed to open (>15%)	26.7583	8.96667	67.4185	157.434	33.4	20.1	13.3	25.6	27.5	28.3333	24.6333	2552	378	71	51.1889	1118	261	416	785	50	50	50	50	50	50	50	50	50	50	50	50	50	50	50	50	50	50	50	50	50	50	50	50
Acoelorrhaphe wrightii	17.9	-88.8667	50	tree_broadlv_evrgr	Tree cover, broadleaved, evergreen, closed to open (>15%)	25.8083	11.9	70.4142	167.832	33.8	16.9	16.9	27.2	25.1833	27.3833	23.4667	1476	221	38	55.4829	597	119	494	208	50	50	50	50	50	50	50	50	50	50	50	50	50	50	50	50	50	50	50	50	50	50	50	50
Acoelorrhaphe wrightii	14.55	-83.95	50	tree_broadlv_evrgr	Tree cover, broadleaved, evergreen, closed to open (>15%)	24.6833	7.15	68.0952	109.697	29.8	19.3	10.5	25	24.25	25.5667	23.1	2716	448	54	53.0894	1140	207	639	465	50	50	50	50	50	50	50	50	50	50	50	50	50	50	50	50	50	50	50	50	50	50	50	50
Acoelorrhaphe wrightii	18.4202	-92.6423	50	tree_broadlv_evrgr	Tree cover, broadleaved, evergreen, closed to open (>15%)	26.5375	10.0917	62.2942	211.876	34.8	18.6	16.2	27.6667	25.8333	28.6333	23.55	1666	290	37	61.0144	744	134	395	293	50	50	50	50	50	50	50	50	50	50	50	50	50	50	50	50	50	50	50	50	50	50	50	50
Acoelorrhaphe wrightii	17.9144	-89.3189	50	tree_broadlv_evrgr	Tree cover, broadleaved, evergreen, closed to open (>15%)	25.3583	13.05	70.5405	185.385	34.4	15.9	18.5	26.45	24.7333	27.2	22.7833	1374	222	33	59.3075	587	110	453	178	50	50	50	50	50	50	50	50	50	50	50	50	50	50	50	50	50	50	50	50	50	50	50	50
Acoelorrhaphe wrightii	21.2	-87.1833	50	tree_broadlv_evrgr	Tree cover, broadleaved, evergreen, closed to open (>15%)	25.35	11.8667	68.5934	202.451	33.2	15.9	17.3	26.85	24.1	27.45	22.6167	1238	199	40	50.6892	504	136	427	179	50	50	50	50	50	50	50	50	50	50	50	50	50	50	50	50	50	50	50	50	50	50	50	50
Acoelorrhaphe wrightii	17.75	-89.15	50	tree_broadlv_evrgr	Tree cover, broadleaved, evergreen, closed to open (>15%)	25.0792	11.9417	69.8343	173.761	33.3	16.2	17.1	26.45	24.4667	26.7833	22.6833	1438	211	33	56.1061	561	116	500	200	50	50	50	50	50	50	50	50	50	50	50	50	50	50	50	50	50	50	50	50	50	50	50	50
Acoelorrhaphe wrightii	21.23	-87.33	50	tree_broadlv_evrgr	Tree cover, broadleaved, evergreen, closed to open (>15%)	25.2	12.3667	69.4757	199.043	33.5	15.7	17.8	26.6833	23.9833	27.2167	22.5	1241	202	39	52.8631	508	131	447	170	50	50	50	50	50	50	50	50	50	50	50	50	50	50	50	50	50	50	50	50	50	50	50	50
Acoelorrhaphe wrightii	19.76	-87.74	50	tree_broadlv_evrgr	Tree cover, broadleaved, evergreen, closed to open (>15%)	26.1125	11.0583	70.4352	165.764	33.4	17.7	15.7	27.2333	25.2333	27.8	23.85	1272	201	39	51.3424	520	133	416	187	50	50	50	50	50	50	50	50	50	50	50	50	50	50	50	50	50	50	50	50	50	50	50	50
Acoelorrhaphe wrightii	18.97	-87.97	50	tree_broadlv_evrgr	Tree cover, broadleaved, evergreen, closed to open (>15%)	26.2875	10.275	71.8531	153.891	33.1	18.8	14.3	27.4	25.5	27.8	24.15	1393	213	37	51.3973	553	125	450	218	50	50	50	50	50	50	50	50	50	50	50	50	50	50	50	50	50	50	50	50	50	50	50	50
Acoelorrhaphe wrightii	21.2085	-87.194	50	tree_broadlv_evrgr	Tree cover, broadleaved, evergreen, closed to open (>15%)	25.3583	11.8667	68.9922	200.622	33.2	16	17.2	26.85	24.1	27.45	22.65	1232	199	40	51.0639	502	137	429	176	50	50	50	50	50	50	50	50	50	50	50	50	50	50	50	50	50	50	50	50	50	50	50	50
Acoelorrhaphe wrightii	21.2167	-87.1833	50	tree_broadlv_evrgr	Tree cover, broadleaved, evergreen, closed to open (>15%)	25.35	11.8333	68.7984	202.933	33.2	16	17.2	26.8667	24.1	27.45	22.6167	1235	198	40	50.3411	500	136	427	181	50	50	50	50	50	50	50	50	50	50	50	50	50	50	50	50	50	50	50	50	50	50	50	50
Acoelorrhaphe wrightii	21.4583	-87.7083	50	tree_broadlv_evrgr	Tree cover, broadleaved, evergreen, closed to open (>15%)	25.4125	12.3917	70.4072	188.404	33.8	16.2	17.6	26.7833	24.35	27.2833	22.8333	863	138	28	51.5517	348	99	306	127	50	50	50	50	50	50	50	50	50	50	50	50	50	50	50	50	50	50	50	50	50	50	50	50
Acoelorrhaphe wrightii	14.1	-83.583	50	tree_broadlv_evrgr	Tree cover, broadleaved, evergreen, closed to open (>15%)	25.6042	6.20833	68.2235	100.124	29.8	20.7	9.1	26.1167	25.25	26.4667	24.1167	2709	425	52	54.2818	1122	185	605	444	50	50	50	50	50	50	50	50	50	50	50	50	50	50	50	50	50	50	130	130	130	130	130	130
Acoelorrhaphe wrightii	18.9722	-88.033	50	tree_broadlv_evrgr	Tree cover, broadleaved, evergreen, closed to open (>15%)	26.1583	10.5	71.9178	155.78	33.1	18.5	14.6	27.2833	25.4	27.6667	23.9833	1400	212	38	50.6638	553	126	454	224	50	50	50	50	50	50	50	50	50	50	50	50	50	50	50	50	50	50	50	50	50	50	50	50
Acoelorrhaphe wrightii	19.7607	-87.9041	50	tree_broadlv_evrgr	Tree cover, broadleaved, evergreen, closed to open (>15%)	26.05	11.45	70.2454	171.57	33.7	17.4	16.3	27.2	25.1667	27.7833	23.7	1243	204	39	53.8607	520	133	430	163	50	50	50	50	50	50	50	50	50	50	50	50	50	50	50	50	50	50	50	50	50	50	50	50
Acoelorrhaphe wrightii	15.7769	-84.5492	50	tree_broadlv_evrgr	Tree cover, broadleaved, evergreen, closed to open (>15%)	26.9042	7.54167	69.1896	117.502	32.3	21.4	10.9	26.25	27.4667	28.0667	25.2333	2949	400	72	45.105	1010	273	830	715	50	50	50	50	50	50	50	50	50	50	50	50	50	50	50	50	50	50	50	50	50	50	50	50
Acoelorrhaphe wrightii	17.8167	-89.0333	50	tree_broadlv_evrgr	Tree cover, broadleaved, evergreen, closed to open (>15%)	24.9625	11.775	69.6746	171.28	33.1	16.2	16.9	26.35	24.3333	26.6333	22.6	1448	213	35	55.622	574	120	497	203	50	50	50	50	50	50	50	50	50	50	50	50	50	50	50	50	50	50	50	50	50	50	50	50
Acoelorrhaphe wrightii	17.3708	-88.5319	50	tree_broadlv_evrgr	Tree cover, broadleaved, evergreen, closed to open (>15%)	25.8208	9.15833	64.9527	168.785	32.3	18.2	14.1	27.2833	25.25	27.4833	23.5167	1963	299	48	52.8899	774	170	664	332	50	50	50	50	50	50	50	50	50	50	50	50	50	50	50	50	50	50	50	50	50	50	50	50
Acoelorrhaphe wrightii	17.9136	-89.3186	50	tree_broadlv_evrgr	Tree cover, broadleaved, evergreen, closed to open (>15%)	25.3583	13.05	70.5405	185.385	34.4	15.9	18.5	26.45	24.7333	27.2	22.7833	1374	222	33	59.3075	587	110	453	178	50	50	50	50	50	50	50	50	50	50	50	50	50	50	50	50	50	50	50	50	50	50	50	50
Acoelorrhaphe wrightii	16.75	-88.62	50	tree_broadlv_evrgr	Tree cover, broadleaved, evergreen, closed to open (>15%)	24.5333	9.03333	65.4589	162.849	31.1	17.3	13.8	25.9	24.1333	26.1167	22.3333	2134	313	52	54.8561	861	174	692	341	50	50	50	50	50	50	50	50	50	50	50	50	50	50	50	50	50	50	50	50	50	50	50	50
Acoelorrhaphe wrightii	16.75	-88.58	50	tree_broadlv_evrgr	Tree cover, broadleaved, evergreen, closed to open (>15%)	24.2833	8.88333	65.3186	160.076	30.8	17.2	13.6	25.6333	23.9167	25.85	22.1333	2085	298	52	53.4648	823	178	666	340	50	50	50	50	50	50	50	50	50	50	50	50	50	50	50	50	50	50	50	50	50	50	50	50
Acoelorrhaphe wrightii	12.0833	-84	50	tree_broadlv_evrgr	Tree cover, broadleaved, evergreen, closed to open (>15%)	25.6708	6.70833	73.7179	74.8167	30.2	21.1	9.1	25.85	25.7333	26.4833	24.6333	3418	568	58	53.6154	1431	245	752	620	50	50	50	50	50	50	50	50	50	50	50	50	50	50	50	50	50	50	50	50	50	50	50	50
Acoelorrhaphe wrightii	13.5	-84.233	50	tree_broadlv_evrgr	Tree cover, broadleaved, evergreen, closed to open (>15%)	25.9125	6.975	71.9072	84.4534	30.8	21.1	9.7	26.2333	26.1667	26.85	24.8167	2512	412	50	59.1014	1129	181	337	329	50	50	50	50	50	50	50	50	50	50	50	50	50	50	50	50	50	50	50	50	50	50	50	50
Acoelorrhaphe wrightii	21.233	-87.332	50	tree_broadlv_evrgr	Tree cover, broadleaved, evergreen, closed to open (>15%)	25.2	12.3667	69.4757	199.043	33.5	15.7	17.8	26.6833	23.9833	27.2167	22.5	1241	202	39	52.8631	508	131	447	170	50	50	50	50	50	50	50	50	50	50	50	50	50	50	50	50	50	50	50	50	50	50	50	50
Acoelorrhaphe wrightii	13.5333	-84.5	50	tree_broadlv_evrgr	Tree cover, broadleaved, evergreen, closed to open (>15%)	25.875	7.53333	73.1392	85.1336	31.1	20.8	10.3	26.1333	26.1667	26.8667	24.7833	2384	405	49	63.0941	1084	165	320	267	50	50	50	50	50	50	50	50	50	50	50	50	50	50	50	50	40	40	40	40	40	40	40	40
Acoelorrhaphe wrightii	17.4	-90.433	50	tree_broadlv_evrgr	Tree cover, broadleaved, evergreen, closed to open (>15%)	26.3083	11.35	65.2299	188.026	35.3	17.9	17.4	27.0333	26.05	28.3333	23.6833	1813	310	36	63.0887	789	130	443	203	50	50	50	50	50	50	50	50	50	50	50	50	50	50	50	50	50	50	50	50	50	50	50	50
Acoelorrhaphe wrightii	18.43	-88.53	50	tree_broadlv_evrgr	Tree cover, broadleaved, evergreen, closed to open (>15%)	25.7958	10.9417	69.6921	167.881	33	17.3	15.7	27.3333	25.2333	27.3333	23.4167	1213	194	24	62.4366	502	85	502	154	50	50	50	50	50	50	50	50	50	50	50	50	50	50	50	50	50	50	50	50	50	50	50	50
Acoelorrhaphe wrightii	18.25	-89.4389	50	tree_broadlv_evrgr	Tree cover, broadleaved, evergreen, closed to open (>15%)	25.1583	13.75	70.5128	196.583	34.9	15.4	19.5	26.0833	24.7333	27.1833	22.4833	1195	217	25	65.4767	554	83	384	133	50	50	50	50	50	50	50	50	50	50	50	50	50	50	50	50	50	50	50	50	50	50	50	50
Acoelorrhaphe wrightii	18.05	-94.083	50	tree_broadlv_evrgr	Tree cover, broadleaved, evergreen, closed to open (>15%)	26.0667	10	60.241	223.05	34.7	18.1	16.6	27.1667	27.15	28.3	22.8667	2471	444	44	61.7227	1116	174	566	452	50	50	50	50	50	50	50	50	50	50	50	50	50	50	50	50	50	50	50	50	50	50	50	50
Acoelorrhaphe wrightii	13.5014	-84.2528	50	tree_broadlv_evrgr	Tree cover, broadleaved, evergreen, closed to open (>15%)	25.875	6.96667	72.5694	83.4892	30.7	21.1	9.6	26.1833	26.1333	26.8	24.7833	2503	412	50	59.9436	1141	181	332	321	50	50	50	50	50	50	50	50	50	50	50	50	50	50	50	50	50	50	50	50	50	50	50	50
Acoelorrhaphe wrightii	21.217	-87.183	50	tree_broadlv_evrgr	Tree cover, broadleaved, evergreen, closed to open (>15%)	25.35	11.8333	68.7984	202.933	33.2	16	17.2	26.8667	24.1	27.45	22.6167	1235	198	40	50.3411	500	136	427	181	50	50	50	50	50	50	50	50	50	50	50	50	50	50	50	50	50	50	50	50	50	50	50	50
Acoelorrhaphe wrightii	19.775	-87.725	50	tree_broadlv_evrgr	Tree cover, broadleaved, evergreen, closed to open (>15%)	26.1	10.9833	70.406	165.255	33.3	17.7	15.6	27.2333	25.2333	27.7833	23.85	1267	200	38	51.4521	519	133	414	189	50	50	50	50	50	50	50	50	50	50	50	50	50	50	50	50	50	50	50	50	50	50	50	50
Acoelorrhaphe wrightii	18.5415	-92.5667	50	tree_broadlv_evrgr	Tree cover, broadleaved, evergreen, closed to open (>15%)	26.6375	10.0083	62.1636	206.652	35	18.9	16.1	27.7167	27.6667	28.6833	23.7333	1529	263	32	62.1337	683	118	372	258	50	50	50	50	50	50	50	50	50	50	50	50	50	50	50	50	50	50	50	50	50	50	50	50
Acoelorrhaphe wrightii	21.3417	-87.75	50	tree_broadlv_evrgr	Tree cover, broadleaved, evergreen, closed to open (>15%)	25.3708	13.1417	71.4221	188.516	34.1	15.7	18.4	26.6667	24.3833	27.25	22.8	957	147	32	51.8651	382	108	356	136	50	50	50	50	50	50	50	50	50	50	50	50	50	50	50	50	50	50	50	50	50	50	50	50
Acoelorrhaphe wrightii	18.3702	-92.4369	50	tree_broadlv_evrgr	Tree cover, broadleaved, evergreen, closed to open (>15%)	26.65	10.25	62.5	205.393	35	18.6	16.4	27.75	25.9833	28.6667	23.75	1707	297	37	61.1703	765	137	434	271	50	50	50	50	50	50	50	50	50	50	50	50	50	50	50	50	50	50	50	50	50	50	50	50
Acoelorrhaphe wrightii	19.78	-87.71	50	tree_broadlv_evrgr	Tree cover, broadleaved, evergreen, closed to open (>15%)	26.0917	10.9667	70.2991	165.376	33.3	17.7	15.6	27.2167	25.2167	27.7667	23.8333	1262	200	38	51.952	519	133	414	184	50	50	50	50	50	50	50	50	50	50	50	50	50	50	50	50	50	50	50	50	50	50	50	50
Acoelorrhaphe wrightii	17.4	-88.37	60	tree_broadlv_decid	Tree cover, broadleaved, deciduous, closed to open (>15%)	26.175	8.38333	64.4872	161.548	32.2	19.2	13	27.6	25.6	27.75	23.9667	1972	281	48	50.8485	744	173	640	347	60	60	60	60	60	60	60	60	60	60	60	60	60	60	60	60	60	60	60	60	60	60	60	60
Acoelorrhaphe wrightii	17.6	-88.68	60	tree_broadlv_decid	Tree cover, broadleaved, deciduous, closed to open (>15%)	25.8917	9.7	66.8966	166.007	32.7	18.2	14.5	27.3667	25.25	27.5	23.6	1784	254	45	52.4847	702	159	600	294	60	60	60	60	60	60	60	60	60	60	60	60	60	60	60	60	60	60	60	60	60	60	60	60
Acrocomia aculeata	5.8191	-75.683	10	crop	Cropland, rainfed	25.4583	10.6	88.3333	43.9438	31.8	19.8	12	25.5167	25.4667	26.0333	24.8833	2197	307	52	47.1799	795	210	395	604	10	10	10	10	10	10	10	10	10	10	10	10	10	10	10	10	10	10	10	10	10	10	10	10
Acrocomia aculeata	5.79608	-75.6975	10	crop	Cropland, rainfed	24.1375	10.575	88.125	42.3795	30.5	18.5	12	23.7167	24.0667	24.6667	23.5667	2172	365	84	42.9467	766	305	450	668	10	10	10	10	10	10	10	10	10	10	10	10	10	10	10	10	10	10	10	10	10	10	10	10
Acrocomia aculeata	16.5122	-89.4164	10	crop	Cropland, rainfed	23.825	10.35	67.2078	155.629	31.3	15.9	15.4	25.05	23.6333	25.4833	21.7167	2871	516	65	62.9057	1318	235	609	389	10	10	10	10	10	10	10	10	10	10	10	10	10	10	10	10	10	190	190	190	190	190	190	190
Acrocomia aculeata	17.615	-95.7317	10	crop	Cropland, rainfed	25.3875	11.4083	60.6826	225.541	35.3	16.5	18.8	26.6	24.9167	27.9333	22.3167	2381	500	42	87.1377	1318	132	531	182	10	10	10	10	10	10	10	10	10	10	10	10	10	10	10	10	10	10	10	10	10	10	10	10
Acrocomia aculeata	5.79521	-75.6951	10	crop	Cropland, rainfed	24.1375	10.575	88.125	42.3795	30.5	18.5	12	23.7167	24.0667	24.6667	23.5667	2172	365	84	42.9467	766	305	450	668	10	10	10	10	10	10	10	10	10	10	10	10	10	10	10	10	10	10	10	10	10	10	10	10
Acrocomia aculeata	5.79548	-75.6949	10	crop	Cropland, rainfed	24.1375	10.575	88.125	42.3795	30.5	18.5	12	23.7167	24.0667	24.6667	23.5667	2172	365	84	42.9467	766	305	450	668	10	10	10	10	10	10	10	10	10	10	10	10	10	10	10	10	10	10	10	10	10	10	10	10
Acrocomia aculeata	-25.15	-57.5	10	crop	Cropland, rainfed	22.9667	10.7	52.1951	361.816	33.1	12.6	20.5	26.5333	18.45	27.2167	18.45	1389	161	48	34.7428	461	184	455	184	10	10	10	10	10	10	10	10	10	10	10	10	10	10	10	10	10	10	10	10	10	10	10	10
Acrocomia aculeata	18.2754	-95.3076	10	crop	Cropland, rainfed	26.0708	10.4417	55.8378	247.794	36.1	17.4	18.7	27.4167	25.6	28.8333	22.6667	1554	303	17	80.7816	797	66	271	134	10	10	10	10	10	10	10	10	10	10	10	10	10	10	10	10	10	10	10	10	10	10	10	10
Acrocomia aculeata	5.79537	-75.6949	10	crop	Cropland, rainfed	24.1375	10.575	88.125	42.3795	30.5	18.5	12	23.7167	24.0667	24.6667	23.5667	2172	365	84	42.9467	766	305	450	668	10	10	10	10	10	10	10	10	10	10	10	10	10	10	10	10	10	10	10	10	10	10	10	10
Acrocomia aculeata	-23.1611	-64.3283	10	crop	Cropland, rainfed	22.55	12.8	52.2449	423.395	33.5	9	24.5	27.0833	16.8833	27.0833	16.8833	1109	202	5	86.2638	584	30	584	30	50	50	50	50	50	50	10	10	10	10	10	10	10	10	10	10	10	10	10	10	10	10	10	10
Acrocomia aculeata	5.79536	-75.6949	10	crop	Cropland, rainfed	24.1375	10.575	88.125	42.3795	30.5	18.5	12	23.7167	24.0667	24.6667	23.5667	2172	365	84	42.9467	766	305	450	668	10	10	10	10	10	10	10	10	10	10	10	10	10	10	10	10	10	10	10	10	10	10	10	10
Acrocomia aculeata	18.4689	-66.3031	10	crop	Cropland, rainfed	25.8542	10.375	75.7299	131.572	32.4	18.7	13.7	25.7833	24.5667	27.2667	24.15	1665	186	68	28.458	489	259	486	265	10	10	10	10	10	10	10	10	10	10	10	10	10	10	10	10	10	10	10	10	10	10	10	10
Acrocomia aculeata	19.217	-96.233	10	crop	Cropland, rainfed	25.325	12.7	65.8031	220.17	34.6	15.3	19.3	26.9167	24.3167	27.55	22.2	1303	268	13	99.9551	772	45	531	54	10	10	10	10	10	10	10	10	10	10	10	10	10	10	10	10	10	10	10	10	10	10	10	10
Acrocomia aculeata	7.89361	-80.7544	10	crop	Cropland, rainfed	26.7667	9.68333	75.651	65.8626	33.8	21	12.8	26.25	27.25	27.6833	26.0667	2153	412	12	76.4467	1018	71	90	733	10	10	10	10	10	10	10	10	10	10	10	10	10	10	10	10	10	10	10	10	10	10	10	10
Acrocomia aculeata	5.79535	-75.6949	10	crop	Cropland, rainfed	24.1375	10.575	88.125	42.3795	30.5	18.5	12	23.7167	24.0667	24.6667	23.5667	2172	365	84	42.9467	766	305	450	668	10	10	10	10	10	10	10	10	10	10	10	10	10	10	10	10	10	10	10	10	10	10	10	10
Acrocomia aculeata	5.79529	-75.6954	10	crop	Cropland, rainfed	24.1375	10.575	88.125	42.3795	30.5	18.5	12	23.7167	24.0667	24.6667	23.5667	2172	365	84	42.9467	766	305	450	668	10	10	10	10	10	10	10	10	10	10	10	10	10	10	10	10	10	10	10	10	10	10	10	10
Acrocomia aculeata	-15.4667	-55.75	10	crop	Cropland, rainfed	21.775	12.1833	70.4239	131.555	29.2	11.9	17.3	22.8333	19.8667	22.8333	19.8667	1563	247	14	69.6732	706	55	706	55	10	10	10	10	10	10	10	10	10	10	10	10	10	10	10	10	10	10	10	10	10	10	10	190
Acrocomia aculeata	5.79557	-75.695	10	crop	Cropland, rainfed	24.1375	10.575	88.125	42.3795	30.5	18.5	12	23.7167	24.0667	24.6667	23.5667	2172	365	84	42.9467	766	305	450	668	10	10	10	10	10	10	10	10	10	10	10	10	10	10	10	10	10	10	10	10	10	10	10	10
Acrocomia aculeata	11.3585	-72.9035	10	crop	Cropland, rainfed	28.325	9.95	76.5385	89.4046	34.9	21.9	13	28.0333	27.6167	29.55	27.3167	996	222	11	82.63	509	39	212	62	10	10	10	10	10	10	10	10	10	10	10	10	10	10	10	10	10	10	10	10	10	10	10	10
Acrocomia aculeata	5.7953	-75.695	10	crop	Cropland, rainfed	24.1375	10.575	88.125	42.3795	30.5	18.5	12	23.7167	24.0667	24.6667	23.5667	2172	365	84	42.9467	766	305	450	668	10	10	10	10	10	10	10	10	10	10	10	10	10	10	10	10	10	10	10	10	10	10	10	10
Acrocomia aculeata	5.79525	-75.6955	10	crop	Cropland, rainfed	24.1375	10.575	88.125	42.3795	30.5	18.5	12	23.7167	24.0667	24.6667	23.5667	2172	365	84	42.9467	766	305	450	668	10	10	10	10	10	10	10	10	10	10	10	10	10	10	10	10	10	10	10	10	10	10	10	10
Acrocomia aculeata	5.81392	-75.6812	10	crop	Cropland, rainfed	25.5667	10.6	88.3333	44.0213	31.9	19.9	12	25.6167	26.0333	26.15	25	2176	305	51	46.1207	758	217	355	633	10	10	10	10	10	10	10	10	10	10	10	10	10	10	10	10	10	10	10	10	10	10	10	10
Acrocomia aculeata	5.81636	-75.6831	10	crop	Cropland, rainfed	25.5667	10.6	88.3333	44.0213	31.9	19.9	12	25.6167	26.0333	26.15	25	2176	305	51	46.1207	758	217	355	633	10	10	10	10	10	10	10	10	10	10	10	10	10	10	10	10	10	10	10	10	10	10	10	10
Acrocomia aculeata	5.81358	-75.6815	10	crop	Cropland, rainfed	25.5667	10.6	88.3333	44.0213	31.9	19.9	12	25.6167	26.0333	26.15	25	2176	305	51	46.1207	758	217	355	633	10	10	10	10	10	10	10	10	10	10	10	10	10	10	10	10	10	10	10	10	10	10	10	10
Acrocomia aculeata	5.81497	-75.6822	10	crop	Cropland, rainfed	25.5667	10.6	88.3333	44.0213	31.9	19.9	12	25.6167	26.0333	26.15	25	2176	305	51	46.1207	758	217	355	633	10	10	10	10	10	10	10	10	10	10	10	10	10	10	10	10	10	10	10	10	10	10	10	10
Acrocomia aculeata	19.32	-96.33	10	crop	Cropland, rainfed	24.9542	12.9917	66.9674	220.448	34.1	14.7	19.4	26.8333	22.4333	27.15	21.8167	1156	267	9	106.777	725	34	530	37	10	10	10	10	10	10	10	10	10	10	10	10	10	10	10	10	10	10	10	10	10	10	10	10
Acrocomia aculeata	5.79548	-75.695	10	crop	Cropland, rainfed	24.1375	10.575	88.125	42.3795	30.5	18.5	12	23.7167	24.0667	24.6667	23.5667	2172	365	84	42.9467	766	305	450	668	10	10	10	10	10	10	10	10	10	10	10	10	10	10	10	10	10	10	10	10	10	10	10	10
Acrocomia aculeata	-19.6745	-46.905	10	crop	Cropland, rainfed	19.3042	10.8583	66.2094	184.076	26	9.6	16.4	20.8167	16.7167	21.0333	16.7167	1664	346	16	81.5454	871	53	712	53	10	10	10	10	10	10	10	10	10	10	10	10	10	10	10	10	10	10	10	10	10	10	10	10
Acrocomia aculeata	9.27412	-74.6593	10	crop	Cropland, rainfed	27.85	9.63333	78.3198	51.5223	34.4	22.1	12.3	27.4667	28.1167	28.5667	27.3	1697	309	10	66.8392	709	60	339	528	10	10	10	10	10	10	10	10	10	10	10	10	10	10	10	10	10	10	10	10	10	10	10	10
Acrocomia aculeata	10.5443	-74.9601	10	crop	Cropland, rainfed	27.2458	10.4583	82.3491	38.2253	33.6	20.9	12.7	27.1	27.25	27.6667	26.7333	1117	172	9	65.9885	476	33	208	315	10	10	10	10	10	10	10	10	10	10	10	10	10	10	10	10	10	10	10	10	10	10	10	10
Acrocomia aculeata	-19.8261	-43.3619	10	crop	Cropland, rainfed	20.7458	11.9583	63.6082	218.668	29.1	10.3	18.8	22.4833	17.7333	23.0667	17.7333	1417	313	12	85.3164	767	42	578	42	10	10	10	10	10	10	10	10	10	10	10	10	10	10	10	10	10	10	10	10	10	10	10	190
Acrocomia aculeata	5.81632	-75.6832	10	crop	Cropland, rainfed	25.5667	10.6	88.3333	44.0213	31.9	19.9	12	25.6167	26.0333	26.15	25	2176	305	51	46.1207	758	217	355	633	10	10	10	10	10	10	10	10	10	10	10	10	10	10	10	10	10	10	10	10	10	10	10	10
Acrocomia aculeata	5.8163	-75.6832	10	crop	Cropland, rainfed	25.5667	10.6	88.3333	44.0213	31.9	19.9	12	25.6167	26.0333	26.15	25	2176	305	51	46.1207	758	217	355	633	10	10	10	10	10	10	10	10	10	10	10	10	10	10	10	10	10	10	10	10	10	10	10	10
Acrocomia aculeata	19.2	-96.3	10	crop	Cropland, rainfed	25.1875	13.0083	65.3685	226.085	34.7	14.8	19.9	26.7833	24.2833	27.4833	22	1154	247	11	102.108	697	39	502	47	10	10	10	10	10	10	10	10	10	10	10	10	10	10	10	10	10	10	10	10	10	10	10	10
Acrocomia aculeata	5.81598	-75.6831	10	crop	Cropland, rainfed	25.5667	10.6	88.3333	44.0213	31.9	19.9	12	25.6167	26.0333	26.15	25	2176	305	51	46.1207	758	217	355	633	10	10	10	10	10	10	10	10	10	10	10	10	10	10	10	10	10	10	10	10	10	10	10	10
Acrocomia aculeata	5.8163	-75.6832	10	crop	Cropland, rainfed	25.5667	10.6	88.3333	44.0213	31.9	19.9	12	25.6167	26.0333	26.15	25	2176	305	51	46.1207	758	217	355	633	10	10	10	10	10	10	10	10	10	10	10	10	10	10	10	10	10	10	10	10	10	10	10	10
Acrocomia aculeata	5.81905	-75.6829	10	crop	Cropland, rainfed	25.4583	10.6	88.3333	43.9438	31.8	19.8	12	25.5167	25.4667	26.0333	24.8833	2197	307	52	47.1799	795	210	395	604	10	10	10	10	10	10	10	10	10	10	10	10	10	10	10	10	10	10	10	10	10	10	10	10
Acrocomia aculeata	5.81438	-75.6809	10	crop	Cropland, rainfed	25.5667	10.6	88.3333	44.0213	31.9	19.9	12	25.6167	26.0333	26.15	25	2176	305	51	46.1207	758	217	355	633	10	10	10	10	10	10	10	10	10	10	10	10	10	10	10	10	10	10	10	10	10	10	10	10
Acrocomia aculeata	14.0103	-87.0061	10	crop	Cropland, rainfed	22.9083	11.6	68.2353	132.491	31.5	14.5	17	23.2833	21.9833	24.35	21.1167	852	163	9	81.3118	377	31	303	64	10	10	10	10	10	10	10	10	10	10	10	10	10	10	10	10	10	10	10	10	10	10	10	10
Acrocomia aculeata	14.7506	-86.0575	10	crop	Cropland, rainfed	24.9833	11.1	68.9441	141.314	33.1	17	16.1	25.6333	25.2167	26.6667	23.1	1319	200	23	61.0106	556	87	360	150	10	10	10	10	10	10	10	10	10	10	10	10	10	10	10	10	10	10	10	10	10	10	10	10
Acrocomia aculeata	5.81582	-75.6831	10	crop	Cropland, rainfed	25.5667	10.6	88.3333	44.0213	31.9	19.9	12	25.6167	26.0333	26.15	25	2176	305	51	46.1207	758	217	355	633	10	10	10	10	10	10	10	10	10	10	10	10	10	10	10	10	10	10	10	10	10	10	10	10
Acrocomia aculeata	8.75	-70.13	10	crop	Cropland, rainfed	27.3958	9.59167	77.981	62.7208	34	21.7	12.3	26.95	27.9833	28.2833	26.6833	1509	243	13	65.3263	672	83	141	659	10	10	10	10	10	10	10	10	10	10	10	10	10	10	10	10	10	10	10	10	10	10	10	10
Acrocomia aculeata	10.34	-85.17	10	crop	Cropland, rainfed	27.3208	10.575	76.6304	73.5916	34.9	21.1	13.8	26.85	27.6167	28.3833	26.5667	1881	366	5	86.2311	934	19	285	466	10	10	10	10	10	10	10	10	10	10	10	10	10	10	10	10	10	10	10	10	10	10	10	10
Acrocomia aculeata	5.8162	-75.6832	10	crop	Cropland, rainfed	25.5667	10.6	88.3333	44.0213	31.9	19.9	12	25.6167	26.0333	26.15	25	2176	305	51	46.1207	758	217	355	633	10	10	10	10	10	10	10	10	10	10	10	10	10	10	10	10	10	10	10	10	10	10	10	10
Acrocomia aculeata	17.8404	-93.6298	10	crop	Cropland, rainfed	26.1625	10.6417	60.464	230.633	35.5	17.9	17.6	27.1833	27.5333	28.5	22.9333	2234	364	49	57.9337	980	183	565	388	10	10	10	10	10	10	10	10	10	10	10	10	10	10	10	10	10	10	10	10	10	10	10	10
Acrocomia aculeata	-26.0469	-56.8737	100	mosaic_woody.herb	Mosaic tree and shrub (>50%) / herbaceous cover (<50%)	21.1958	10.5417	52.7083	363.415	31.2	11.2	20	23.3833	17.6	25.5167	16.6833	1455	159	65	25.1111	438	235	380	243	100	100	100	100	100	100	100	100	100	100	100	100	100	100	100	100	100	100	100	100	100	100	100	100
Acrocomia aculeata	-19.0333	-57.6167	100	mosaic_woody.herb	Mosaic tree and shrub (>50%) / herbaceous cover (<50%)	25.7333	10.4	63.0303	229.36	33.1	16.6	16.5	27.7667	22.65	27.8667	22.5667	1037	180	22	61.9279	464	74	454	104	100	100	100	100	100	100	100	100	100	100	100	100	100	100	100	100	100	100	100	100	100	100	100	100
Acrocomia aculeata	-16	-51	11	crop_herb	Herbaceous cover	24.1583	11.25	66.1765	121.876	31.6	14.6	17	24.6333	22.6167	25.35	22.3667	1635	284	8	80.7899	804	33	449	50	11	11	11	11	11	11	11	11	11	11	11	11	11	11	11	11	11	11	11	11	11	11	11	11
Acrocomia aculeata	5.74833	-55.1289	11	crop_herb	Herbaceous cover	26.975	7.7	77.7778	61.8098	32.6	22.7	9.9	26.7833	27.8333	27.8333	26.3167	2147	303	83	41.2103	819	262	262	499	11	11	11	11	11	11	11	11	11	11	11	11	11	11	11	11	11	11	11	11	11	11	11	11
Acrocomia aculeata	-16.6667	-44.3833	11	crop_herb	Herbaceous cover	21.8458	13.4417	68.5799	168.232	30.4	10.8	19.6	22.9167	19.4333	23.1333	19.4333	1138	240	4	91.896	652	14	542	14	11	11	11	11	11	11	11	11	11	11	11	11	11	11	11	11	11	11	11	11	11	11	11	11
Acrocomia aculeata	-8.04556	-47.2578	11	crop_herb	Herbaceous cover	25.8167	11.6833	69.9601	71.9006	34.6	17.9	16.7	25.2	25.9167	26.9167	25.2	1429	238	3	77.1607	678	27	177	678	11	11	11	11	11	11	11	11	11	11	11	11	11	11	11	11	11	11	11	11	11	11	11	11
Acrocomia aculeata	-16.3014	-54.9611	11	crop_herb	Herbaceous cover	24.1167	12.8333	65.4762	181.701	32.6	13	19.6	25.4167	21.4833	25.5833	21.4833	1536	263	12	73.3517	729	46	580	46	11	11	11	11	11	11	11	11	11	11	11	11	11	11	11	11	11	11	11	11	11	11	11	11
Acrocomia aculeata	-21.2131	-48.4891	11	crop_herb	Herbaceous cover	21.9917	11.8	67.4286	198.595	29.1	11.6	17.5	23.8	19.3167	23.85	19.15	1314	246	16	79.4288	687	63	635	82	11	11	11	11	11	11	11	11	11	11	11	11	11	11	11	11	11	11	11	11	11	11	11	11
Acrocomia aculeata	-17.42	-63.75	11	crop_herb	Herbaceous cover	24.35	10.6167	63.1944	230.395	31.8	15	16.8	26.5167	22.3333	26.5167	21.1333	1636	275	55	52.5239	724	197	724	202	11	11	11	11	11	11	11	11	11	11	11	11	11	11	11	11	11	11	11	11	11	11	11	11
Acrocomia aculeata	-21.0808	-52.1642	11	crop_herb	Herbaceous cover	23.125	11.6167	63.8278	243.437	30.7	12.5	18.2	25.5167	19.95	25.5167	19.7667	1215	191	26	55.6499	529	97	529	135	11	11	11	11	11	11	11	11	11	11	11	11	11	11	11	11	11	11	11	11	11	11	11	11
Acrocomia aculeata	-8.08	-48.48	11	crop_herb	Herbaceous cover	25.8458	12.0083	69.8159	58.7931	35	17.8	17.2	25.25	26.0667	26.7	25.25	1859	307	7	69.2556	850	53	293	850	11	11	11	11	11	11	11	11	11	11	11	11	11	11	11	11	11	11	11	11	11	11	11	11
Acrocomia aculeata	5.79397	-75.6939	11	crop_herb	Herbaceous cover	24.1375	10.575	88.125	42.3795	30.5	18.5	12	23.7167	24.0667	24.6667	23.5667	2172	365	84	42.9467	766	305	450	668	11	11	11	11	11	11	11	11	11	11	11	11	11	11	11	11	11	11	11	11	11	11	11	11
Acrocomia aculeata	-17.62	-63.12	11	crop_herb	Herbaceous cover	24.3708	10.375	61.756	236.369	31.9	15.1	16.8	26.5333	21.1833	26.5333	21.0833	1197	189	36	51.132	511	140	511	168	50	50	50	11	11	11	11	11	11	11	11	11	11	11	11	11	11	11	11	11	11	11	11	11
Acrocomia aculeata	-18.1119	-43.5208	11	crop_herb	Herbaceous cover	21.3125	11.6583	65.1303	203.08	29	11.1	17.9	22.8833	18.3333	23.3333	18.3333	1179	242	8	87.6275	661	28	492	28	11	11	11	11	11	11	11	11	11	11	11	11	11	11	11	11	11	11	11	11	11	11	11	11
Acrocomia aculeata	-15.5833	-47.4333	11	crop_herb	Herbaceous cover	21.0875	11.5417	67.4951	130.717	28.4	11.3	17.1	21.7833	19.2	21.9667	19.1833	1465	265	5	83.0107	730	23	387	41	11	11	11	11	11	11	11	11	11	11	11	11	11	11	11	11	11	11	11	11	11	11	11	11
Acrocomia aculeata	-16.02	-51.84	11	crop_herb	Herbaceous cover	24.825	12.1167	64.795	138.769	32.8	14.1	18.7	25.4833	22.9833	26.15	22.8	1562	283	8	81.3105	773	35	423	49	11	11	11	11	11	11	11	11	11	11	11	11	11	11	11	11	11	11	11	11	11	11	11	11
Acrocomia aculeata	-12.8333	-46.5	11	crop_herb	Herbaceous cover	25.7458	11.9083	70.049	92.0587	34.3	17.3	17	25.6667	25	26.9333	24.7667	1426	257	2	86.1406	724	11	164	30	11	11	11	11	11	11	11	11	11	11	11	11	11	11	11	11	11	11	11	11	11	11	11	11
Acrocomia aculeata	-13.92	-49.05	11	crop_herb	Herbaceous cover	24.5875	11.6083	67.4903	103.751	32.3	15.1	17.2	24.9333	23.2167	25.6	23.1167	1539	267	4	84.9926	765	14	428	31	11	11	11	11	11	11	11	11	11	11	11	11	11	11	11	11	11	11	11	11	11	11	11	11
Acrocomia aculeata	-11.0333	-45.1833	11	crop_herb	Herbaceous cover	24.0917	15.2833	68.2292	123.69	34.7	12.3	22.4	24.6833	22.3667	25.5167	22.3667	940	188	0	96.7605	521	0	247	0	11	11	11	11	11	11	11	11	11	11	11	11	11	11	11	11	11	11	11	11	11	11	11	11
Acrocomia aculeata	5.79543	-75.6944	11	crop_herb	Herbaceous cover	24.1375	10.575	88.125	42.3795	30.5	18.5	12	23.7167	24.0667	24.6667	23.5667	2172	365	84	42.9467	766	305	450	668	11	11	11	11	11	11	11	11	11	11	11	11	11	11	11	11	11	11	11	11	11	11	11	11
Acrocomia aculeata	-14.6194	-49.1708	11	crop_herb	Herbaceous cover	24.2	11.3667	67.2584	113.558	31.7	14.8	16.9	24.6167	22.6667	25.25	22.5667	1525	257	5	83.093	748	17	435	37	11	11	11	11	11	11	11	11	11	11	11	11	11	11	11	11	11	11	11	11	11	11	11	11
Acrocomia aculeata	-19.4853	-45.6236	11	crop_herb	Herbaceous cover	21.3667	13.1667	65.8333	216.473	29.5	9.5	20	23.15	18.3	23.45	18.3	1422	286	9	86.1104	764	35	631	35	11	11	11	11	11	11	11	11	11	11	11	11	11	11	11	11	11	11	11	11	11	11	11	11
Acrocomia aculeata	-17.58	-63.15	11	crop_herb	Herbaceous cover	24.3375	10.3083	61.3591	236.539	31.8	15	16.8	26.4667	21.1333	26.4833	21.05	1220	192	35	51.0265	520	140	515	172	11	11	11	11	11	11	11	11	11	11	11	11	11	11	11	11	11	11	11	11	11	11	11	11
Acrocomia aculeata	-7.57203	-39.3063	11	crop_herb	Herbaceous cover	22.3	10.3667	70.045	136.931	29.6	14.8	14.8	22.7667	22.05	23.8	20.4167	919	210	10	85.8166	519	39	211	93	11	11	11	11	11	11	11	11	11	11	11	11	11	11	11	11	11	11	11	11	11	11	11	11
Acrocomia aculeata	-16.6893	-44.3652	11	crop_herb	Herbaceous cover	21.8042	13.3583	68.8574	167.786	30.3	10.9	19.4	22.8667	19.4	23.0833	19.4	1154	240	4	91.9858	662	14	546	14	11	11	11	11	11	11	11	11	11	11	11	11	11	11	11	11	11	11	11	11	11	11	11	11
Acrocomia aculeata	18.4981	-97.4731	11	crop_herb	Herbaceous cover	19.4	15.9	66.8067	221.359	31	7.2	23.8	20.8333	16.4667	21.9167	16.4667	569	120	6	87.643	276	23	205	31	11	11	11	11	11	11	11	11	11	11	11	11	11	11	11	11	11	11	11	11	11	11	11	11
Acrocomia aculeata	-19.4011	-43.4006	110	mosaic_herb.woody	Mosaic herbaceous cover (>50%) / tree and shrub (<50%)	20.6292	12.0417	63.7125	223.916	28.9	10	18.9	22.45	17.5333	22.9667	17.5333	1456	312	14	84.5208	790	45	590	45	110	110	110	110	110	110	110	110	110	110	110	110	110	110	110	110	110	110	110	110	110	110	110	110
Acrocomia aculeata	-19.5333	-43.7833	110	mosaic_herb.woody	Mosaic herbaceous cover (>50%) / tree and shrub (<50%)	20.9833	12.45	67.2973	203.451	29	10.5	18.5	22.6	18.1667	23.0333	18.1667	1355	296	9	90.6738	772	28	573	28	110	110	110	110	110	110	110	110	110	110	110	110	110	110	110	110	110	110	110	110	110	110	110	110
Acrocomia aculeata	-3.5	-45.5	110	mosaic_herb.woody	Mosaic herbaceous cover (>50%) / tree and shrub (<50%)	26.6583	10.05	79.1339	59.7279	33.2	20.5	12.7	26.1333	27.1167	27.5167	26.1333	1893	392	30	81.9378	1000	99	215	1000	110	110	110	110	110	110	110	110	110	110	110	110	110	110	110	110	110	110	110	110	110	110	110	110
Acrocomia aculeata	-6.5	-47.5	120	shrub	Shrubland	25.1083	12.15	69.8276	53.9711	33.5	16.1	17.4	24.8833	24.5833	25.8167	24.55	1640	292	11	74.3411	810	58	284	130	120	120	120	120	120	120	120	120	120	120	120	120	120	120	120	120	120	120	120	120	120	120	120	120
Acrocomia aculeata	-17.33	-47.33	120	shrub	Shrubland	21.6042	12.5083	69.879	167.406	28.9	11	17.9	22.5833	19.2333	22.8	19.15	1502	317	7	88.6954	820	29	663	44	120	120	120	120	120	120	120	120	120	120	120	120	120	120	120	120	120	120	120	120	120	120	120	120
Acrocomia aculeata	-17.5	-61.5	120	shrub	Shrubland	25.7333	11.25	62.8492	213.715	33.7	15.8	17.9	27.45	24.3	27.7333	22.6833	992	152	25	54.442	432	101	339	119	50	50	50	50	50	50	50	50	50	120	120	120	120	120	120	120	120	120	120	120	120	120	120	120
Acrocomia aculeata	-15.75	-56	120	shrub	Shrubland	25.2708	12.2917	65.7308	155.775	33.5	14.8	18.7	26.4667	23.05	26.5	23.05	1425	218	17	67.4707	632	56	498	100	120	120	120	120	120	120	120	120	120	120	120	120	120	120	120	120	120	120	120	120	120	120	120	120
Acrocomia aculeata	-23.4333	-57.4333	120	shrub	Shrubland	24.1	11.4	56.1576	336.182	33.6	13.3	20.3	27.4167	19.8333	27.8833	19.8333	1301	158	39	40.2122	469	145	434	145	120	120	120	120	120	120	120	120	120	120	120	120	120	120	120	120	120	120	120	120	120	120	120	120
Acrocomia aculeata	-15.8125	-47.9375	120	shrub	Shrubland	20.9167	11.1833	68.1911	115.49	28.2	11.8	16.4	21.4667	19.3333	21.8	19.2	1503	250	8	77.2475	714	30	428	51	120	120	120	120	120	120	120	120	120	120	120	120	120	120	120	120	120	120	120	120	120	120	120	120
Acrocomia aculeata	-15.7369	-47.9189	120	shrub	Shrubland	20.9917	11.2167	67.5703	118.759	28.3	11.7	16.6	21.5833	19.3333	21.8833	19.2333	1506	251	8	77.9146	718	29	423	50	120	120	120	120	120	120	120	120	120	120	120	120	120	120	120	120	120	120	120	120	120	120	120	120
Acrocomia aculeata	-7.25	-39.83	120	shrub	Shrubland	21.9417	10.3	73.5714	111.372	29	15	14	22.05	21.95	23.2333	20.5167	894	216	8	90.8938	520	36	203	64	120	120	120	120	120	120	120	120	120	120	120	120	120	120	120	120	120	120	120	120	120	120	120	120
Acrocomia aculeata	-22.1333	-56.65	120	shrub	Shrubland	23.5333	11.6333	59.6581	294.003	32.4	12.9	19.5	26.5	19.7167	26.7167	19.7167	1378	183	41	38.0797	503	168	445	168	120	120	120	120	120	120	120	120	120	120	120	120	120	120	120	120	120	120	120	120	120	120	120	120
Acrocomia aculeata	-2.64407	-56.7375	120	shrub	Shrubland	27.2542	8.20833	76.0031	71.2377	33.3	22.5	10.8	26.6167	28.1	28.3	26.6	2494	356	75	48.2026	1006	260	286	952	120	120	120	120	120	120	120	120	120	120	120	120	120	120	190	190	190	190	190	190	190	190	190	190
Acrocomia aculeata	-15.7569	-47.6464	120	shrub	Shrubland	21.2375	11.4083	67.1078	129.599	28.6	11.6	17	21.9	19.4	22.1833	19.3333	1473	262	6	81.8236	727	25	394	41	120	120	120	120	120	120	120	120	120	120	120	120	120	120	120	120	120	120	120	120	120	120	120	120
Acrocomia aculeata	4.1728	-61.0073	120	shrub	Shrubland	26.4417	9.81667	84.6264	66.1896	32.6	21	11.6	25.6	26.8833	27.05	25.4667	1886	321	54	52.301	831	234	323	798	120	120	120	120	120	120	120	120	120	120	120	120	120	120	120	120	120	120	120	120	120	120	120	120
Acrocomia aculeata	-15.5833	-47.6667	120	shrub	Shrubland	21.2042	11.3417	67.5099	122.724	28.5	11.7	16.8	21.8	19.4667	22.1	19.4	1473	256	6	80.8882	721	25	400	43	120	120	120	120	120	120	120	120	120	120	120	120	120	120	120	120	120	120	120	120	120	120	120	120
Acrocomia aculeata	11.332	-72.6241	120	shrub	Shrubland	28.1042	9.225	76.875	88.1491	34.1	22.1	12	27.8667	27.3667	29.2667	27.05	923	262	9	90.97	484	36	181	58	120	120	120	120	120	120	120	120	120	120	120	120	120	120	120	120	120	120	120	120	120	120	120	120
Acrocomia aculeata	17.9	-96.98	120	shrub	Shrubland	25.4375	15.0417	62.9358	248.625	37.4	13.5	23.9	26.3167	23.4	28.4667	22.1833	624	129	6	98.6002	363	20	174	21	120	120	120	120	120	120	120	120	120	120	120	120	120	120	120	120	120	120	120	120	120	120	120	120
Acrocomia aculeata	-12.2019	-45.4519	120	shrub	Shrubland	23.9625	12.6917	70.9032	89.6236	32.9	15	17.9	24	23.1	25.1167	22.9333	1324	248	3	87.9934	692	11	333	28	120	120	120	120	120	120	120	120	120	120	120	120	120	120	120	120	120	120	120	120	120	120	120	120
Acrocomia aculeata	-16.8358	-43.0347	120	shrub	Shrubland	20.2208	12.0417	70.0097	166.057	28	10.8	17.2	21.35	17.7333	21.8333	17.7333	1039	231	7	92.858	607	23	399	23	120	120	120	120	120	120	120	120	120	120	120	120	120	120	120	120	120	120	120	120	120	120	120	120
Acrocomia aculeata	-20.2	-56.4167	120	shrub	Shrubland	24.6917	11.65	62.6344	255.83	32.8	14.2	18.6	27.1333	21.2167	27.1333	21.2167	1313	207	32	52.3555	557	121	557	121	120	120	120	120	120	120	120	120	120	120	120	120	120	120	120	120	120	120	120	120	120	100	100	100
Acrocomia aculeata	-16.03	-62.08	120	shrub	Shrubland	24.4125	10.6917	63.6409	164.498	31.9	15.1	16.8	25.5	22.25	25.9833	22.0167	1169	184	18	61.1474	523	84	400	104	50	50	50	50	50	50	50	120	120	120	120	120	120	120	120	120	120	120	120	120	120	120	120	120
Acrocomia aculeata	-16.25	-57.3667	120	shrub	Shrubland	25.3792	12.3917	65.5644	189.694	33.3	14.4	18.9	26.8167	22.6667	27.0333	22.6667	1317	223	21	68.9733	618	71	453	71	50	50	50	120	120	120	120	120	120	120	120	120	120	120	120	120	120	120	120	120	120	120	120	120
Acrocomia aculeata	-11.0036	-48.5661	120	shrub	Shrubland	25.1542	11.8417	66.1546	88.7145	33.5	15.6	17.9	25.25	24.0667	26.1	23.9667	1635	270	5	80.2625	777	19	421	47	120	120	120	120	120	120	120	120	120	120	120	120	120	120	120	120	120	120	120	120	120	120	120	120
Acrocomia aculeata	6.99111	-73.0859	120	shrub	Shrubland	23.1083	9.7	93.2692	25.0303	28.3	17.9	10.4	22.8667	23.0333	23.3833	22.75	1715	357	37	60.4502	767	192	362	640	120	120	120	120	120	120	120	120	120	120	120	120	120	120	120	120	120	120	120	120	120	120	120	120
Acrocomia aculeata	-19.4664	-43.9619	120	shrub	Shrubland	21.4667	12.6167	67.1099	208.167	29.6	10.8	18.8	23.1	18.5833	23.5333	18.5833	1286	273	9	90.5467	736	30	547	30	120	120	120	120	120	120	120	120	120	120	120	120	120	120	120	120	120	120	120	120	120	120	120	120
Acrocomia aculeata	-15.7453	-47.9067	120	shrub	Shrubland	20.9375	11.175	67.7273	117.049	28.2	11.7	16.5	21.5167	19.3167	21.8333	19.2	1521	251	8	77.2789	722	30	430	52	120	120	120	120	120	120	120	120	120	120	120	120	120	120	120	120	120	120	120	120	120	120	120	120
Acrocomia aculeata	-27.5863	-56.7605	210	water	Water bodies	21.4292	10.7583	50.0388	400.218	32.4	10.9	21.5	23.7667	16.4667	26.3	16.4667	1475	170	73	21.3162	449	263	394	263	210	210	210	210	210	210	210	210	210	210	210	210	210	210	210	210	210	210	210	210	210	210	210	210
Acrocomia aculeata	5.81052	-75.6964	30	mosaic_crop.natural	Mosaic cropland (>50%) / natural vegetation (tree, shrub, herbaceous cover) (<50%)	25.0292	10.6417	88.6806	42.6646	31.4	19.4	12	24.6333	25.0333	25.5833	24.4667	2298	311	55	42.5902	783	259	382	675	30	30	30	30	30	30	30	30	30	30	30	30	30	30	30	30	30	30	30	30	30	30	30	30
Acrocomia aculeata	-18.033	-63.2	130	grassland	Grassland	23.9625	10.5583	62.8472	234.066	31.7	14.9	16.8	26.1833	22.1167	26.1833	20.75	1072	169	33	50.6138	447	114	447	149	130	130	130	130	130	130	130	130	130	130	130	130	130	130	130	130	130	130	130	130	130	130	130	130
Acrocomia aculeata	5.9294	-71.8766	130	grassland	Grassland	26.0667	10.3	78.626	84.8885	33.3	20.2	13.1	25.2	26.75	27.1667	25	2648	398	14	65.4737	1046	111	126	980	130	130	130	130	130	130	130	130	130	130	130	130	130	130	130	130	130	130	130	130	130	130	130	130
Acrocomia aculeata	5.9258	-71.8766	130	grassland	Grassland	26.0667	10.3	78.626	84.8885	33.3	20.2	13.1	25.2	26.75	27.1667	25	2648	398	14	65.4737	1046	111	126	980	130	130	130	130	130	130	130	130	130	130	130	130	130	130	130	130	130	130	130	130	130	130	130	130
Acrocomia aculeata	7.833	-65.766	130	grassland	Grassland	27.5958	9.725	80.3719	57.2657	34	21.9	12.1	27.0667	27.7167	28.4333	27.0667	1408	265	6	85.3025	763	26	232	763	130	130	130	130	130	130	130	130	130	130	130	130	130	130	130	130	130	130	130	130	130	130	130	130
Acrocomia aculeata	-18.03	-63.2	130	grassland	Grassland	23.9625	10.5583	62.8472	234.066	31.7	14.9	16.8	26.1833	22.1167	26.1833	20.75	1072	169	33	50.6138	447	114	447	149	50	50	50	50	130	130	130	130	130	130	130	130	130	130	130	130	130	130	130	130	130	130	130	130
Acrocomia aculeata	-4.3833	-44.3333	130	grassland	Grassland	27.4833	10.8333	74.2009	95.9245	35.1	20.5	14.6	26.5833	27.7667	28.8833	26.5833	1501	326	17	88.979	831	58	111	831	130	130	130	130	130	130	130	130	130	130	130	130	130	130	130	130	130	130	130	130	130	130	130	130
Acrocomia aculeata	18.0833	-66.3667	130	grassland	Grassland	25.075	11.2	75.6757	131.001	32	17.2	14.8	26.2333	23.4167	26.55	23.4167	1266	216	36	55.3643	560	118	360	118	130	130	130	130	130	130	130	130	130	130	130	130	130	130	130	130	130	130	130	130	130	130	130	130
Acrocomia aculeata	-24.12	-53.64	130	grassland	Grassland	20.875	12.85	60.3286	309.908	31.1	9.8	21.3	21.4	17.0167	24.3333	16.8667	1431	172	62	24.0685	419	283	402	341	130	130	130	130	130	130	130	130	130	130	130	130	130	130	130	130	130	130	130	130	130	130	130	130
Acrocomia aculeata	4.10244	-73.2042	130	grassland	Grassland	26.3208	8.975	73.5656	100.328	33.1	20.9	12.2	25.3	27.2833	27.7	25.1	2842	406	24	55.7916	1154	164	232	1015	130	130	130	130	130	130	130	130	130	130	130	130	130	130	130	130	130	130	130	130	130	130	130	130
Acrocomia aculeata	-19.1667	-57.5667	130	grassland	Grassland	25.625	10.6167	62.8205	229.965	33.2	16.3	16.9	27.65	22.5333	27.7333	22.4333	1066	184	23	60.7485	470	79	465	109	50	50	50	50	50	50	50	130	130	130	130	130	130	130	130	130	130	130	130	130	130	130	130	130
Acrocomia aculeata	-22.7782	-47.8238	130	grassland	Grassland	20.575	11.3833	62.5458	248.765	28.5	10.3	18.2	23.2	17.2667	23.2	17.2667	1207	226	24	70.2453	603	87	603	87	130	130	130	130	130	130	130	130	130	130	130	130	130	130	130	130	130	130	130	130	130	130	130	130
Acrocomia aculeata	19.1158	-96.1206	170	flood_tree_salt	Tree cover, flooded, saline water	25.1583	11.4167	63.4259	231.702	33.8	15.8	18	26.9667	23.9167	27.4833	21.8667	1471	318	12	100.903	889	42	575	60	170	170	170	170	170	170	170	170	170	170	170	170	170	170	170	170	170	170	170	170	170	170	170	170
Acrocomia aculeata	18.1724	-94.2919	170	flood_tree_salt	Tree cover, flooded, saline water	25.925	8.88333	58.061	219.229	33.7	18.4	15.3	27.05	24.9	28.0833	22.7167	2809	465	48	63.5197	1298	189	678	457	40	40	40	40	40	40	40	40	40	40	170	170	170	170	170	170	170	170	170	170	170	170	170	170
Acrocomia aculeata	-27.5825	-56.7493	180	flood_herb	Shrub or herbaceous cover, flooded, fresh/saline/brakish water	21.4292	10.7583	50.0388	399.087	32.4	10.9	21.5	23.75	16.4833	26.2833	16.4833	1481	171	74	21.1363	450	266	395	266	180	180	180	180	180	180	180	180	180	180	180	180	180	180	180	180	180	180	180	180	180	180	180	180
Acrocomia aculeata	18.4583	-73.92	180	flood_herb	Shrub or herbaceous cover, flooded, fresh/saline/brakish water	22.1417	9.23333	67.3966	142.635	28.7	15	13.7	23.3667	20.2333	23.7667	20.2333	2039	405	67	59.9339	809	210	552	210	180	180	180	180	180	180	180	180	180	180	180	180	180	180	180	180	180	180	180	180	180	180	180	180
Acrocomia aculeata	-25.35	-57.4833	190	urban	Urban areas	22.6	10.8	52.1739	368.054	33	12.3	20.7	26.2667	18.0333	26.9667	18.0333	1446	164	46	33.8487	478	192	460	192	190	190	190	190	190	190	190	190	190	190	190	190	190	190	190	190	190	190	190	190	190	190	190	190
Acrocomia aculeata	17.9358	-76.4573	190	urban	Urban areas	25.7708	7.29167	69.4444	104.064	31	20.5	10.5	26.1	24.9833	26.9667	24.4167	1687	259	60	43.7485	671	211	406	301	50	50	50	50	50	50	50	50	190	190	190	190	190	190	190	190	190	190	190	190	190	190	190	190
Acrocomia aculeata	15.5	-88	190	urban	Urban areas	26.9292	10.875	72.0199	144.198	34.5	19.4	15.1	26.85	26.65	28.3833	24.9667	1403	185	37	46.8012	519	144	293	277	190	190	190	190	190	190	190	190	190	190	190	190	190	190	190	190	190	190	190	190	190	190	190	190
Acrocomia aculeata	18.47	-69.92	190	urban	Urban areas	26.4542	10.9917	79.6497	102.989	32.9	19.1	13.8	27.35	25.1833	27.4833	25.0167	1654	207	66	42.374	603	205	582	219	190	190	190	190	190	190	190	190	190	190	190	190	190	190	190	190	190	190	190	190	190	190	190	190
Acrocomia aculeata	-21.09	-45.5658	190	urban	Urban areas	20.2875	13.0583	63.6992	247.452	28.8	8.3	20.5	22.7167	16.9	22.7833	16.9	1460	276	22	75.3819	737	73	621	73	190	190	190	190	190	190	190	190	190	190	190	190	190	190	190	190	190	190	190	190	190	190	190	190
Acrocomia aculeata	-16.0706	-57.6789	190	urban	Urban areas	25.5292	12.4583	65.5702	193.537	33.4	14.4	19	26.95	22.7333	27.2333	22.7333	1375	241	19	72.5178	661	65	469	65	190	190	190	190	190	190	190	190	190	190	190	190	190	190	190	190	190	190	190	190	190	190	190	190
Acrocomia aculeata	-22.5372	-42.9819	190	urban	Urban areas	22.825	10.0333	59.3688	224.322	31.1	14.2	16.9	25.6333	20.0833	25.6333	20.0833	1428	207	37	58.4101	615	119	615	119	100	100	100	100	100	100	100	100	190	190	190	190	190	190	190	190	190	190	190	190	190	190	190	190
Acrocomia aculeata	-20.6439	-50.2261	190	urban	Urban areas	22.3417	12.3167	66.5766	226.624	29.9	11.4	18.5	24.4833	19.35	24.4833	19.1167	1207	224	16	71.0385	593	74	593	100	190	190	190	190	190	190	190	190	190	190	190	190	190	190	190	190	190	190	190	190	190	190	190	190
Acrocomia aculeata	8.98333	-79.5333	190	urban	Urban areas	27.0208	6.85833	77.9356	64.4367	31.5	22.7	8.8	26.3667	27.7833	27.9333	26.3667	2234	419	31	74.3427	1186	140	165	1186	100	190	190	190	190	190	190	190	190	190	190	190	190	190	190	190	190	190	190	190	190	190	190	190
Acrocomia aculeata	-23.55	-46.7167	190	urban	Urban areas	19.0625	9.34167	58.3854	235.393	26.6	10.6	16	21.8	16.1833	21.8667	16.1833	1457	244	39	60.6941	667	130	637	130	190	190	190	190	190	190	190	190	190	190	190	190	190	190	190	190	190	190	190	190	190	190	190	190
Acrocomia aculeata	-9.39567	-40.5005	190	urban	Urban areas	25.8292	11.4583	75.3838	124.69	33.5	18.3	15.2	26.7667	24.5	26.9667	24.0333	501	111	1	90.0902	269	8	139	13	190	190	190	190	190	190	190	190	190	190	190	190	190	190	190	190	190	190	190	190	190	190	190	190
Acrocomia aculeata	-17.77	-63.17	190	urban	Urban areas	24.4125	10.075	61.8098	236.491	31.8	15.5	16.3	26.6333	22.5167	26.6333	21.1333	1300	201	47	47.0228	535	157	535	198	190	190	190	190	190	190	190	190	190	190	190	190	190	190	190	190	190	190	190	190	190	190	190	190
Acrocomia aculeata	-22.7444	-42.8594	190	urban	Urban areas	23.2292	10.3083	60.2826	219.601	31.7	14.6	17.1	26	20.9167	26	20.5833	1186	190	26	58.9352	530	101	530	113	190	190	190	190	190	190	190	190	190	190	190	190	190	190	190	190	190	190	190	190	190	190	190	190
Acrocomia aculeata	-22.907	-43.2077	190	urban	Urban areas	23.6625	10.275	61.527	205.516	32.1	15.4	16.7	26.3333	21.3167	26.3333	21.3167	1188	157	44	43.9876	455	146	455	146	190	190	190	190	190	190	190	190	190	190	190	190	190	190	190	190	190	190	190	190	190	190	190	190
Acrocomia aculeata	21	-89.617	190	urban	Urban areas	26.5208	13.075	68.4555	191.222	36.1	17	19.1	27.8167	25.9667	28.5	23.85	951	160	22	67.8603	447	70	349	104	190	190	190	190	190	190	190	190	190	190	190	190	190	190	190	190	190	190	190	190	190	190	190	190
Acrocomia aculeata	18.4462	-69.9459	190	urban	Urban areas	26.5042	10.875	79.3796	106.759	33	19.3	13.7	27.45	25.2	27.6	25.0167	1598	200	63	43.9238	588	192	565	204	190	190	190	190	190	190	190	190	190	190	190	190	190	190	190	190	190	190	190	190	190	190	190	190
Acrocomia aculeata	-22.9322	-43.2556	190	urban	Urban areas	23.2958	10.0417	61.9856	200.414	31.4	15.2	16.2	25.9	21	25.9	21	1224	168	45	45.8231	481	149	481	149	190	190	190	190	190	190	190	190	190	190	190	190	190	190	190	190	190	190	190	190	190	190	190	190
Acrocomia aculeata	-25.3	-57.65	190	urban	Urban areas	22.7583	10.5833	51.3754	369.12	33	12.4	20.6	26.4333	18.15	27.1333	18.15	1430	162	42	34.0072	474	190	457	190	190	190	190	190	190	190	190	190	190	190	190	190	190	190	190	190	190	190	190	190	190	190	190	190
Acrocomia aculeata	18.7166	-95.7854	210	water	Water bodies	25.2375	8.84167	58.1689	227.727	32.8	17.6	15.2	26.95	24.1	27.5667	22.05	1553	330	20	91.2729	903	63	557	106	210	210	210	210	210	210	210	210	210	210	210	210	210	210	210	210	210	210	210	210	210	210	210	210
Acrocomia aculeata	5.81549	-75.6841	30	mosaic_crop.natural	Mosaic cropland (>50%) / natural vegetation (tree, shrub, herbaceous cover) (<50%)	25.4167	10.6333	87.8788	44.2787	31.8	19.7	12.1	25.0333	25.8667	26	24.8333	2267	307	52	45.0181	769	248	359	688	30	30	30	30	30	30	30	30	30	30	30	30	30	30	30	30	30	30	30	30	30	30	30	30
Acrocomia aculeata	-8.50039	-39.35	30	mosaic_crop.natural	Mosaic cropland (>50%) / natural vegetation (tree, shrub, herbaceous cover) (<50%)	25.225	10.4167	65.1042	169.122	32.6	16.6	16	25.9833	24.95	26.8667	22.8333	498	138	3	108.502	325	15	35	31	30	30	30	30	30	30	30	30	30	30	30	30	30	30	30	30	30	30	30	30	30	30	30	30
Acrocomia aculeata	5.79362	-75.6968	30	mosaic_crop.natural	Mosaic cropland (>50%) / natural vegetation (tree, shrub, herbaceous cover) (<50%)	24.1375	10.575	88.125	42.3795	30.5	18.5	12	23.7167	24.0667	24.6667	23.5667	2172	365	84	42.9467	766	305	450	668	30	30	30	30	30	30	30	30	30	30	30	30	30	30	30	30	30	30	30	30	30	30	30	30
Acrocomia aculeata	5.79326	-75.6978	30	mosaic_crop.natural	Mosaic cropland (>50%) / natural vegetation (tree, shrub, herbaceous cover) (<50%)	24.1375	10.575	88.125	42.3795	30.5	18.5	12	23.7167	24.0667	24.6667	23.5667	2172	365	84	42.9467	766	305	450	668	30	30	30	30	30	30	30	30	30	30	30	30	30	30	30	30	30	30	30	30	30	30	30	30
Acrocomia aculeata	5.81564	-75.6842	30	mosaic_crop.natural	Mosaic cropland (>50%) / natural vegetation (tree, shrub, herbaceous cover) (<50%)	25.4167	10.6333	87.8788	44.2787	31.8	19.7	12.1	25.0333	25.8667	26	24.8333	2267	307	52	45.0181	769	248	359	688	30	30	30	30	30	30	30	30	30	30	30	30	30	30	30	30	30	30	30	30	30	30	30	30
Acrocomia aculeata	6.2082	-71.6294	30	mosaic_crop.natural	Mosaic cropland (>50%) / natural vegetation (tree, shrub, herbaceous cover) (<50%)	26.2125	10.075	80.6	73.3957	33.1	20.6	12.5	25.4833	26.6833	27.1333	25.2667	2144	324	15	61.5147	869	82	294	816	30	30	30	30	30	30	30	30	30	30	30	30	30	30	30	30	30	30	30	30	30	30	30	30
Acrocomia aculeata	5.81541	-75.6841	30	mosaic_crop.natural	Mosaic cropland (>50%) / natural vegetation (tree, shrub, herbaceous cover) (<50%)	25.4167	10.6333	87.8788	44.2787	31.8	19.7	12.1	25.0333	25.8667	26	24.8333	2267	307	52	45.0181	769	248	359	688	30	30	30	30	30	30	30	30	30	30	30	30	30	30	30	30	30	30	30	30	30	30	30	30
Acrocomia aculeata	5.79281	-75.6958	30	mosaic_crop.natural	Mosaic cropland (>50%) / natural vegetation (tree, shrub, herbaceous cover) (<50%)	24.1375	10.575	88.125	42.3795	30.5	18.5	12	23.7167	24.0667	24.6667	23.5667	2172	365	84	42.9467	766	305	450	668	30	30	30	30	30	30	30	30	30	30	30	30	30	30	30	30	30	30	30	30	30	30	30	30
Acrocomia aculeata	5.81532	-75.6841	30	mosaic_crop.natural	Mosaic cropland (>50%) / natural vegetation (tree, shrub, herbaceous cover) (<50%)	25.4167	10.6333	87.8788	44.2787	31.8	19.7	12.1	25.0333	25.8667	26	24.8333	2267	307	52	45.0181	769	248	359	688	30	30	30	30	30	30	30	30	30	30	30	30	30	30	30	30	30	30	30	30	30	30	30	30
Acrocomia aculeata	-14.8	-64.883	30	mosaic_crop.natural	Mosaic cropland (>50%) / natural vegetation (tree, shrub, herbaceous cover) (<50%)	25.9458	10.8417	65.3112	146.961	33.2	16.6	16.6	27.05	23.8833	27.2	23.8833	1882	292	37	60.0902	834	123	612	123	30	30	30	30	30	30	30	30	30	30	30	30	30	30	30	30	30	30	30	30	30	30	30	30
Acrocomia aculeata	5.78933	-75.6926	30	mosaic_crop.natural	Mosaic cropland (>50%) / natural vegetation (tree, shrub, herbaceous cover) (<50%)	23.6208	10.5417	87.8472	44.7954	30	18	12	23.1333	23.5667	24.1667	23.0167	2070	253	72	36.449	678	272	421	574	30	30	30	30	30	30	30	30	30	30	30	30	30	30	30	30	30	30	30	30	30	30	30	30
Acrocomia aculeata	13.467	-86.633	30	mosaic_crop.natural	Mosaic cropland (>50%) / natural vegetation (tree, shrub, herbaceous cover) (<50%)	23.2417	11.25	72.1154	95.0319	31.2	15.6	15.6	23.4	22.1	24.35	22	1026	195	5	90.341	476	21	380	59	30	30	30	30	30	30	30	30	30	30	30	30	30	30	30	30	30	30	30	30	30	30	30	30
Acrocomia aculeata	5.8149	-75.6857	30	mosaic_crop.natural	Mosaic cropland (>50%) / natural vegetation (tree, shrub, herbaceous cover) (<50%)	25.4167	10.6333	87.8788	44.2787	31.8	19.7	12.1	25.0333	25.8667	26	24.8333	2267	307	52	45.0181	769	248	359	688	30	30	30	30	30	30	30	30	30	30	30	30	30	30	30	30	30	30	30	30	30	30	30	30
Acrocomia aculeata	18.95	-96.1333	30	mosaic_crop.natural	Mosaic cropland (>50%) / natural vegetation (tree, shrub, herbaceous cover) (<50%)	25.3042	11.625	61.8351	228.845	34.7	15.9	18.8	26.8667	24.3667	27.6833	22.0833	1397	293	13	101.707	860	43	562	63	30	30	30	30	30	30	30	30	30	30	30	30	30	30	30	30	30	30	30	30	30	30	30	30
Acrocomia aculeata	5.81553	-75.7226	30	mosaic_crop.natural	Mosaic cropland (>50%) / natural vegetation (tree, shrub, herbaceous cover) (<50%)	24.4667	10.6	88.3333	43.345	30.8	18.8	12	24.6167	24.4	25.0167	23.8833	2315	315	81	40.8257	784	291	410	662	50	50	50	50	50	50	30	30	30	30	30	30	30	30	30	30	30	30	30	30	30	30	30	30
Acrocomia aculeata	5.81536	-75.6846	30	mosaic_crop.natural	Mosaic cropland (>50%) / natural vegetation (tree, shrub, herbaceous cover) (<50%)	25.4167	10.6333	87.8788	44.2787	31.8	19.7	12.1	25.0333	25.8667	26	24.8333	2267	307	52	45.0181	769	248	359	688	30	30	30	30	30	30	30	30	30	30	30	30	30	30	30	30	30	30	30	30	30	30	30	30
Acrocomia aculeata	5.81516	-75.6843	30	mosaic_crop.natural	Mosaic cropland (>50%) / natural vegetation (tree, shrub, herbaceous cover) (<50%)	25.4167	10.6333	87.8788	44.2787	31.8	19.7	12.1	25.0333	25.8667	26	24.8333	2267	307	52	45.0181	769	248	359	688	30	30	30	30	30	30	30	30	30	30	30	30	30	30	30	30	30	30	30	30	30	30	30	30
Acrocomia aculeata	-17.68	-63.42	30	mosaic_crop.natural	Mosaic cropland (>50%) / natural vegetation (tree, shrub, herbaceous cover) (<50%)	24.0083	10.0167	61.4519	232.25	31.3	15	16.3	26.15	22.1167	26.15	20.8167	1313	213	46	49.6208	559	157	559	197	30	30	30	30	30	30	30	30	30	30	30	30	30	30	30	30	30	30	30	30	30	30	30	30
Acrocomia aculeata	5.80919	-75.6963	30	mosaic_crop.natural	Mosaic cropland (>50%) / natural vegetation (tree, shrub, herbaceous cover) (<50%)	25.0292	10.6417	88.6806	42.6646	31.4	19.4	12	24.6333	25.0333	25.5833	24.4667	2298	311	55	42.5902	783	259	382	675	30	30	30	30	30	30	30	30	30	30	30	30	30	30	30	30	30	30	30	30	30	30	30	30
Acrocomia aculeata	-17.77	-63.07	30	mosaic_crop.natural	Mosaic cropland (>50%) / natural vegetation (tree, shrub, herbaceous cover) (<50%)	24.3542	10.2417	61.6968	234.777	31.9	15.3	16.6	26.5333	22.5	26.5333	21.0833	1157	176	42	48.1469	486	140	486	173	50	50	50	30	30	30	30	30	30	30	30	30	30	30	30	30	30	30	30	30	30	30	30	30
Acrocomia aculeata	5.81564	-75.6843	30	mosaic_crop.natural	Mosaic cropland (>50%) / natural vegetation (tree, shrub, herbaceous cover) (<50%)	25.4167	10.6333	87.8788	44.2787	31.8	19.7	12.1	25.0333	25.8667	26	24.8333	2267	307	52	45.0181	769	248	359	688	30	30	30	30	30	30	30	30	30	30	30	30	30	30	30	30	30	30	30	30	30	30	30	30
Acrocomia aculeata	5.8156	-75.6853	30	mosaic_crop.natural	Mosaic cropland (>50%) / natural vegetation (tree, shrub, herbaceous cover) (<50%)	25.4167	10.6333	87.8788	44.2787	31.8	19.7	12.1	25.0333	25.8667	26	24.8333	2267	307	52	45.0181	769	248	359	688	30	30	30	30	30	30	30	30	30	30	30	30	30	30	30	30	30	30	30	30	30	30	30	30
Acrocomia aculeata	5.79424	-75.6963	30	mosaic_crop.natural	Mosaic cropland (>50%) / natural vegetation (tree, shrub, herbaceous cover) (<50%)	24.1375	10.575	88.125	42.3795	30.5	18.5	12	23.7167	24.0667	24.6667	23.5667	2172	365	84	42.9467	766	305	450	668	30	30	30	30	30	30	30	30	30	30	30	30	30	30	30	30	30	30	30	30	30	30	30	30
Acrocomia aculeata	5.8155	-75.6845	30	mosaic_crop.natural	Mosaic cropland (>50%) / natural vegetation (tree, shrub, herbaceous cover) (<50%)	25.4167	10.6333	87.8788	44.2787	31.8	19.7	12.1	25.0333	25.8667	26	24.8333	2267	307	52	45.0181	769	248	359	688	30	30	30	30	30	30	30	30	30	30	30	30	30	30	30	30	30	30	30	30	30	30	30	30
Acrocomia aculeata	5.79111	-75.6925	30	mosaic_crop.natural	Mosaic cropland (>50%) / natural vegetation (tree, shrub, herbaceous cover) (<50%)	23.6208	10.5417	87.8472	44.7954	30	18	12	23.1333	23.5667	24.1667	23.0167	2070	253	72	36.449	678	272	421	574	30	30	30	30	30	30	30	30	30	30	30	30	30	30	30	30	30	30	30	30	30	30	30	30
Acrocomia aculeata	5.79359	-75.6968	30	mosaic_crop.natural	Mosaic cropland (>50%) / natural vegetation (tree, shrub, herbaceous cover) (<50%)	24.1375	10.575	88.125	42.3795	30.5	18.5	12	23.7167	24.0667	24.6667	23.5667	2172	365	84	42.9467	766	305	450	668	30	30	30	30	30	30	30	30	30	30	30	30	30	30	30	30	30	30	30	30	30	30	30	30
Acrocomia aculeata	5.81543	-75.6847	30	mosaic_crop.natural	Mosaic cropland (>50%) / natural vegetation (tree, shrub, herbaceous cover) (<50%)	25.4167	10.6333	87.8788	44.2787	31.8	19.7	12.1	25.0333	25.8667	26	24.8333	2267	307	52	45.0181	769	248	359	688	30	30	30	30	30	30	30	30	30	30	30	30	30	30	30	30	30	30	30	30	30	30	30	30
Acrocomia aculeata	5.81513	-75.6843	30	mosaic_crop.natural	Mosaic cropland (>50%) / natural vegetation (tree, shrub, herbaceous cover) (<50%)	25.4167	10.6333	87.8788	44.2787	31.8	19.7	12.1	25.0333	25.8667	26	24.8333	2267	307	52	45.0181	769	248	359	688	30	30	30	30	30	30	30	30	30	30	30	30	30	30	30	30	30	30	30	30	30	30	30	30
Acrocomia aculeata	5.81509	-75.6844	30	mosaic_crop.natural	Mosaic cropland (>50%) / natural vegetation (tree, shrub, herbaceous cover) (<50%)	25.4167	10.6333	87.8788	44.2787	31.8	19.7	12.1	25.0333	25.8667	26	24.8333	2267	307	52	45.0181	769	248	359	688	30	30	30	30	30	30	30	30	30	30	30	30	30	30	30	30	30	30	30	30	30	30	30	30
Acrocomia aculeata	5.78967	-75.6923	30	mosaic_crop.natural	Mosaic cropland (>50%) / natural vegetation (tree, shrub, herbaceous cover) (<50%)	23.6208	10.5417	87.8472	44.7954	30	18	12	23.1333	23.5667	24.1667	23.0167	2070	253	72	36.449	678	272	421	574	30	30	30	30	30	30	30	30	30	30	30	30	30	30	30	30	30	30	30	30	30	30	30	30
Acrocomia aculeata	18.95	-96.133	30	mosaic_crop.natural	Mosaic cropland (>50%) / natural vegetation (tree, shrub, herbaceous cover) (<50%)	25.3042	11.625	61.8351	228.845	34.7	15.9	18.8	26.8667	24.3667	27.6833	22.0833	1397	293	13	101.707	860	43	562	63	30	30	30	30	30	30	30	30	30	30	30	30	30	30	30	30	30	30	30	30	30	30	30	30
Acrocomia aculeata	-13.9167	-48.35	30	mosaic_crop.natural	Mosaic cropland (>50%) / natural vegetation (tree, shrub, herbaceous cover) (<50%)	24.2625	10.5583	68.1183	99.9801	31.2	15.7	15.5	24.6167	22.8833	25.1833	22.8667	1520	263	4	85.4431	758	13	431	29	30	30	30	30	30	30	30	30	30	30	30	30	30	30	30	30	30	30	30	30	30	30	30	30
Acrocomia aculeata	5.79149	-75.6928	30	mosaic_crop.natural	Mosaic cropland (>50%) / natural vegetation (tree, shrub, herbaceous cover) (<50%)	23.6208	10.5417	87.8472	44.7954	30	18	12	23.1333	23.5667	24.1667	23.0167	2070	253	72	36.449	678	272	421	574	30	30	30	30	30	30	30	30	30	30	30	30	30	30	30	30	30	30	30	30	30	30	30	30
Acrocomia aculeata	-17.7746	-44.1436	30	mosaic_crop.natural	Mosaic cropland (>50%) / natural vegetation (tree, shrub, herbaceous cover) (<50%)	21.6833	12.3	68.7151	186.32	29.1	11.2	17.9	23.0667	18.9833	23.3667	18.9833	1004	210	5	90.2475	573	21	428	21	30	30	30	30	30	30	30	30	30	30	30	30	30	30	30	30	30	30	30	30	30	30	30	30
Acrocomia aculeata	-16.06	-57.6866	30	mosaic_crop.natural	Mosaic cropland (>50%) / natural vegetation (tree, shrub, herbaceous cover) (<50%)	25.525	12.3667	65.4321	194.428	33.3	14.4	18.9	26.95	22.7	27.2	22.7	1337	236	19	73.0134	649	65	462	65	30	30	30	30	30	30	30	30	30	30	30	30	30	30	30	30	30	30	30	30	30	30	30	30
Acrocomia aculeata	5.81547	-75.6847	30	mosaic_crop.natural	Mosaic cropland (>50%) / natural vegetation (tree, shrub, herbaceous cover) (<50%)	25.4167	10.6333	87.8788	44.2787	31.8	19.7	12.1	25.0333	25.8667	26	24.8333	2267	307	52	45.0181	769	248	359	688	30	30	30	30	30	30	30	30	30	30	30	30	30	30	30	30	30	30	30	30	30	30	30	30
Acrocomia aculeata	5.82391	-75.6804	30	mosaic_crop.natural	Mosaic cropland (>50%) / natural vegetation (tree, shrub, herbaceous cover) (<50%)	25.4583	10.6	88.3333	43.9438	31.8	19.8	12	25.5167	25.4667	26.0333	24.8833	2197	307	52	47.1799	795	210	395	604	30	30	30	30	30	30	30	30	30	30	30	30	30	30	30	30	30	30	30	30	30	30	30	30
Acrocomia aculeata	5.81549	-75.6845	30	mosaic_crop.natural	Mosaic cropland (>50%) / natural vegetation (tree, shrub, herbaceous cover) (<50%)	25.4167	10.6333	87.8788	44.2787	31.8	19.7	12.1	25.0333	25.8667	26	24.8333	2267	307	52	45.0181	769	248	359	688	30	30	30	30	30	30	30	30	30	30	30	30	30	30	30	30	30	30	30	30	30	30	30	30
Acrocomia aculeata	5.81225	-75.6959	30	mosaic_crop.natural	Mosaic cropland (>50%) / natural vegetation (tree, shrub, herbaceous cover) (<50%)	25.0292	10.6417	88.6806	42.6646	31.4	19.4	12	24.6333	25.0333	25.5833	24.4667	2298	311	55	42.5902	783	259	382	675	30	30	30	30	30	30	30	30	30	30	30	30	30	30	30	30	30	30	30	30	30	30	30	30
Acrocomia aculeata	19.583	-88.033	30	mosaic_crop.natural	Mosaic cropland (>50%) / natural vegetation (tree, shrub, herbaceous cover) (<50%)	26.15	11.4833	70.0203	172.337	33.9	17.5	16.4	27.2667	25.2833	27.8833	23.7833	1269	213	38	55.2803	532	128	450	161	50	50	50	30	30	30	30	30	30	30	30	30	30	30	30	30	30	30	30	30	30	30	30	30
Acrocomia aculeata	5.81562	-75.6842	30	mosaic_crop.natural	Mosaic cropland (>50%) / natural vegetation (tree, shrub, herbaceous cover) (<50%)	25.4167	10.6333	87.8788	44.2787	31.8	19.7	12.1	25.0333	25.8667	26	24.8333	2267	307	52	45.0181	769	248	359	688	30	30	30	30	30	30	30	30	30	30	30	30	30	30	30	30	30	30	30	30	30	30	30	30
Acrocomia aculeata	5.81535	-75.6835	30	mosaic_crop.natural	Mosaic cropland (>50%) / natural vegetation (tree, shrub, herbaceous cover) (<50%)	25.4167	10.6333	87.8788	44.2787	31.8	19.7	12.1	25.0333	25.8667	26	24.8333	2267	307	52	45.0181	769	248	359	688	30	30	30	30	30	30	30	30	30	30	30	30	30	30	30	30	30	30	30	30	30	30	30	30
Acrocomia aculeata	5.81614	-75.6834	30	mosaic_crop.natural	Mosaic cropland (>50%) / natural vegetation (tree, shrub, herbaceous cover) (<50%)	25.4167	10.6333	87.8788	44.2787	31.8	19.7	12.1	25.0333	25.8667	26	24.8333	2267	307	52	45.0181	769	248	359	688	30	30	30	30	30	30	30	30	30	30	30	30	30	30	30	30	30	30	30	30	30	30	30	30
Acrocomia aculeata	5.81545	-75.6846	30	mosaic_crop.natural	Mosaic cropland (>50%) / natural vegetation (tree, shrub, herbaceous cover) (<50%)	25.4167	10.6333	87.8788	44.2787	31.8	19.7	12.1	25.0333	25.8667	26	24.8333	2267	307	52	45.0181	769	248	359	688	30	30	30	30	30	30	30	30	30	30	30	30	30	30	30	30	30	30	30	30	30	30	30	30
Acrocomia aculeata	11.1692	-74.1454	30	mosaic_crop.natural	Mosaic cropland (>50%) / natural vegetation (tree, shrub, herbaceous cover) (<50%)	26.8542	8.975	80.8559	54.3331	32	20.9	11.1	26.8167	26.4833	27.4833	26.1833	1045	236	6	80.1857	509	32	325	144	30	30	30	30	30	30	30	30	30	30	30	30	30	30	30	30	30	30	30	30	30	30	30	30
Acrocomia aculeata	18.95	-96.13	30	mosaic_crop.natural	Mosaic cropland (>50%) / natural vegetation (tree, shrub, herbaceous cover) (<50%)	25.3042	11.625	61.8351	228.845	34.7	15.9	18.8	26.8667	24.3667	27.6833	22.0833	1397	293	13	101.707	860	43	562	63	30	30	30	30	30	30	30	30	30	30	30	30	30	30	30	30	30	30	30	30	30	30	30	30
Acrocomia aculeata	-8.50039	-39.35	30	mosaic_crop.natural	Mosaic cropland (>50%) / natural vegetation (tree, shrub, herbaceous cover) (<50%)	25.225	10.4167	65.1042	169.122	32.6	16.6	16	25.9833	24.95	26.8667	22.8333	498	138	3	108.502	325	15	35	31	30	30	30	30	30	30	30	30	30	30	30	30	30	30	30	30	30	30	30	30	30	30	30	30
Acrocomia aculeata	5.81552	-75.6846	30	mosaic_crop.natural	Mosaic cropland (>50%) / natural vegetation (tree, shrub, herbaceous cover) (<50%)	25.4167	10.6333	87.8788	44.2787	31.8	19.7	12.1	25.0333	25.8667	26	24.8333	2267	307	52	45.0181	769	248	359	688	30	30	30	30	30	30	30	30	30	30	30	30	30	30	30	30	30	30	30	30	30	30	30	30
Acrocomia aculeata	-12.75	-46.5	30	mosaic_crop.natural	Mosaic cropland (>50%) / natural vegetation (tree, shrub, herbaceous cover) (<50%)	25.7542	11.775	70.0893	91.6629	34.2	17.4	16.8	25.6667	25.0333	26.95	24.7833	1446	263	2	86.4098	736	12	163	31	30	30	30	30	30	30	30	30	30	30	30	30	30	30	30	30	30	30	30	30	30	30	30	30
Acrocomia aculeata	5.81539	-75.6848	30	mosaic_crop.natural	Mosaic cropland (>50%) / natural vegetation (tree, shrub, herbaceous cover) (<50%)	25.4167	10.6333	87.8788	44.2787	31.8	19.7	12.1	25.0333	25.8667	26	24.8333	2267	307	52	45.0181	769	248	359	688	30	30	30	30	30	30	30	30	30	30	30	30	30	30	30	30	30	30	30	30	30	30	30	30
Acrocomia aculeata	-7.82946	-38.8027	30	mosaic_crop.natural	Mosaic cropland (>50%) / natural vegetation (tree, shrub, herbaceous cover) (<50%)	23.6792	10.6583	69.21	160.12	31.4	16	15.4	24.4833	23.1333	25.35	21.4167	798	185	3	94.0553	474	25	211	48	30	30	30	30	30	30	30	30	30	30	30	30	30	30	30	30	30	30	30	30	30	30	30	30
Acrocomia aculeata	-25.5833	-57.1167	30	mosaic_crop.natural	Mosaic cropland (>50%) / natural vegetation (tree, shrub, herbaceous cover) (<50%)	22.1292	10.5417	52.7083	362.908	32.2	12.2	20	25.7167	17.6167	26.4	17.6167	1530	169	59	30.2612	489	223	461	223	30	30	30	30	30	30	30	30	30	30	30	30	30	30	30	30	30	30	30	30	30	30	30	30
Acrocomia aculeata	-22.3593	-52.9953	30	mosaic_crop.natural	Mosaic cropland (>50%) / natural vegetation (tree, shrub, herbaceous cover) (<50%)	22.6	11.7667	62.9234	254.29	30.9	12.2	18.7	25.3333	20.3833	25.3333	19.2333	1249	160	31	42.9383	457	154	457	192	30	30	30	30	30	30	30	30	30	30	30	30	30	30	30	30	30	30	30	30	30	30	30	30
Acrocomia aculeata	-14.8	-64.88	30	mosaic_crop.natural	Mosaic cropland (>50%) / natural vegetation (tree, shrub, herbaceous cover) (<50%)	25.9458	10.8417	65.3112	146.961	33.2	16.6	16.6	27.05	23.8833	27.2	23.8833	1882	292	37	60.0902	834	123	612	123	30	30	30	30	30	30	30	30	30	30	30	30	30	30	30	30	30	30	30	30	30	30	30	30
Acrocomia aculeata	5.81534	-75.6848	30	mosaic_crop.natural	Mosaic cropland (>50%) / natural vegetation (tree, shrub, herbaceous cover) (<50%)	25.4167	10.6333	87.8788	44.2787	31.8	19.7	12.1	25.0333	25.8667	26	24.8333	2267	307	52	45.0181	769	248	359	688	30	30	30	30	30	30	30	30	30	30	30	30	30	30	30	30	30	30	30	30	30	30	30	30
Acrocomia aculeata	5.81548	-75.6846	30	mosaic_crop.natural	Mosaic cropland (>50%) / natural vegetation (tree, shrub, herbaceous cover) (<50%)	25.4167	10.6333	87.8788	44.2787	31.8	19.7	12.1	25.0333	25.8667	26	24.8333	2267	307	52	45.0181	769	248	359	688	30	30	30	30	30	30	30	30	30	30	30	30	30	30	30	30	30	30	30	30	30	30	30	30
Acrocomia aculeata	7.92568	-73.967	30	mosaic_crop.natural	Mosaic cropland (>50%) / natural vegetation (tree, shrub, herbaceous cover) (<50%)	28.4917	10.4167	82.672	46.8476	35.2	22.6	12.6	28.1167	29	29.1333	27.95	2793	442	52	57.936	1173	174	326	1082	30	30	30	30	30	30	30	30	30	30	30	30	30	30	30	30	30	30	30	30	30	30	30	30
Acrocomia aculeata	-19.811	-54.844	30	mosaic_crop.natural	Mosaic cropland (>50%) / natural vegetation (tree, shrub, herbaceous cover) (<50%)	24.4125	11.8583	66.9962	200.172	31.9	14.2	17.7	26.1	21.7167	26.1667	21.55	1437	243	36	58.7977	658	114	597	171	30	30	30	30	30	30	30	30	30	30	30	30	30	30	30	30	30	30	30	30	30	30	30	30
Acrocomia aculeata	-18.67	-46.42	30	mosaic_crop.natural	Mosaic cropland (>50%) / natural vegetation (tree, shrub, herbaceous cover) (<50%)	21.3458	11.4417	69.3434	161.575	28.3	11.8	16.5	22.3167	19.1167	22.7167	18.9833	1447	280	10	84.0355	760	33	639	50	30	30	30	30	30	30	30	30	30	30	30	30	30	30	30	30	30	30	30	30	30	30	30	30
Acrocomia aculeata	-14.72	-49.27	30	mosaic_crop.natural	Mosaic cropland (>50%) / natural vegetation (tree, shrub, herbaceous cover) (<50%)	23.8125	11.0583	67.0202	112.232	31.2	14.7	16.5	24.2167	22.3333	24.8667	22.1833	1525	258	5	82.4611	745	18	434	40	30	30	30	30	30	30	30	30	30	30	30	30	30	30	30	30	30	30	30	30	30	30	30	30
Acrocomia aculeata	18.5028	-89.3672	30	mosaic_crop.natural	Mosaic cropland (>50%) / natural vegetation (tree, shrub, herbaceous cover) (<50%)	24.7583	13.1167	70.9009	183.512	34	15.5	18.5	25.7	24.35	26.5667	22.2167	1051	186	23	60.5696	455	80	350	129	50	50	50	50	50	50	50	50	50	30	30	30	30	30	30	30	30	30	30	30	30	30	30	30
Acrocomia aculeata	18.5028	-89.3672	40	mosaic_natural.crop	Mosaic natural vegetation (tree, shrub, herbaceous cover) (>50%) / cropland (<50%)	24.7583	13.1167	70.9009	183.512	34	15.5	18.5	25.7	24.35	26.5667	22.2167	1051	186	23	60.5696	455	80	350	129	50	50	50	50	50	50	50	50	50	40	40	40	40	40	40	40	40	40	40	40	40	40	40	40
Acrocomia aculeata	5.534	-72.0769	40	mosaic_natural.crop	Mosaic natural vegetation (tree, shrub, herbaceous cover) (>50%) / cropland (<50%)	26.4708	9.875	75.3817	98.4068	33.9	20.8	13.1	25.2833	27.3333	27.7833	25.2833	2304	363	22	62.063	952	102	138	952	40	40	40	40	40	40	40	40	40	40	40	40	40	40	40	40	40	40	40	40	40	40	40	40
Acrocomia aculeata	21.4139	-87.7072	40	mosaic_natural.crop	Mosaic natural vegetation (tree, shrub, herbaceous cover) (>50%) / cropland (<50%)	25.325	12.75	70.8333	189.083	33.8	15.8	18	26.7	24.2833	27.2167	22.75	913	142	30	50.3854	362	104	327	138	50	50	50	50	50	40	40	40	40	40	40	40	40	40	40	40	40	40	40	40	40	40	40	40
Acrocomia aculeata	5.84652	-55.159	40	mosaic_natural.crop	Mosaic natural vegetation (tree, shrub, herbaceous cover) (>50%) / cropland (<50%)	27.0875	7.725	77.25	62.3817	32.8	22.8	10	26.8833	27.9333	27.9333	26.4333	2046	330	65	48.7199	788	253	260	606	40	40	40	40	40	40	40	40	40	40	40	40	40	40	40	40	40	40	40	40	40	40	40	40
Acrocomia aculeata	10.1639	-85.3725	40	mosaic_natural.crop	Mosaic natural vegetation (tree, shrub, herbaceous cover) (>50%) / cropland (<50%)	26.3417	11.2667	75.6152	81.0396	34.6	19.7	14.9	25.8667	26.65	27.5167	25.4833	1927	380	2	88.3902	980	16	328	489	40	40	40	40	40	40	40	40	40	40	40	40	40	40	40	40	40	40	40	40	40	40	40	40
Acrocomia aculeata	10.5842	-61.2055	40	mosaic_natural.crop	Mosaic natural vegetation (tree, shrub, herbaceous cover) (>50%) / cropland (<50%)	26.3792	7.35833	79.9819	58.8704	30.8	21.6	9.2	26.65	26.05	26.8667	25.5333	2213	314	66	45.1721	856	241	734	360	40	40	40	40	40	40	40	40	40	40	40	40	40	40	40	40	40	40	40	40	40	40	40	40
Acrocomia aculeata	-12.1567	-44.9903	40	mosaic_natural.crop	Mosaic natural vegetation (tree, shrub, herbaceous cover) (>50%) / cropland (<50%)	24.5208	13.8583	69.2917	115.078	33.8	13.8	20	25.0333	23.0167	25.85	22.9667	1113	205	2	83.5314	558	22	292	40	40	40	40	40	40	40	40	40	40	40	40	40	40	40	190	190	190	190	190	190	190	190	190	190
Acrocomia aculeata	-25.9167	-57.0833	40	mosaic_natural.crop	Mosaic natural vegetation (tree, shrub, herbaceous cover) (>50%) / cropland (<50%)	21.9792	10.7417	52.144	374.557	32.3	11.7	20.6	22.1333	18.25	26.4	17.2833	1473	167	67	26.2869	444	228	380	249	40	40	40	40	40	40	40	40	40	40	40	40	40	40	40	40	40	40	40	40	40	40	40	40
Acrocomia aculeata	9.30071	-74.5705	40	mosaic_natural.crop	Mosaic natural vegetation (tree, shrub, herbaceous cover) (>50%) / cropland (<50%)	27.775	10.0167	78.2552	54.0833	34.6	21.8	12.8	27.35	28.1	28.5167	27.2	1629	244	11	62.685	656	65	357	453	40	40	40	40	40	40	40	40	40	40	40	40	40	40	40	40	40	40	40	40	40	40	40	40
Acrocomia aculeata	12.1167	-85.4917	40	mosaic_natural.crop	Mosaic natural vegetation (tree, shrub, herbaceous cover) (>50%) / cropland (<50%)	26.2833	7.81667	69.7917	87.9135	32.5	21.3	11.2	26.3667	26.85	27.5167	25.3	1575	275	17	78.2188	729	69	160	180	40	40	40	40	40	40	40	40	40	40	40	40	40	40	40	40	40	40	40	40	40	40	40	40
Acrocomia aculeata	5.78896	-75.6858	40	mosaic_natural.crop	Mosaic natural vegetation (tree, shrub, herbaceous cover) (>50%) / cropland (<50%)	24.1417	10.55	87.9167	43.4236	30.5	18.5	12	23.7	24.1	24.6833	23.55	2181	302	85	38.9758	742	283	444	603	50	50	50	50	50	50	40	40	40	40	40	40	40	40	40	40	40	40	40	40	40	40	40	40
Acrocomia aculeata	12.52	-85.57	40	mosaic_natural.crop	Mosaic natural vegetation (tree, shrub, herbaceous cover) (>50%) / cropland (<50%)	24.6542	8.30833	68.6639	98.6836	31.1	19	12.1	24.8167	24.9667	25.9	23.4333	1690	295	21	73.9764	778	75	420	142	40	40	40	40	40	40	40	40	40	40	40	40	40	40	40	40	40	40	40	40	40	40	40	40
Acrocomia aculeata	9.77916	-84.2708	40	mosaic_natural.crop	Mosaic natural vegetation (tree, shrub, herbaceous cover) (>50%) / cropland (<50%)	23.6375	10.3917	79.3257	70.4571	30.8	17.7	13.1	23.1667	23.95	24.6667	22.9	2275	460	16	78.0333	1079	76	470	653	50	50	50	40	40	40	40	40	40	40	40	40	40	40	40	40	40	40	40	40	40	40	40	40
Acrocomia aculeata	-19.38	-45.97	40	mosaic_natural.crop	Mosaic natural vegetation (tree, shrub, herbaceous cover) (>50%) / cropland (<50%)	19.8417	12.1667	66.1232	198.618	27.3	8.9	18.4	21.25	17	21.7167	17	1533	293	15	80.6939	789	49	670	49	40	40	40	40	40	40	40	40	40	40	40	40	40	40	40	40	40	40	40	40	40	40	40	40
Acrocomia aculeata	10.6333	-61.25	40	mosaic_natural.crop	Mosaic natural vegetation (tree, shrub, herbaceous cover) (>50%) / cropland (<50%)	26.4208	7.55833	80.4078	59.7136	30.9	21.5	9.4	26.6833	26.1	26.9	25.5667	1957	261	55	49.013	754	198	646	318	40	40	40	40	40	40	40	40	40	40	40	40	40	40	40	40	40	40	40	40	40	40	40	40
Acrocomia aculeata	13.4667	-86.6333	40	mosaic_natural.crop	Mosaic natural vegetation (tree, shrub, herbaceous cover) (>50%) / cropland (<50%)	23.2083	11.25	72.5806	95.3185	31.1	15.6	15.5	23.3833	22.0667	24.3167	21.9667	1041	204	4	92.1498	496	19	196	57	40	40	40	40	40	40	40	40	40	40	40	40	40	40	40	40	40	40	40	40	40	40	40	40
Acrocomia aculeata	-19.53	-43.78	40	mosaic_natural.crop	Mosaic natural vegetation (tree, shrub, herbaceous cover) (>50%) / cropland (<50%)	20.9833	12.45	67.2973	203.451	29	10.5	18.5	22.6	18.1667	23.0333	18.1667	1355	296	9	90.6738	772	28	573	28	40	40	40	40	40	40	40	40	40	40	40	40	40	40	40	40	40	40	40	40	40	40	40	40
Acrocomia aculeata	13.4726	-86.4592	40	mosaic_natural.crop	Mosaic natural vegetation (tree, shrub, herbaceous cover) (>50%) / cropland (<50%)	23.0083	11.0833	71.9697	96.8089	30.8	15.4	15.4	23.2	22.3667	24.1667	21.7833	1064	194	10	85.0491	499	36	365	78	40	40	40	40	40	40	40	40	40	40	40	40	40	40	40	40	40	40	40	40	40	40	40	40
Acrocomia aculeata	-15.4425	-56.7864	40	mosaic_natural.crop	Mosaic natural vegetation (tree, shrub, herbaceous cover) (>50%) / cropland (<50%)	23.9542	12.2083	70.5684	157.79	30.9	13.6	17.3	25.45	21.6833	25.45	21.6833	1329	194	21	60.8766	559	88	559	88	40	40	40	40	40	40	40	40	40	40	40	40	40	40	40	40	40	40	40	40	40	40	40	40
Acrocomia aculeata	-15.65	-63.08	50	tree_broadlv_evrgr	Tree cover, broadleaved, evergreen, closed to open (>15%)	25.9458	10.5417	63.8889	150.687	33.5	17	16.5	26.8333	24.9833	27.4667	23.7833	1169	190	28	61.6138	523	108	392	131	50	50	50	50	50	50	50	50	50	50	50	50	50	50	50	50	50	50	50	50	50	50	50	50
Acrocomia aculeata	13.42	-86.58	50	tree_broadlv_evrgr	Tree cover, broadleaved, evergreen, closed to open (>15%)	19.3083	10.2167	68.5682	127.579	26.6	11.7	14.9	20.0167	18.15	20.6167	17.55	1328	234	16	81.367	599	50	452	56	50	50	50	50	50	50	50	50	50	50	50	50	50	50	50	50	50	50	50	50	50	50	50	50
Acrocomia aculeata	-5.1425	-43.3686	50	tree_broadlv_evrgr	Tree cover, broadleaved, evergreen, closed to open (>15%)	26.5708	11.075	70.5414	110.997	34.8	19.1	15.7	25.7833	26.6167	28.1833	25.6	1552	325	9	90.4592	866	34	131	170	50	50	50	50	50	50	50	50	50	50	50	50	50	50	50	50	50	50	50	50	50	50	50	50
Acrocomia aculeata	17.9264	-88.3678	50	tree_broadlv_evrgr	Tree cover, broadleaved, evergreen, closed to open (>15%)	25.9625	8.975	66.4815	165.682	32.1	18.6	13.5	27.1167	25.2667	27.5167	23.6667	1645	253	43	53.4442	628	137	588	258	50	50	50	50	50	50	50	50	50	50	50	50	50	50	50	50	50	50	50	50	50	50	50	50
Acrocomia aculeata	-22.65	-56.05	50	tree_broadlv_evrgr	Tree cover, broadleaved, evergreen, closed to open (>15%)	22.9875	11.4083	59.1105	288.713	31.6	12.3	19.3	24.9167	19.3	26.1333	19.3	1511	185	44	35.8174	525	189	471	189	50	50	50	50	50	50	50	50	50	50	50	50	50	50	50	50	50	50	50	50	50	50	50	50
Acrocomia aculeata	-20.5333	-41.1167	50	tree_broadlv_evrgr	Tree cover, broadleaved, evergreen, closed to open (>15%)	16.2292	10.8917	62.9576	211.343	24.1	6.8	17.3	17.9833	13.4667	18.7167	13.4667	1339	209	38	57.1067	608	123	444	123	50	50	50	50	50	50	50	50	50	50	50	50	50	50	50	50	50	50	50	50	50	50	50	50
Acrocomia aculeata	-19.0333	-57.6167	50	tree_broadlv_evrgr	Tree cover, broadleaved, evergreen, closed to open (>15%)	25.7417	10.4167	63.1313	229.068	33.1	16.6	16.5	27.7667	22.6667	27.8667	22.5667	1041	182	22	62.0222	465	74	457	104	50	50	50	50	50	50	50	50	50	50	50	50	50	50	50	50	50	50	50	50	50	50	50	50
Acrocomia aculeata	18.25	-96.75	50	tree_broadlv_evrgr	Tree cover, broadleaved, evergreen, closed to open (>15%)	22.9708	13.0083	64.3977	236.484	32.8	12.6	20.2	24.2833	20.7333	25.5333	19.7	3652	663	76	78.7295	1911	262	831	323	50	50	50	50	50	50	50	50	50	50	50	50	50	50	50	50	50	50	50	50	50	50	50	50
Acrocomia aculeata	-29.8716	-59.3983	50	tree_broadlv_evrgr	Tree cover, broadleaved, evergreen, closed to open (>15%)	19.7792	11.9917	48.1593	460.294	32.5	7.6	24.9	24.85	14.15	25.55	14.15	1029	148	35	41.8554	360	116	331	116	50	50	50	50	50	50	50	50	50	50	50	50	50	50	50	50	50	50	50	50	50	50	50	50
Acrocomia aculeata	14.364	-89.4038	50	tree_broadlv_evrgr	Tree cover, broadleaved, evergreen, closed to open (>15%)	22.5708	10.5583	71.8254	101.499	30.2	15.5	14.7	22.9833	21.4167	23.8333	21.2833	1281	250	1	96.5563	675	11	178	26	50	50	50	50	50	50	50	50	50	50	50	50	50	50	50	50	50	50	50	50	50	50	50	50
Acrocomia aculeata	14.3751	-89.3985	50	tree_broadlv_evrgr	Tree cover, broadleaved, evergreen, closed to open (>15%)	19.8708	9.64167	71.9527	96.2822	26.9	13.5	13.4	20.2833	18.7333	21.05	18.65	1468	279	4	93.4461	761	25	207	44	50	50	50	50	50	50	50	50	50	50	50	50	50	50	50	50	50	50	50	50	50	50	50	50
Acrocomia aculeata	17.9	-88.3	50	tree_broadlv_evrgr	Tree cover, broadleaved, evergreen, closed to open (>15%)	26.1083	8.45	66.0156	162.884	31.9	19.1	12.8	27.25	25.4333	27.6333	23.8667	1666	258	44	53.7602	641	141	537	252	50	50	50	50	50	50	50	50	50	50	50	50	50	50	50	50	50	50	50	50	50	50	50	50
Acrocomia aculeata	-22.6096	-52.8802	50	tree_broadlv_evrgr	Tree cover, broadleaved, evergreen, closed to open (>15%)	22.1292	11.925	63.4309	257.147	30.5	11.7	18.8	23.7333	19.9667	24.9	18.6833	1214	157	37	40.8433	429	153	429	206	50	50	50	50	50	50	50	50	50	50	50	50	50	50	50	50	50	50	50	50	50	50	50	50
Acrocomia aculeata	-7.58181	-39.3001	50	tree_broadlv_evrgr	Tree cover, broadleaved, evergreen, closed to open (>15%)	21.825	10.3667	70.045	138.49	29.1	14.3	14.8	22.3	21.55	23.35	19.9167	937	212	10	84.1008	522	42	215	99	50	50	50	50	50	50	50	50	50	50	50	50	50	50	50	50	50	50	50	50	50	50	50	50
Acrocomia aculeata	5.02884	-73.0202	50	tree_broadlv_evrgr	Tree cover, broadleaved, evergreen, closed to open (>15%)	23.325	9.78333	82.2129	62.213	29.9	18	11.9	22.8167	23.8333	24.15	22.6	2927	563	25	68.4597	1308	146	183	1306	50	50	50	50	50	50	50	50	50	50	50	50	50	50	50	50	50	50	50	50	50	50	50	50
Acrocomia aculeata	11.1	-72.9333	50	tree_broadlv_evrgr	Tree cover, broadleaved, evergreen, closed to open (>15%)	26.7417	10.0167	78.8714	80.2505	32.9	20.2	12.7	26.5333	26.0667	27.75	25.7333	1135	234	11	71.9923	541	37	276	84	50	50	50	50	50	50	50	50	50	50	50	50	50	50	50	50	50	50	50	50	50	50	50	50
Acrocomia aculeata	17.1	-89.07	50	tree_broadlv_evrgr	Tree cover, broadleaved, evergreen, closed to open (>15%)	25.1958	10.5417	64.6728	177.565	33.1	16.8	16.3	26.6167	24.65	27.0167	22.7833	1787	267	40	53.6348	716	149	595	301	50	50	50	50	50	50	50	50	50	50	50	50	50	50	50	50	50	50	50	50	50	50	50	50
Acrocomia aculeata	16.83	-89.1	50	tree_broadlv_evrgr	Tree cover, broadleaved, evergreen, closed to open (>15%)	23.3458	9.84167	65.1766	172.158	30.7	15.6	15.1	24.8333	23.05	25.1333	21.0833	2216	349	54	55.34	915	191	751	355	50	50	50	50	50	50	50	50	50	50	50	50	50	50	50	50	50	50	50	50	50	50	50	50
Acrocomia aculeata	21.683	-105.083	50	tree_broadlv_evrgr	Tree cover, broadleaved, evergreen, closed to open (>15%)	25.7333	13.4667	66.6667	257.084	34.7	14.5	20.2	28.3333	24.95	28.4833	22.5167	1457	405	1	128.033	1112	12	915	70	50	50	50	50	50	50	50	50	50	50	50	50	50	50	50	50	50	50	50	50	50	50	50	50
Acrocomia aculeata	-2.74462	-60.0435	50	tree_broadlv_evrgr	Tree cover, broadleaved, evergreen, closed to open (>15%)	26.5542	8.10833	81.9024	47.5518	31.9	22	9.9	26.2333	26.7333	27.2333	26.1167	2339	310	77	43.9197	881	271	401	838	50	50	50	50	50	50	50	50	50	50	50	50	50	50	50	50	50	50	50	50	50	50	50	50
Acrocomia aculeata	18.0403	-77.0681	50	tree_broadlv_evrgr	Tree cover, broadleaved, evergreen, closed to open (>15%)	25.0542	7.875	72.9167	98.4761	30.4	19.6	10.8	25.5333	23.8	26.1667	23.8	1202	204	42	48.6277	488	143	331	143	50	50	50	50	50	50	50	50	50	50	50	50	50	50	50	50	50	50	50	50	50	50	50	50
Acrocomia aculeata	15.333	-61.3832	50	tree_broadlv_evrgr	Tree cover, broadleaved, evergreen, closed to open (>15%)	26.1042	7.34167	73.4167	102.124	30.8	20.8	10	26.95	25.15	27.1667	24.7333	1901	238	78	38.2962	688	242	580	289	50	50	50	50	50	50	50	50	50	50	50	50	50	50	50	50	50	50	50	50	50	50	50	50
Acrocomia aculeata	-22.1333	-56.5	50	tree_broadlv_evrgr	Tree cover, broadleaved, evergreen, closed to open (>15%)	23.5958	11.7083	59.4332	294.884	32.5	12.8	19.7	26.55	19.7667	26.7833	19.7667	1389	183	42	37.1637	503	173	445	173	50	50	50	50	50	50	50	50	50	50	50	50	50	50	50	50	50	50	50	50	50	50	50	50
Acrocomia aculeata	10.88	-85.47	50	tree_broadlv_evrgr	Tree cover, broadleaved, evergreen, closed to open (>15%)	23.5833	8.4	74.3363	70.0108	29.7	18.4	11.3	23.4667	23.4	24.55	22.7667	1986	387	7	85.297	971	28	288	192	50	50	50	50	50	50	50	50	50	50	50	50	50	50	50	50	50	50	50	50	50	50	50	50
Acrocomia aculeata	10.9	-85.47	50	tree_broadlv_evrgr	Tree cover, broadleaved, evergreen, closed to open (>15%)	22.8375	8.35833	74.628	69.7112	28.8	17.6	11.2	22.7667	22.6	23.7667	22	2031	346	7	75.951	923	46	269	333	50	50	50	50	50	50	50	50	50	50	50	50	50	50	50	50	50	50	50	50	50	50	50	50
Acrocomia aculeata	18.25	-96.7583	50	tree_broadlv_evrgr	Tree cover, broadleaved, evergreen, closed to open (>15%)	22.5417	13.7333	66.0256	233.665	32.6	11.8	20.8	23.8	22.3833	25.0833	19.3	4064	721	92	75.9706	2094	306	895	382	50	50	50	50	50	50	50	50	50	50	50	50	50	50	50	50	50	50	50	50	50	50	50	50
Acrocomia aculeata	17.2236	-88.7797	50	tree_broadlv_evrgr	Tree cover, broadleaved, evergreen, closed to open (>15%)	25.3458	9.975	65.1961	172.435	32.6	17.3	15.3	26.7833	24.8	27.0833	23.0167	1857	279	44	52.4181	729	158	616	329	50	50	50	50	50	50	50	50	50	50	50	50	50	50	50	50	50	50	50	50	50	50	50	50
Acrocomia aculeata	17.1019	-93.1604	50	tree_broadlv_evrgr	Tree cover, broadleaved, evergreen, closed to open (>15%)	21.0708	12.7917	65.9364	183.309	30.7	11.3	19.4	22.1	20.8667	23.0833	18.5667	1505	261	29	69.0115	691	110	377	158	50	50	50	50	50	50	50	50	50	50	50	50	50	50	50	50	50	50	50	50	50	50	50	50
Acrocomia aculeata	20.0464	-97.4617	50	tree_broadlv_evrgr	Tree cover, broadleaved, evergreen, closed to open (>15%)	22.0167	9.53333	54.1667	293.91	30.3	12.7	17.6	24.3833	18.8	25	17.95	1983	382	68	60.1958	878	207	597	234	50	50	50	50	50	50	50	50	50	50	50	50	50	50	50	50	50	50	50	50	50	50	50	50
Acrocomia aculeata	3.37	-61.43	50	tree_broadlv_evrgr	Tree cover, broadleaved, evergreen, closed to open (>15%)	26.8667	9.21667	85.3395	61.3979	32.5	21.7	10.8	26.05	27.2167	27.35	25.9833	1917	321	61	56.3103	876	228	322	821	50	50	50	50	50	50	50	50	50	50	50	50	50	50	50	50	50	50	50	50	50	50	50	50
Acrocomia aculeata	11.9667	-86.1333	50	tree_broadlv_evrgr	Tree cover, broadleaved, evergreen, closed to open (>15%)	26.1667	8.41667	69.5592	92.0803	32.8	20.7	12.1	26.0167	25.9667	27.5333	25.1833	1416	277	4	92.126	723	16	211	103	40	40	40	40	40	40	40	50	50	50	50	50	50	50	50	50	50	50	50	50	50	50	50	50
Acrocomia aculeata	5.579	-72.0183	50	tree_broadlv_evrgr	Tree cover, broadleaved, evergreen, closed to open (>15%)	26.4458	9.875	76.5504	94.5914	33.7	20.8	12.9	25.5	27.25	27.7	25.2833	2170	363	19	65.8205	979	94	134	793	50	50	50	50	50	50	50	50	50	50	50	50	50	50	50	50	50	50	50	50	50	50	50	50
Acrocomia aculeata	-12.8167	-51.7667	50	tree_broadlv_evrgr	Tree cover, broadleaved, evergreen, closed to open (>15%)	25.5458	13.525	71.1842	102.169	34.1	15.1	19	26	24.1167	26.4667	24.0667	1552	295	1	84.1712	802	15	373	36	50	50	50	50	50	50	50	50	50	50	50	50	50	50	50	50	50	50	50	50	50	50	50	50
Acrocomia aculeata	9.78333	-84.9333	50	tree_broadlv_evrgr	Tree cover, broadleaved, evergreen, closed to open (>15%)	26.3917	10.5833	77.2506	80.3638	33.9	20.2	13.7	25.8167	26.15	27.5667	25.5833	1778	352	3	92.1466	916	22	291	439	50	50	50	50	50	50	50	50	50	50	50	50	50	50	50	50	50	50	50	50	50	50	50	50
Acrocomia aculeata	15.9933	-96.1178	50	tree_broadlv_evrgr	Tree cover, broadleaved, evergreen, closed to open (>15%)	22.2042	10.975	83.7786	56.587	28.6	15.5	13.1	22.5667	21.4833	22.8667	21.4833	1481	303	8	96.6894	787	36	470	36	50	50	50	50	50	50	50	50	50	50	50	50	50	50	50	50	50	50	50	50	50	50	50	50
Acrocomia aculeata	19.5931	-96.3804	50	tree_broadlv_evrgr	Tree cover, broadleaved, evergreen, closed to open (>15%)	24.9458	12.5083	68.3516	211.31	33.6	15.3	18.3	26.5333	23.9167	27.0667	21.95	1094	238	10	101.325	654	39	482	47	50	50	50	50	50	50	50	50	50	50	50	50	50	50	50	50	50	50	50	50	50	50	50	50
Acrocomia aculeata	15.9483	-96.0469	50	tree_broadlv_evrgr	Tree cover, broadleaved, evergreen, closed to open (>15%)	25.9458	10.9917	75.2854	89.2763	33	18.4	14.6	26.5167	24.75	26.9833	24.75	1197	267	3	106.785	670	14	380	14	40	40	40	40	40	40	40	50	50	50	50	50	50	50	50	50	50	50	50	50	50	50	50	50
Acrocomia aculeata	-22.5892	-43.45	50	tree_broadlv_evrgr	Tree cover, broadleaved, evergreen, closed to open (>15%)	21.3625	10.3583	59.1905	230.001	29.8	12.3	17.5	24.05	18.55	24.2167	18.55	1926	280	56	52.6356	799	195	771	195	50	50	50	50	50	50	50	50	50	50	50	50	50	50	50	50	50	50	50	50	50	50	50	50
Acrocomia aculeata	13.4167	-86.5833	50	tree_broadlv_evrgr	Tree cover, broadleaved, evergreen, closed to open (>15%)	19.5083	10.25	68.7919	124.02	26.8	11.9	14.9	20.1833	18.3667	20.8	17.8	1338	239	12	82.0168	600	51	455	57	50	50	50	50	50	50	50	50	50	50	50	50	50	50	50	50	50	50	50	50	50	50	50	50
Acrocomia aculeata	16.8111	-98.6767	50	tree_broadlv_evrgr	Tree cover, broadleaved, evergreen, closed to open (>15%)	25.0625	12.2917	71.8811	105.79	33.5	16.4	17.1	25.4	25.0833	26.3833	23.7	1582	359	3	110.583	966	14	376	25	50	50	50	50	50	50	50	50	50	50	50	50	50	50	50	50	50	50	50	50	50	50	50	50
Acrocomia aculeata	9.9	-62.9	50	tree_broadlv_evrgr	Tree cover, broadleaved, evergreen, closed to open (>15%)	26.5292	9.09167	81.1756	58.8317	32	20.8	11.2	26.5833	26.3667	27.0167	25.7	1360	213	23	52.022	560	101	436	226	50	50	50	50	50	50	50	50	50	50	50	50	50	50	50	50	50	50	50	50	50	50	50	50
Acrocomia aculeata	5.5	-67.58	50	tree_broadlv_evrgr	Tree cover, broadleaved, evergreen, closed to open (>15%)	27.1375	10.175	73.7319	113.84	35.1	21.3	13.8	25.75	28.1	28.5833	25.75	2524	459	17	72.731	1215	94	125	1215	50	50	50	50	50	50	50	50	50	50	50	50	50	50	50	50	50	50	50	50	50	50	50	50
Acrocomia aculeata	6.92	-66.5	50	tree_broadlv_evrgr	Tree cover, broadleaved, evergreen, closed to open (>15%)	25.025	10.1667	75.3086	73.2834	32.4	18.9	13.5	24.1667	25.0667	26.0167	24.1667	1925	353	5	77.6153	955	44	192	955	40	40	40	40	40	40	50	50	50	50	50	50	50	50	50	50	50	50	50	50	50	50	50	50
Acrocomia aculeata	21.41	-87.32	50	tree_broadlv_evrgr	Tree cover, broadleaved, evergreen, closed to open (>15%)	25.3083	11.9833	69.2678	197.459	33.4	16.1	17.3	27.2667	24.0333	27.3167	22.6333	1135	188	34	53.1809	457	121	417	155	50	50	50	50	50	50	50	50	50	50	50	50	50	50	50	50	50	50	50	50	50	50	50	50
Acrocomia aculeata	7.24917	-73.2103	50	tree_broadlv_evrgr	Tree cover, broadleaved, evergreen, closed to open (>15%)	24.1292	9.375	91.9118	27.3411	29.2	19	10.2	24.1167	23.9167	24.4167	23.7667	1846	326	32	53.0209	678	152	506	526	50	50	50	50	50	50	50	50	50	50	50	50	50	50	50	50	50	50	50	50	50	50	50	50
Acrocomia aculeata	16.8127	-92.5142	50	tree_broadlv_evrgr	Tree cover, broadleaved, evergreen, closed to open (>15%)	15.5375	13.1917	70.1684	162.16	24.1	5.3	18.8	16.9167	13.25	17.05	13.25	1181	229	17	81.9323	566	56	510	56	50	50	50	50	50	50	50	50	50	50	50	50	50	50	50	50	50	50	50	50	50	50	50	50
Acrocomia aculeata	8.83361	-83.0908	50	tree_broadlv_evrgr	Tree cover, broadleaved, evergreen, closed to open (>15%)	23.3458	10.3083	76.9279	69.4936	30.4	17	13.4	22.7	23.4833	24.3167	22.5667	3036	513	30	64.6598	1300	144	586	961	50	50	50	50	50	50	50	50	50	50	50	50	50	50	50	50	50	50	50	50	50	50	50	50
Acrocomia aculeata	11.1436	-74.1142	50	tree_broadlv_evrgr	Tree cover, broadleaved, evergreen, closed to open (>15%)	24.1792	9.00833	81.1562	55.451	29.3	18.2	11.1	23.9667	23.7333	24.8167	23.4833	1294	252	10	74.6145	628	56	382	61	50	50	50	50	50	50	50	50	50	50	50	50	50	50	50	50	50	50	50	50	50	50	50	50
Acrocomia aculeata	16.8111	-98.6767	50	tree_broadlv_evrgr	Tree cover, broadleaved, evergreen, closed to open (>15%)	25.0625	12.2917	71.8811	105.79	33.5	16.4	17.1	25.4	25.0833	26.3833	23.7	1582	359	3	110.583	966	14	376	25	50	50	50	50	50	50	50	50	50	50	50	50	50	50	50	50	50	50	50	50	50	50	50	50
Acrocomia aculeata	-27.2833	-55.5833	50	tree_broadlv_evrgr	Tree cover, broadleaved, evergreen, closed to open (>15%)	21.3625	11.1083	52.1518	383.803	31.9	10.6	21.3	23.6167	17.5333	25.9	16.6333	1681	179	103	15.9368	477	333	424	345	50	50	50	50	50	50	50	50	50	50	50	50	50	50	50	50	50	50	50	50	50	50	50	50
Acrocomia aculeata	10.38	-61.15	50	tree_broadlv_evrgr	Tree cover, broadleaved, evergreen, closed to open (>15%)	26.3583	7.36667	80.0725	57.2408	30.8	21.6	9.2	26.6	26.05	26.8333	25.5333	2339	315	79	44.3543	811	260	784	448	50	50	50	50	50	50	50	50	50	50	50	50	50	50	50	50	50	50	50	50	50	50	50	50
Acrocomia aculeata	17.3139	-99.4667	90	tree_mixed	Tree cover, mixed leaf type (broadleaved and needleleaved)	24.0042	12.3417	73.4623	126.966	32.2	15.4	16.8	24.4833	24.1	25.5	22.3	1366	322	1	113.203	877	10	313	25	90	90	90	90	90	90	90	90	90	90	90	90	90	90	90	90	90	90	90	90	90	90	90	90
Acrocomia aculeata	-18.263	-53.466	50	tree_broadlv_evrgr	Tree cover, broadleaved, evergreen, closed to open (>15%)	23.3542	12.0583	66.2546	174.232	30.9	12.7	18.2	24.5667	20.95	24.8167	20.8	1514	283	20	69.9534	727	72	540	110	50	50	50	50	50	50	50	50	50	50	50	50	50	50	50	50	50	50	50	50	50	50	50	50
Acrocomia aculeata	-21.436	-56.429	50	tree_broadlv_evrgr	Tree cover, broadleaved, evergreen, closed to open (>15%)	23.6292	11.8917	60.9829	279.28	32.3	12.8	19.5	26.3833	19.95	26.55	19.95	1349	183	41	40.8993	504	150	482	150	50	50	50	50	50	50	50	50	50	50	50	50	50	50	50	50	50	50	50	50	50	50	50	50
Acrocomia aculeata	13.9167	-88.1	60	tree_broadlv_decid	Tree cover, broadleaved, deciduous, closed to open (>15%)	22.9917	11.6167	74.9462	83.089	31.2	15.7	15.5	22.7833	22.1833	24.1167	22.0167	1940	380	3	92.5676	981	15	315	60	60	60	60	60	60	60	60	60	60	60	60	60	60	60	60	60	60	60	60	60	60	60	60	60
Acrocomia aculeata	15.7672	-91.7544	60	tree_broadlv_decid	Tree cover, broadleaved, deciduous, closed to open (>15%)	23.65	12.55	68.2065	149.697	33	14.6	18.4	24.1333	22.55	25.45	21.7	1977	381	20	86.6895	973	71	549	92	60	60	60	60	60	60	60	60	60	60	60	60	60	60	60	60	60	60	60	60	60	60	60	60
Acrocomia aculeata	15.7672	-91.7544	60	tree_broadlv_decid	Tree cover, broadleaved, deciduous, closed to open (>15%)	23.65	12.55	68.2065	149.697	33	14.6	18.4	24.1333	22.55	25.45	21.7	1977	381	20	86.6895	973	71	549	92	60	60	60	60	60	60	60	60	60	60	60	60	60	60	60	60	60	60	60	60	60	60	60	60
Acrocomia aculeata	-11.1425	-45.2853	62	tree_broadlv_decid_open	Tree cover, broadleaved, deciduous, open (15?40%)	23.775	14.6833	68.2946	115.69	34.1	12.6	21.5	24.25	22.2167	25.1667	22.2167	946	186	0	93.7304	512	2	240	2	62	62	62	62	62	62	62	62	62	62	62	62	62	62	62	62	62	62	62	62	62	62	62	62
Acrocomia aculeata	11.4667	-85.55	60	tree_broadlv_decid	Tree cover, broadleaved, deciduous, closed to open (>15%)	25.7417	6.33333	71.161	68.0519	30.5	21.6	8.9	25.6167	26.2	26.7	24.95	1764	297	6	77.3464	825	63	223	214	60	60	60	60	60	60	60	60	60	60	60	60	60	60	60	60	60	60	60	60	60	60	60	60
Acrocomia aculeata	13.9167	-88.1	60	tree_broadlv_decid	Tree cover, broadleaved, deciduous, closed to open (>15%)	22.3583	11.4833	74.086	84.4456	30.5	15	15.5	22.2167	21.45	23.45	21.3333	1912	357	3	91.1458	929	15	322	61	60	60	60	60	60	60	60	60	60	60	60	60	60	60	60	60	60	60	60	60	60	60	60	60
Acrocomia aculeata	18.0788	-77.6994	90	tree_mixed	Tree cover, mixed leaf type (broadleaved and needleleaved)	26.7042	8.825	75.4274	97.9206	32.3	20.6	11.7	27.5667	25.4333	27.7833	25.4333	1536	248	48	47.7553	600	166	463	166	90	90	90	90	90	90	90	90	90	90	90	90	90	90	90	90	90	90	90	90	90	90	90	90
Acrocomia emensis	-22.1833	-47.1167	100	mosaic_woody.herb	Mosaic tree and shrub (>50%) / herbaceous cover (<50%)	20.8583	11.8167	63.8739	235.37	28.5	10	18.5	23.1667	17.7	23.2	17.6667	1311	243	20	75.3714	668	76	610	93	100	100	100	100	100	100	100	100	100	100	100	100	100	100	100	100	100	100	100	100	100	100	100	100
Acrocomia emensis	-16.0917	-45.4858	11	crop_herb	Herbaceous cover	23.0875	13.9917	69.2657	168.349	32	11.8	20.2	24.0667	20.7	24.4833	20.7	1131	238	4	92.3409	649	15	316	27	11	11	11	11	11	11	11	11	11	11	11	11	11	11	11	11	11	11	11	11	11	11	11	11
Acrocomia emensis	-22.0333	-47.5	11	crop_herb	Herbaceous cover	21.175	11.9	64.6739	226.901	28.7	10.3	18.4	23.35	18.1167	23.3833	18.05	1322	250	20	75.7128	673	79	615	94	11	11	11	11	11	11	11	11	11	11	11	11	11	11	11	11	11	11	11	11	11	11	11	11
Acrocomia emensis	-19.5167	-48.8333	11	crop_herb	Herbaceous cover	22.4583	12.7667	67.9078	185.752	30.4	11.6	18.8	23.8833	20.0167	23.8833	19.6667	1544	286	17	77.611	775	58	775	78	11	11	11	11	11	11	11	11	11	11	11	11	11	11	11	11	11	11	11	11	11	11	11	11
Acrocomia emensis	-22.3722	-46.9422	190	urban	Urban areas	20.5625	11.5083	63.2326	239.707	28.1	9.9	18.2	22.95	17.35	22.9833	17.35	1374	254	21	74.9765	699	86	648	86	190	190	190	190	190	190	190	190	190	190	190	190	190	190	190	190	190	190	190	190	190	190	190	190
Acrocomia emensis	-13.3119	-46.1063	30	mosaic_crop.natural	Mosaic cropland (>50%) / natural vegetation (tree, shrub, herbaceous cover) (<50%)	23.525	11.6833	71.2398	90.5162	31.6	15.2	16.4	23.6	22.6333	24.65	22.4667	1305	244	2	85.0009	659	14	347	31	30	30	30	30	30	30	30	30	30	30	30	30	30	30	30	30	30	30	30	30	30	30	30	30
Acrocomia glaucescens	-16.868	-53.8846	11	crop_herb	Herbaceous cover	21.9708	13.375	66.2129	175.829	30.6	10.4	20.2	23	19.4667	23.4167	19.4167	1640	297	11	75.1056	789	45	624	85	11	11	11	11	11	11	11	11	11	11	11	11	11	11	11	11	11	11	11	11	11	11	11	11
Acrocomia glaucescens	-16.6556	-54.6842	120	shrub	Shrubland	23.5333	13.1333	65.6667	179.498	32.2	12.2	20	24.6667	20.95	25.0333	20.95	1571	274	12	73.6555	750	47	592	47	120	120	120	120	120	120	120	120	120	120	120	120	120	120	120	120	120	120	120	120	120	120	120	120
Acrocomia glaucescens	-16.6557	-54.6842	120	shrub	Shrubland	23.5333	13.1333	65.6667	179.498	32.2	12.2	20	24.6667	20.95	25.0333	20.95	1571	274	12	73.6555	750	47	592	47	120	120	120	120	120	120	120	120	120	120	120	120	120	120	120	120	120	120	120	120	120	120	120	120
Acrocomia glaucescens	-17.6168	-52.4049	120	shrub	Shrubland	22.2375	12.2917	67.1676	155.77	29.9	11.6	18.3	23.2	20.1333	23.5	19.9167	1628	317	18	73.7084	777	63	597	91	120	120	120	120	120	120	120	120	120	120	120	120	120	120	120	120	120	120	120	120	120	120	120	120
Acrocomia glaucescens	-16.6557	-54.6842	120	shrub	Shrubland	23.5333	13.1333	65.6667	179.498	32.2	12.2	20	24.6667	20.95	25.0333	20.95	1571	274	12	73.6555	750	47	592	47	120	120	120	120	120	120	120	120	120	120	120	120	120	120	120	120	120	120	120	120	120	120	120	120
Acrocomia hassleri	-14.5463	-52.7941	100	mosaic_woody.herb	Mosaic tree and shrub (>50%) / herbaceous cover (<50%)	23.3958	14.2917	69.0419	142.963	32.4	11.7	20.7	24.1	21.3667	24.6	21.3167	1639	284	3	80.8175	793	25	447	43	100	100	100	100	100	100	100	100	100	100	100	100	100	100	100	100	100	100	100	100	100	190	190	190
Acrocomia hassleri	-22.55	-55.75	100	mosaic_woody.herb	Mosaic tree and shrub (>50%) / herbaceous cover (<50%)	21.4917	11.2833	59.7002	267.283	29.8	10.9	18.9	23.2833	18.0833	24.3667	17.9833	1619	189	42	35.146	545	203	501	279	100	100	100	100	100	100	100	100	100	100	100	100	100	100	100	100	100	100	100	100	100	100	100	100
Acrocomia hassleri	-22.3652	-55.7331	11	crop_herb	Herbaceous cover	21.2	11.65	60.3627	265.39	29.7	10.4	19.3	22.95	17.8167	24.05	17.7667	1579	189	44	35.4829	536	195	498	270	11	11	11	11	11	11	11	11	11	11	11	11	11	11	11	11	11	11	11	11	11	11	11	11
Acrocomia hassleri	-23.8294	-56.2133	11	crop_herb	Herbaceous cover	23.2333	11.7167	56.877	328.65	32.7	12.1	20.6	25.35	19.1333	26.8833	19.1333	1535	182	62	32.0877	527	219	481	219	50	50	50	50	50	50	50	50	50	50	11	11	11	11	11	11	11	11	11	11	11	11	11	11
Acrocomia hassleri	-19.2833	-48.75	11	crop_herb	Herbaceous cover	22.0833	12.5667	67.9279	181.588	30	11.5	18.5	23.4667	19.6833	23.4667	19.35	1520	280	16	78.4274	762	52	762	71	11	11	11	11	11	11	11	11	11	11	11	11	11	11	11	11	11	11	11	11	11	11	11	11
Acrocomia hassleri	-22.0333	-47.5	11	crop_herb	Herbaceous cover	21.175	11.9	64.6739	226.901	28.7	10.3	18.4	23.35	18.1167	23.3833	18.05	1322	250	20	75.7128	673	79	615	94	11	11	11	11	11	11	11	11	11	11	11	11	11	11	11	11	11	11	11	11	11	11	11	11
Acrocomia hassleri	-23.8294	-56.2133	11	crop_herb	Herbaceous cover	23.2333	11.7167	56.877	328.65	32.7	12.1	20.6	25.35	19.1333	26.8833	19.1333	1535	182	62	32.0877	527	219	481	219	50	50	50	50	50	50	50	50	50	50	11	11	11	11	11	11	11	11	11	11	11	11	11	11
Acrocomia hassleri	-17.2664	-54.6989	11	crop_herb	Herbaceous cover	23.225	13.0833	64.769	184.84	31.9	11.7	20.2	24.3667	20.6	24.8333	20.5667	1570	269	16	70.0207	736	62	576	101	11	11	11	11	11	11	11	11	11	11	11	11	11	11	11	11	11	11	11	11	11	11	11	11
Acrocomia hassleri	-23.8094	-56.1128	1950-11-01	crop_herb/tree_broadlv_evrgr	see key	23.05	11.5167	56.7323	323.911	32.4	12.1	20.3	25.1667	19	26.6333	19	1552	184	64	31.3331	532	225	482	225	50	50	50	50	50	50	50	50	50	50	50	50	11	11	11	11	11	11	11	11	11	11	11	11
Acrocomia hassleri	-23.8094	-56.1128	1950-11-01	crop_herb/tree_broadlv_evrgr	see key	23.05	11.5167	56.7323	323.911	32.4	12.1	20.3	25.1667	19	26.6333	19	1552	184	64	31.3331	532	225	482	225	50	50	50	50	50	50	50	50	50	50	50	50	11	11	11	11	11	11	11	11	11	11	11	11
Acrocomia hassleri	-13.5333	-41.9167	120	shrub	Shrubland	18.9167	11.3667	71.0417	125.378	26.6	10.6	16	19.7833	17.0667	20	17.0667	1011	172	20	70.7873	495	67	426	67	120	120	120	120	120	120	120	120	120	120	120	120	120	120	120	120	120	120	120	120	120	120	120	120
Acrocomia hassleri	-24.1836	-55.28	120	shrub	Shrubland	22.2917	11.6333	57.0261	326.523	31.7	11.3	20.4	24.4	18.2	25.9	18.2	1623	190	82	25.3921	542	274	480	274	50	50	50	50	50	50	120	120	120	120	120	120	120	120	120	120	120	120	120	120	120	120	120	120
Acrocomia hassleri	-24.1836	-55.28	120	shrub	Shrubland	22.2917	11.6333	57.0261	326.523	31.7	11.3	20.4	24.4	18.2	25.9	18.2	1623	190	82	25.3921	542	274	480	274	50	50	50	50	50	50	120	120	120	120	120	120	120	120	120	120	120	120	120	120	120	120	120	120
Acrocomia hassleri	-24.1861	-55.2792	120	shrub	Shrubland	22.2917	11.6333	57.0261	326.523	31.7	11.3	20.4	24.4	18.2	25.9	18.2	1623	190	82	25.3921	542	274	480	274	50	50	50	50	50	50	120	120	120	120	120	120	120	120	120	120	120	120	120	120	120	120	120	120
Acrocomia hassleri	-24.25	-56.5	130	grassland	Grassland	23.3375	11.8083	56.2302	345.465	33.1	12.1	21	25.5833	19.8833	27.1833	19.05	1492	180	52	34.4311	516	212	478	215	130	130	130	130	130	130	130	130	130	130	130	130	130	130	130	130	130	130	130	130	130	130	130	130
Acrocomia hassleri	-22.242	-47.142	180	flood_herb	Shrub or herbaceous cover, flooded, fresh/saline/brakish water	20.4208	11.5917	63.6905	237.099	27.9	9.7	18.2	22.7667	17.2333	22.8	17.2333	1320	244	19	74.5509	669	80	612	96	180	180	180	180	180	180	180	180	180	180	180	180	180	180	180	180	180	180	180	180	180	180	180	180
Acrocomia hassleri	-21.9938	-47.4202	190	urban	Urban areas	21.5917	12.4167	66.0461	229.325	29.2	10.4	18.8	23.7333	18.5167	23.75	18.3833	1367	258	20	76.3805	700	80	639	96	120	120	120	120	120	120	120	120	120	120	190	190	190	190	190	190	190	190	190	190	190	190	190	190
Acrocomia hassleri	-24.0863	-57.0844	190	urban	Urban areas	23.9333	12.1	55.5046	348.655	34	12.2	21.8	27.3333	20.3167	27.85	19.6667	1410	198	36	42.1473	505	165	490	177	50	50	50	11	11	190	190	190	190	190	190	190	190	190	190	190	190	190	190	190	190	190	190	190
Acrocomia hassleri	-24.1597	-55.285	50	tree_broadlv_evrgr	Tree cover, broadleaved, evergreen, closed to open (>15%)	22.1583	11.5333	57.0957	321.77	31.5	11.3	20.2	24.2	18.15	25.7333	18.15	1629	190	81	25.4487	544	275	482	275	50	50	50	50	50	50	50	50	50	50	50	50	50	50	50	50	50	50	50	50	50	50	50	50
Acrocomia hassleri	-23.7961	-56.2114	30	mosaic_crop.natural	Mosaic cropland (>50%) / natural vegetation (tree, shrub, herbaceous cover) (<50%)	23.2833	11.7833	56.9243	327.84	32.8	12.1	20.7	25.4333	19.2	26.9333	19.2	1535	182	63	32.1558	528	218	480	218	30	30	30	30	30	30	30	30	30	30	30	30	30	30	30	30	30	30	30	30	30	30	30	30
Acrocomia hassleri	-11.5805	-50.944	30	mosaic_crop.natural	Mosaic cropland (>50%) / natural vegetation (tree, shrub, herbaceous cover) (<50%)	27.2875	12.175	75.1543	77.9314	34.9	18.7	16.2	27.6833	26.25	28.0667	26.1833	1638	312	3	88.4893	842	12	405	25	30	30	30	30	30	30	30	30	30	30	30	30	30	30	30	30	30	30	30	30	30	30	30	30
Acrocomia hassleri	-23.7961	-56.2114	30	mosaic_crop.natural	Mosaic cropland (>50%) / natural vegetation (tree, shrub, herbaceous cover) (<50%)	23.2833	11.7833	56.9243	327.84	32.8	12.1	20.7	25.4333	19.2	26.9333	19.2	1535	182	63	32.1558	528	218	480	218	30	30	30	30	30	30	30	30	30	30	30	30	30	30	30	30	30	30	30	30	30	30	30	30
Acrocomia hassleri	-18.2167	-53.9	40	mosaic_natural.crop	Mosaic natural vegetation (tree, shrub, herbaceous cover) (>50%) / cropland (<50%)	24.1208	12.6083	65.3281	187.925	32.2	12.9	19.3	25.45	21.5167	25.75	21.4	1516	273	21	68.8403	724	76	548	113	40	40	40	40	40	40	40	40	40	40	40	40	40	40	40	40	40	40	40	40	40	40	40	40
Acrocomia hassleri	-22.6861	-56.0106	50	tree_broadlv_evrgr	Tree cover, broadleaved, evergreen, closed to open (>15%)	22.9042	11.225	58.7696	285.311	31.4	12.3	19.1	24.8	19.2667	26.0167	19.2667	1526	186	44	35.4842	529	193	475	193	50	50	50	50	50	50	50	50	50	50	50	50	50	50	50	50	50	50	50	50	50	50	50	50
Acrocomia hassleri	-24.1379	-55.669	50	tree_broadlv_evrgr	Tree cover, broadleaved, evergreen, closed to open (>15%)	22.8708	11.475	56.25	331.652	32.3	11.9	20.4	24.9833	18.7333	26.55	18.7333	1581	184	76	26.672	533	263	476	263	50	50	50	50	50	50	50	50	50	50	50	50	50	50	50	50	50	50	50	50	50	50	50	50
Acrocomia hassleri	-22.9833	-56	50	tree_broadlv_evrgr	Tree cover, broadleaved, evergreen, closed to open (>15%)	22.7083	11.45	58.7179	296.033	31.4	11.9	19.5	24.6667	18.95	25.9667	18.95	1551	189	49	34.5375	537	201	479	201	50	50	50	50	50	50	50	50	50	50	50	50	50	50	50	50	50	50	50	50	50	50	50	50
Acrocomia intumescens	-3.79861	-38.4861	11	crop_herb	Herbaceous cover	26.5333	7.23333	78.6232	55.0344	30.9	21.7	9.2	26.4	26.85	27.2	25.8	1610	348	15	91.1241	920	57	180	253	11	11	11	11	11	11	11	11	11	11	11	11	11	11	11	11	11	11	11	11	11	11	11	11
Acrocomia intumescens	-6.41667	-38.3833	120	shrub	Shrubland	23.8958	10.2417	75.3064	101.23	30.9	17.3	13.6	23.7833	24.05	25.1167	22.6333	979	249	8	98.4313	589	26	140	224	120	120	120	120	120	120	120	120	120	120	120	120	120	120	120	120	120	120	120	120	120	120	120	120
Acrocomia intumescens	-7.0422	-39.2836	190	urban	Urban areas	23.3708	10.325	72.2028	116.842	30.7	16.4	14.3	23.1	23.7	24.8167	21.9333	1216	287	12	96.9675	748	47	143	141	190	190	190	190	190	190	190	190	190	190	190	190	190	190	190	190	190	190	190	190	190	190	190	190
Acrocomia intumescens	-6.9633	-35.6917	130	grassland	Grassland	21.6042	8.89167	71.1333	136.523	28	15.5	12.5	21.3667	22.25	22.9833	19.7167	1264	181	27	56.2055	498	96	316	454	130	130	130	130	130	130	130	130	130	130	130	130	130	130	130	130	130	130	130	130	130	130	130	130
Acrocomia intumescens	-6.96333	-35.6914	130	grassland	Grassland	21.6958	8.89167	71.1333	137.452	28.1	15.6	12.5	20.4167	22.35	23.0833	19.7833	1254	179	27	55.8248	496	96	312	453	130	130	130	130	130	130	130	130	130	130	130	130	130	130	130	130	130	130	130	130	130	130	130	130
Acrocomia intumescens	-7.1708	-35.8536	130	grassland	Grassland	21.8042	8.70833	71.3798	132.81	28	15.8	12.2	20.6	22.45	23.0833	19.9833	867	138	15	62.8933	360	57	212	244	130	130	130	130	130	130	130	130	130	130	130	130	130	130	130	130	130	130	130	130	130	130	130	130
Acrocomia intumescens	-7.74111	-35.1806	130	grassland	Grassland	24.7458	9.55833	72.9644	123.757	31.5	18.4	13.1	23.6167	25.3167	26.05	23.0667	1253	207	24	64.3758	568	84	279	483	130	130	130	130	130	130	130	130	130	130	130	130	130	130	130	130	130	130	130	130	130	130	130	130
Acrocomia intumescens	-6.49476	-35.3657	130	grassland	Grassland	25.45	9.9	74.4361	126.311	32.3	19	13.3	25.8667	26.1833	26.7333	23.65	933	160	12	67.3291	427	50	145	296	130	130	130	130	130	130	130	130	130	130	130	130	130	130	130	130	130	130	130	130	130	130	130	130
Acrocomia intumescens	-8.0539	-34.8811	190	urban	Urban areas	25.55	7.85	74.7619	100.204	30.7	20.2	10.5	25.3333	26	26.6167	24.2	1617	237	30	61.3043	687	111	374	597	190	190	190	190	190	190	190	190	190	190	190	190	190	190	190	190	190	190	190	190	190	190	190	190
Acrocomia intumescens	-7.1151	-34.8631	190	urban	Urban areas	25.7458	8.34167	75.8333	88.6633	30.9	19.9	11	25.6333	26.15	26.6167	24.45	1974	326	43	63.2398	882	147	446	761	190	190	190	190	190	190	190	190	190	190	190	190	190	190	190	190	190	190	190	190	190	190	190	190
Acrocomia intumescens	-7.115	-34.8631	190	urban	Urban areas	25.7458	8.34167	75.8333	88.6633	30.9	19.9	11	25.6333	26.15	26.6167	24.45	1974	326	43	63.2398	882	147	446	761	190	190	190	190	190	190	190	190	190	190	190	190	190	190	190	190	190	190	190	190	190	190	190	190
Acrocomia intumescens	-6.75944	-38.2281	190	urban	Urban areas	26.7958	10.8917	76.7019	106.439	34.1	19.9	14.2	26.8333	26.8833	28.05	25.4167	908	237	5	107.831	604	20	146	138	190	190	190	190	190	190	190	190	190	190	190	190	190	190	190	190	190	190	190	190	190	190	190	190
Acrocomia intumescens	-22.8433	-43.2386	190	urban	Urban areas	23.7833	10.6	61.6279	210.943	32.4	15.2	17.2	26.5	21.3333	26.5	21.3333	1261	164	47	44.4394	483	151	483	151	190	190	190	190	190	190	190	190	190	190	190	190	190	190	190	190	190	190	190	190	190	190	190	190
Acrocomia intumescens	-3.37139	-41.6588	30	mosaic_crop.natural	Mosaic cropland (>50%) / natural vegetation (tree, shrub, herbaceous cover) (<50%)	26.5292	10.075	77.5	73.8998	33.2	20.2	13	25.8167	26.9667	27.4833	25.7333	1148	264	2	102.991	699	16	53	260	30	30	30	30	30	30	30	30	30	30	30	30	30	30	30	30	30	30	30	30	30	30	50	50
Acrocomia intumescens	-4.2633	-38.9331	50	tree_broadlv_evrgr	Tree cover, broadleaved, evergreen, closed to open (>15%)	20.5792	8.325	72.3913	67.7716	26	14.5	11.5	20.85	20.65	21.2167	19.6	1711	307	30	73.7282	861	96	382	372	50	50	50	50	50	50	50	50	50	50	50	50	50	50	50	50	50	50	50	50	50	50	50	50
Acrocomia intumescens	-7.82889	-40.2456	62	tree_broadlv_decid_open	Tree cover, broadleaved, deciduous, open (15?40%)	23.9792	11.575	74.1987	125.742	31.8	16.2	15.6	24.3167	22.8333	25.3667	22.2833	698	176	4	95.4425	405	20	214	27	62	62	62	62	62	62	62	62	62	62	62	62	62	62	62	62	62	62	62	62	62	62	62	62
Acrocomia totai	-24.0566	-53.0573	10	crop	Cropland, rainfed	20.2542	12.2583	60.9867	290.7	30	9.9	20.1	23.5667	16.6667	23.5667	16.4833	1495	172	76	24.8476	448	309	448	345	10	10	10	10	10	10	10	10	10	10	10	10	10	10	10	10	10	10	10	10	10	10	10	10
Acrocomia totai	-25.2	-57.1167	100	mosaic_woody.herb	Mosaic tree and shrub (>50%) / herbaceous cover (<50%)	22.825	10.9667	53.2362	364.757	33	12.4	20.6	26.3833	18.2833	27.0833	18.2833	1464	171	52	35.406	490	189	489	189	100	100	100	100	100	100	100	100	100	100	100	100	100	100	100	100	100	100	100	100	100	100	100	100
Acrocomia totai	-17.4167	-63.75	11	crop_herb	Herbaceous cover	24.35	10.6167	63.1944	231.281	31.8	15	16.8	26.5333	22.3167	26.5333	21.1167	1646	276	56	52.2978	727	199	727	205	11	11	11	11	11	11	11	11	11	11	11	11	11	11	11	11	11	11	11	11	11	11	11	11
Acrocomia totai	-17.4167	-63.6667	11	crop_herb	Herbaceous cover	24.3417	10.4167	62.3752	231.76	31.7	15	16.7	26.5167	22.35	26.5167	21.1167	1564	262	54	52.225	691	189	691	193	11	11	11	11	11	11	11	11	11	11	11	11	11	11	11	11	11	11	11	11	11	11	50	50
Acrocomia totai	-21.1211	-56.4819	11	crop_herb	Herbaceous cover	23.5917	11.9	61.658	270.394	32.2	12.9	19.3	26.25	20.0167	26.3833	20.0167	1352	185	41	43.8318	515	143	511	143	11	11	11	11	11	11	11	11	11	11	11	11	11	11	11	11	11	11	11	11	11	11	11	11
Acrocomia totai	-20.4422	-54.8603	120	shrub	Shrubland	23.8125	11.4917	68.4028	188.85	31.1	14.3	16.8	25.4667	21.3333	25.4833	21.1	1449	231	39	53.7323	635	129	572	199	120	120	120	120	120	120	120	120	120	120	120	120	120	120	120	120	120	120	120	120	120	120	120	120
Acrocomia totai	-25.5	-56.75	130	grassland	Grassland	22.4375	10.975	53.2767	367.486	32.6	12	20.6	26.0333	18.75	26.7333	17.8333	1537	165	65	27.8487	485	235	453	237	130	130	130	130	130	130	130	130	130	130	130	130	130	130	130	130	130	130	130	130	130	130	130	130
Acrocomia totai	-18.0333	-63.2	130	grassland	Grassland	23.9625	10.5583	62.8472	234.066	31.7	14.9	16.8	26.1833	22.1167	26.1833	20.75	1072	169	33	50.6138	447	114	447	149	130	130	130	130	130	130	130	130	130	130	130	130	130	130	130	130	130	130	130	130	130	130	130	130
Acrocomia totai	-22.5361	-55.7256	190	urban	Urban areas	21.4	11.4	59.6859	268.565	29.8	10.7	19.1	23.2	17.9833	24.3	17.9	1654	192	45	35.0882	555	208	516	285	190	190	190	190	190	190	190	190	190	190	190	190	190	190	190	190	190	190	190	190	190	190	190	190
Acrocomia totai	-19.0092	-57.6533	190	urban	Urban areas	26.0333	10.2833	63.0879	229.835	33.4	17.1	16.3	28.0667	22.9333	28.1667	22.8667	1069	185	21	62.0735	478	75	463	107	190	190	190	190	190	190	190	190	190	190	190	190	190	190	190	190	190	190	190	190	190	190	190	190
Acrocomia totai	-19.0047	-57.6017	190	urban	Urban areas	26.0208	10.225	62.7301	231.737	33.4	17.1	16.3	28.0833	22.8833	28.1667	22.85	1022	180	20	63.233	461	70	452	101	190	190	190	190	190	190	190	190	190	190	190	190	190	190	190	190	190	190	190	190	190	190	190	190
Acrocomia totai	-14.8	-64.8833	30	mosaic_crop.natural	Mosaic cropland (>50%) / natural vegetation (tree, shrub, herbaceous cover) (<50%)	25.9458	10.8417	65.3112	146.961	33.2	16.6	16.6	27.05	23.8833	27.2	23.8833	1882	292	37	60.0902	834	123	612	123	30	30	30	30	30	30	30	30	30	30	30	30	30	30	30	30	30	30	30	30	30	30	30	30
Acrocomia totai	-17.6833	-63.4167	30	mosaic_crop.natural	Mosaic cropland (>50%) / natural vegetation (tree, shrub, herbaceous cover) (<50%)	24.0083	10.0167	61.4519	232.25	31.3	15	16.3	26.15	22.1167	26.15	20.8167	1311	213	46	49.7164	558	157	558	196	30	30	30	30	30	30	30	30	30	30	30	30	30	30	30	30	30	30	30	30	30	30	30	30
Acrocomia totai	-25.5833	-57.1833	30	mosaic_crop.natural	Mosaic cropland (>50%) / natural vegetation (tree, shrub, herbaceous cover) (<50%)	22.325	10.6667	52.8053	364.402	32.5	12.3	20.2	25.9167	17.7833	26.6333	17.7833	1522	169	56	30.6474	490	220	459	220	30	30	30	30	30	30	30	30	30	30	30	30	30	30	30	30	30	30	30	30	30	30	30	30
Acrocomia totai	-25.4167	-57.3333	40	mosaic_natural.crop	Mosaic natural vegetation (tree, shrub, herbaceous cover) (>50%) / cropland (<50%)	22.2958	10.675	52.5862	362.017	32.4	12.1	20.3	25.8833	17.7667	26.55	17.7667	1460	165	49	33.8439	479	193	464	193	40	40	40	40	40	40	40	40	40	40	40	40	40	40	40	40	40	40	40	40	40	40	40	40
Acrocomia totai	-22.9297	-53.0965	40	mosaic_natural.crop	Mosaic natural vegetation (tree, shrub, herbaceous cover) (>50%) / cropland (<50%)	21.4542	12.7917	64.6044	265.231	30.4	10.6	19.8	23.1333	19.2667	24.3333	17.8833	1254	167	39	39.9344	447	157	429	229	40	40	40	40	40	40	40	40	40	40	40	40	40	40	40	40	40	40	40	40	40	40	40	40
Acrocomia totai	-15	-64.5	40	mosaic_natural.crop	Mosaic natural vegetation (tree, shrub, herbaceous cover) (>50%) / cropland (<50%)	25.8458	10.675	64.3072	148.392	33.2	16.6	16.6	26.9167	23.7833	27.1667	23.7667	1887	297	39	60.5096	841	132	621	192	40	40	40	40	40	40	40	40	40	40	40	40	40	40	40	40	40	40	40	40	40	40	40	40
Acrocomia totai	-25.9	-57.15	40	mosaic_natural.crop	Mosaic natural vegetation (tree, shrub, herbaceous cover) (>50%) / cropland (<50%)	21.7583	10.5833	52.1346	371.391	31.9	11.6	20.3	21.8833	18.05	26.1667	17.1167	1491	172	66	26.9832	448	231	392	247	40	40	40	40	40	40	40	40	40	40	40	40	40	40	40	40	40	40	40	40	40	40	40	40
Acrocomia totai	-16.5667	-62.4333	50	tree_broadlv_evrgr	Tree cover, broadleaved, evergreen, closed to open (>15%)	23.9958	10.3917	62.9798	189.058	31.3	14.8	16.5	25.4667	21.45	25.7167	21.3	1110	177	23	55.6309	488	109	368	127	50	50	50	50	50	50	50	50	50	50	50	50	50	50	50	50	50	50	50	50	50	50	50	50
Acrocomia totai	-22.251	-57.235	50	tree_broadlv_evrgr	Tree cover, broadleaved, evergreen, closed to open (>15%)	24.0583	11.8833	58.8284	312.161	33.3	13.1	20.2	27.2	19.9833	27.4667	19.9833	1328	181	37	41.1999	500	152	449	152	50	50	50	50	50	50	50	50	50	50	50	50	50	50	50	50	50	50	50	50	50	50	50	50
Acrocomia totai	-23.6609	-53.9229	60	tree_broadlv_decid	Tree cover, broadleaved, deciduous, closed to open (>15%)	21.475	11.8333	59.1667	297.745	30.7	10.7	20	23.3333	17.7	24.7333	17.6667	1407	180	61	29.3549	460	262	442	325	60	60	60	60	60	60	60	60	60	60	60	60	60	60	60	60	60	60	60	60	60	60	60	60
Acrocomia totai	-13.55	-61	50	tree_broadlv_evrgr	Tree cover, broadleaved, evergreen, closed to open (>15%)	25.4667	12.1	69.5402	104.519	33.1	15.7	17.4	25.9833	24.1167	26.3667	23.8833	1698	311	13	75.5721	826	55	595	93	50	50	50	50	50	50	50	50	50	50	50	50	50	50	50	50	50	50	50	50	50	50	50	50
Acrocomia totai	-9.81806	-48.3233	61/210	tree_broadlv_decid_closed/water	see key	24.8708	11.2917	68.0221	69.1657	33	16.4	16.6	24.7333	24.25	25.7167	24.0833	1609	262	4	79	759	18	210	46	210	210	210	210	210	210	210	210	210	210	210	210	61	61	61	61	61	61	61	61	61	61	61	61
Acrocomia totai	-9.8181	-48.3233	61/210	tree_broadlv_decid_closed/water	see key	24.8708	11.2917	68.0221	69.1657	33	16.4	16.6	24.7333	24.25	25.7167	24.0833	1609	262	4	79	759	18	210	46	210	210	210	210	210	210	210	210	210	210	210	210	61	61	61	61	61	61	61	61	61	61	61	61
Actinokentia divaricata	-22.1	166.67	160	flood_tree_fresh	Tree cover, flooded, fresh or brakish water	20.7708	7.39167	52.4232	248.06	27.6	13.5	14.1	23.8	18.6	23.8	17.75	1993	272	67	41.2178	706	277	706	348	160	160	160	160	160	160	160	160	160	160	160	160	160	160	160	160	160	160	160	160	160	160	160	160
Actinokentia divaricata	-22.1546	166.69	160	flood_tree_fresh	Tree cover, flooded, fresh or brakish water	20.8625	7.89167	54.0525	249.601	27.9	13.3	14.6	23.2667	18.7	23.8833	17.8167	1940	281	72	40.1022	705	286	645	517	160	160	160	160	160	160	160	160	160	160	160	160	160	160	160	160	160	160	160	160	160	160	160	160
Actinokentia divaricata	-22.0458	166.5	170	flood_tree_salt	Tree cover, flooded, saline water	17.8792	7.325	50.868	263.701	25.1	10.7	14.4	21.1	15.5333	21.1	14.65	2460	329	109	32.1463	834	416	834	461	170	170	170	170	170	170	170	170	170	170	170	170	170	170	170	170	170	170	170	170	170	170	170	170
Actinokentia divaricata	-21.5589	165.767	170	flood_tree_salt	Tree cover, flooded, saline water	19.9792	7.325	52.6978	247.859	26.8	12.9	13.9	23	17.75	23	16.9333	1948	234	74	30.9866	639	311	639	342	170	170	170	170	170	170	170	170	170	170	170	170	170	170	170	170	170	170	170	170	170	170	170	170
Actinokentia divaricata	-21.6304	166.056	170	flood_tree_salt	Tree cover, flooded, saline water	18.3333	7.2	51.0638	255.542	25.4	11.3	14.1	21.4667	15.9833	21.4667	15.1833	2170	316	107	34.0349	821	374	821	387	170	170	170	170	170	170	170	170	170	170	170	170	170	170	170	170	170	170	170	170	170	170	170	170
Actinokentia divaricata	-21.43	165.35	50	tree_broadlv_evrgr	Tree cover, broadleaved, evergreen, closed to open (>15%)	19.1708	7.09167	51.764	248.426	26	12.3	13.7	22.1833	17	22.1833	16.1167	2416	343	93	39.1194	893	341	893	397	50	50	50	50	50	50	50	50	50	50	50	50	50	50	50	50	50	50	50	50	50	50	50	50
Actinokentia divaricata	-21.75	166	50	tree_broadlv_evrgr	Tree cover, broadleaved, evergreen, closed to open (>15%)	19.1917	7.88333	54.3678	252.63	26.3	11.8	14.5	22.2333	16.9167	22.2333	16.0833	2105	267	102	29.2423	751	364	751	402	50	50	50	50	50	50	50	50	50	50	50	50	50	50	50	50	50	50	50	50	50	50	50	50
Actinokentia divaricata	-21.7242	166.371	50	tree_broadlv_evrgr	Tree cover, broadleaved, evergreen, closed to open (>15%)	22.45	8.01667	56.4554	231.752	29.2	15	14.2	24.7333	20.3833	25.2833	19.6167	1482	193	61	40.1234	542	206	536	219	50	50	50	50	50	50	50	50	50	50	50	50	50	50	50	50	50	50	50	50	50	50	50	50
Actinokentia divaricata	-21.87	166.45	50	tree_broadlv_evrgr	Tree cover, broadleaved, evergreen, closed to open (>15%)	20.4208	7.45833	52.896	245.953	27.3	13.2	14.1	23.4333	18.25	23.4333	17.4	2505	320	113	34.6508	899	386	899	427	50	50	50	50	50	50	50	50	50	50	50	50	50	50	50	50	50	50	50	50	50	50	50	50
Actinokentia divaricata	-22.1212	166.643	50	tree_broadlv_evrgr	Tree cover, broadleaved, evergreen, closed to open (>15%)	20.9083	7.43333	52.7187	249.288	27.7	13.6	14.1	23.3333	20.1167	23.9167	17.85	2109	304	65	39.8896	740	300	715	519	50	50	50	50	50	50	50	50	50	50	50	50	50	50	50	50	50	50	50	50	50	50	50	50
Actinokentia divaricata	-22.2079	166.709	50	tree_broadlv_evrgr	Tree cover, broadleaved, evergreen, closed to open (>15%)	21.375	8.26667	55.481	252.276	28.5	13.6	14.9	24.4	19.2333	24.4	18.2833	1994	259	69	36.3953	695	310	695	501	50	50	50	50	50	50	50	50	50	50	50	50	50	50	50	50	50	50	50	50	50	50	50	50
Actinokentia divaricata	-22.1	166.675	50	tree_broadlv_evrgr	Tree cover, broadleaved, evergreen, closed to open (>15%)	21.0333	7.43333	52.7187	247.738	27.8	13.7	14.1	23.45	18.8667	24.0333	18	1912	272	64	40.0207	666	277	663	347	50	50	50	50	50	50	50	50	50	50	50	50	50	50	50	50	50	50	50	50	50	50	50	50
Actinokentia divaricata	-22.0311	166.467	50	tree_broadlv_evrgr	Tree cover, broadleaved, evergreen, closed to open (>15%)	18.1542	7.50833	51.7816	263.089	25.4	10.9	14.5	21.3667	15.8667	21.3667	14.95	2122	254	105	28.9135	666	345	666	424	50	50	50	50	50	50	50	50	50	50	50	50	50	50	50	50	50	50	50	50	50	50	50	50
Actinokentia divaricata	-22.0125	166.459	50	tree_broadlv_evrgr	Tree cover, broadleaved, evergreen, closed to open (>15%)	17.9375	7.60833	51.7574	264.774	25.3	10.6	14.7	21.1667	15.6167	21.1667	14.7167	2196	274	110	28.053	691	389	691	446	50	50	50	50	50	50	50	50	50	50	50	50	50	50	50	50	50	50	50	50	50	50	50	50
Actinokentia divaricata	-22.1672	166.692	50	tree_broadlv_evrgr	Tree cover, broadleaved, evergreen, closed to open (>15%)	21.6292	8.075	54.932	248.555	28.6	13.9	14.7	24	19.5167	24.6167	18.5667	1926	281	60	44.2395	743	261	659	499	50	50	50	50	50	50	50	50	50	50	50	50	50	50	50	50	50	50	50	50	50	50	50	50
Actinokentia divaricata	-21.7575	165.997	50	tree_broadlv_evrgr	Tree cover, broadleaved, evergreen, closed to open (>15%)	19.3833	7.91667	54.5977	251.67	26.5	12	14.5	22.4	17.1167	22.4	16.2833	2070	264	99	30.5979	742	338	742	373	50	50	50	50	50	50	50	50	50	50	50	50	50	50	50	50	50	50	50	50	50	50	50	50
Actinokentia divaricata	-22.1059	166.682	50	tree_broadlv_evrgr	Tree cover, broadleaved, evergreen, closed to open (>15%)	21.0333	7.43333	52.7187	247.738	27.8	13.7	14.1	23.45	18.8667	24.0333	18	1912	272	64	40.0207	666	277	663	347	50	50	50	50	50	50	50	50	50	50	50	50	50	50	50	50	50	50	50	50	50	50	50	50
Actinokentia divaricata	-22.1128	166.685	50	tree_broadlv_evrgr	Tree cover, broadleaved, evergreen, closed to open (>15%)	20.9417	7.46667	52.5822	249.407	27.8	13.6	14.2	23.3667	20.0833	23.9667	17.9	1974	290	64	40.875	734	278	667	345	50	50	50	50	50	50	50	50	50	50	50	50	50	50	50	50	50	50	50	50	50	50	50	50
Actinokentia divaricata	-21.9975	166.671	50	tree_broadlv_evrgr	Tree cover, broadleaved, evergreen, closed to open (>15%)	20.6958	7.49167	53.5119	241.806	27.5	13.5	14	23.1	18.5	23.6833	17.75	1964	286	72	36.729	708	299	671	316	50	50	50	50	50	50	50	50	50	50	50	50	50	50	50	50	50	50	50	50	50	50	50	50
Actinokentia divaricata	-22.1743	166.531	50	tree_broadlv_evrgr	Tree cover, broadleaved, evergreen, closed to open (>15%)	19.8375	7.875	53.9384	252.57	27	12.4	14.6	22.9	20.4833	22.9	16.75	2575	350	139	32.8429	918	450	918	469	50	50	50	50	50	50	50	50	50	50	50	50	50	50	50	50	50	50	50	50	50	50	50	50
Actinokentia divaricata	-21.5839	166.088	50	tree_broadlv_evrgr	Tree cover, broadleaved, evergreen, closed to open (>15%)	20.875	7.93333	55.0926	242.032	27.8	13.4	14.4	23.8333	18.65	23.8333	17.9	2064	313	81	42.3765	816	311	816	325	50	50	50	50	50	50	50	50	50	50	50	50	50	50	50	50	50	50	50	50	50	50	50	50
Actinokentia divaricata	-22.3248	166.919	50	tree_broadlv_evrgr	Tree cover, broadleaved, evergreen, closed to open (>15%)	21.3542	7.875	54.3103	243.147	28.4	13.9	14.5	23.6333	19.2	24.3	18.3833	2344	331	107	40.7241	893	328	836	385	50	50	50	50	50	50	50	50	50	50	50	50	50	50	50	50	50	50	50	50	50	50	50	50
Actinokentia divaricata	-21.3936	165.342	50	tree_broadlv_evrgr	Tree cover, broadleaved, evergreen, closed to open (>15%)	20.125	7.21667	52.6764	243.549	26.8	13.1	13.7	23.0667	18.05	23.0667	17.1167	2009	316	76	40.5846	794	301	794	401	50	50	50	50	50	50	50	50	50	50	50	50	50	50	50	50	50	50	50	50	50	50	50	50
Actinokentia divaricata	-22.1378	166.6	50	tree_broadlv_evrgr	Tree cover, broadleaved, evergreen, closed to open (>15%)	19.3625	7.45833	52.1562	255.032	26.4	12.1	14.3	20.45	18.5	22.4667	16.2333	2157	289	82	32.621	716	364	687	382	50	50	50	50	50	50	50	50	50	50	50	50	50	50	50	50	40	40	40	40	40	40	40	40
Actinokentia divaricata	-22.0472	166.446	50	tree_broadlv_evrgr	Tree cover, broadleaved, evergreen, closed to open (>15%)	18.7708	7.79167	52.6464	264.691	26.1	11.3	14.8	21.9833	16.4833	21.9833	15.55	2151	232	99	25.744	675	328	675	405	50	50	50	50	50	50	50	50	50	50	50	50	50	50	50	50	50	50	50	50	50	50	50	50
Actinokentia divaricata	-21.5643	165.767	50	tree_broadlv_evrgr	Tree cover, broadleaved, evergreen, closed to open (>15%)	19.9792	7.325	52.6978	247.859	26.8	12.9	13.9	23	17.75	23	16.9333	1948	234	74	30.9866	639	311	639	342	50	50	50	50	50	50	50	50	50	50	50	50	50	50	50	50	50	50	50	50	50	50	50	50
Actinokentia divaricata	-21.7667	166.299	50	tree_broadlv_evrgr	Tree cover, broadleaved, evergreen, closed to open (>15%)	18.5125	7.625	52.226	256.791	25.8	11.2	14.6	21.6833	16.1833	21.6833	15.35	2721	348	96	33.6654	956	411	956	430	50	50	50	50	50	50	50	50	50	50	50	50	50	50	50	50	50	50	50	50	50	50	50	50
Actinorhytis calapparia	-2.8	134.54	50	tree_broadlv_evrgr	Tree cover, broadleaved, evergreen, closed to open (>15%)	25.6167	7.46667	88.8889	35.6965	30	21.6	8.4	25.7167	25.1167	25.95	25.1167	3047	342	181	22.58	979	568	898	568	50	50	50	50	50	50	50	50	50	50	50	50	50	50	50	50	50	50	50	50	50	50	50	50
Actinorhytis calapparia	-4.29	137.02	50	tree_broadlv_evrgr	Tree cover, broadleaved, evergreen, closed to open (>15%)	23.25	9.05	83.0275	71.8585	28.5	17.6	10.9	22.3	23.6333	23.8333	22.2	3457	377	197	19.4234	1089	662	680	1030	50	50	50	50	50	50	50	50	50	50	50	50	50	50	50	50	50	50	50	50	50	50	50	50
Actinorhytis calapparia	-7.75	145.483	50	tree_broadlv_evrgr	Tree cover, broadleaved, evergreen, closed to open (>15%)	26.0625	8.89167	80.8333	85.0434	32	21	11	25.3833	26.5	26.9667	24.9167	3135	355	174	20.36	1018	641	727	777	50	50	50	50	50	50	50	50	50	50	50	50	50	50	50	50	50	50	50	50	50	50	50	50
Actinorhytis calapparia	-4.18	144.67	50	tree_broadlv_evrgr	Tree cover, broadleaved, evergreen, closed to open (>15%)	26.6375	9.04167	92.2619	21.6506	31.4	21.6	9.8	26.8167	26.3333	26.85	26.3333	2638	322	113	37.4031	901	356	896	356	50	50	50	50	50	50	50	50	50	50	50	50	50	50	50	50	50	50	50	50	50	50	50	50
Actinorhytis calapparia	-6.53	147.8	50	tree_broadlv_evrgr	Tree cover, broadleaved, evergreen, closed to open (>15%)	25.3708	7.34167	78.1028	67.5365	30.4	21	9.4	24.5	26.1333	26.1333	24.5	3632	467	176	32.7701	1308	571	571	1308	50	50	50	50	50	50	50	50	50	50	50	50	50	50	50	50	50	50	50	50	50	50	50	50
Actinorhytis calapparia	-7.75	145.48	50	tree_broadlv_evrgr	Tree cover, broadleaved, evergreen, closed to open (>15%)	26.0625	8.89167	80.8333	85.0434	32	21	11	25.3833	26.5	26.9667	24.9167	3135	355	174	20.36	1018	641	727	777	50	50	50	50	50	50	50	50	50	50	50	50	50	50	50	50	50	50	50	50	50	50	50	50
Actinorhytis calapparia	-6.533	147.8	50	tree_broadlv_evrgr	Tree cover, broadleaved, evergreen, closed to open (>15%)	25.3708	7.34167	78.1028	67.5365	30.4	21	9.4	24.5	26.1333	26.1333	24.5	3632	467	176	32.7701	1308	571	571	1308	50	50	50	50	50	50	50	50	50	50	50	50	50	50	50	50	50	50	50	50	50	50	50	50
Actinorhytis calapparia	-0.92	135.92	50	tree_broadlv_evrgr	Tree cover, broadleaved, evergreen, closed to open (>15%)	25.2042	7.19167	82.6628	37.3837	29.7	21	8.7	24.7833	25.5667	25.5667	24.7	2832	273	193	10.6925	783	601	601	760	50	50	50	50	50	50	50	50	50	50	50	50	50	50	50	50	50	50	50	50	50	50	50	50
Actinorhytis calapparia	-2.5	140.5	50	tree_broadlv_evrgr	Tree cover, broadleaved, evergreen, closed to open (>15%)	20.0625	8.19167	88.0824	31.7035	24.7	15.4	9.3	20.3333	19.65	20.4167	19.65	2798	307	177	19.4438	872	560	803	560	50	50	50	50	50	50	50	50	50	50	50	50	50	50	50	50	50	50	50	50	50	50	50	50
Aiphanes chiribogensis	-0.27	-78.83	50	tree_broadlv_evrgr	Tree cover, broadleaved, evergreen, closed to open (>15%)	16.6958	8.79167	91.5799	24.2579	21.4	11.8	9.6	16.9333	16.6	17.0667	16.4833	2248	343	46	57.779	1004	234	898	398	50	50	50	50	50	50	50	50	50	50	50	50	50	50	50	50	50	50	50	50	50	50	50	50
Aiphanes chiribogensis	-0.25	-78.7833	50	tree_broadlv_evrgr	Tree cover, broadleaved, evergreen, closed to open (>15%)	15.8917	9.01667	91.0774	22.9459	20.8	10.9	9.9	16.0833	15.8833	16.2333	15.65	1770	270	28	57.0905	792	160	704	440	50	50	50	50	50	50	50	50	50	50	50	50	50	50	50	50	50	50	50	50	50	50	50	50
Aiphanes chiribogensis	1.06666	-78.65	50	tree_broadlv_evrgr	Tree cover, broadleaved, evergreen, closed to open (>15%)	24.8333	8.45	88.9474	31.0669	29.8	20.3	9.5	25.1	24.6333	25.2667	24.5333	2495	300	122	29.4136	838	407	825	462	50	50	50	50	50	50	50	50	50	50	50	50	50	50	50	50	50	50	50	50	50	50	50	50
Aiphanes chiribogensis	-0.58027	-78.7894	50	tree_broadlv_evrgr	Tree cover, broadleaved, evergreen, closed to open (>15%)	13.8958	9.475	91.1058	20.9391	19	8.6	10.4	14.1	13.7167	14.2167	13.7167	1080	172	13	57.3212	483	75	431	75	50	50	50	50	50	50	50	50	50	50	50	50	50	50	50	50	50	50	50	50	50	50	50	50
Aiphanes chiribogensis	0.23333	-78.7833	50	tree_broadlv_evrgr	Tree cover, broadleaved, evergreen, closed to open (>15%)	20.9375	8.15833	89.652	32.1308	25.6	16.5	9.1	21.3	20.85	21.4	20.6167	1820	277	33	61.9191	821	150	734	259	50	50	50	50	50	50	50	50	50	50	50	50	50	50	50	50	50	50	50	50	50	50	50	50
Aiphanes chiribogensis	-0.51527	-78.9981	50	tree_broadlv_evrgr	Tree cover, broadleaved, evergreen, closed to open (>15%)	14.6333	8.88333	90.6463	20.8167	19.4	9.6	9.8	14.8167	14.5667	14.95	14.4833	1501	244	14	66.8826	720	96	618	232	50	50	50	50	50	50	50	50	50	50	50	50	50	50	50	50	50	50	50	50	50	50	50	50
Aiphanes chiribogensis	-0.515	-78.998	50	tree_broadlv_evrgr	Tree cover, broadleaved, evergreen, closed to open (>15%)	14.6333	8.88333	90.6463	20.8167	19.4	9.6	9.8	14.8167	14.5667	14.95	14.4833	1501	244	14	66.8826	720	96	618	232	50	50	50	50	50	50	50	50	50	50	50	50	50	50	50	50	50	50	50	50	50	50	50	50
Aiphanes chiribogensis	-0.266	-78.833	50	tree_broadlv_evrgr	Tree cover, broadleaved, evergreen, closed to open (>15%)	15.9833	8.96667	91.4966	23.1922	20.8	11	9.8	16.2167	15.9333	16.3333	15.7833	1930	296	32	57.4093	861	186	771	480	50	50	50	50	50	50	50	50	50	50	50	50	50	50	50	50	50	50	50	50	50	50	50	50
Aiphanes chiribogensis	-0.2	-78.7833	50	tree_broadlv_evrgr	Tree cover, broadleaved, evergreen, closed to open (>15%)	15.825	9.11667	90.264	22.8135	20.8	10.7	10.1	16.0167	15.7833	16.1667	15.6167	1777	272	28	57.1669	792	161	710	352	50	50	50	50	50	50	50	50	50	50	50	50	50	50	50	50	50	50	50	50	50	50	50	50
Aiphanes chiribogensis	-0.24861	-78.805	50	tree_broadlv_evrgr	Tree cover, broadleaved, evergreen, closed to open (>15%)	16.3292	8.80833	90.8076	22.7095	21.1	11.4	9.7	16.5167	16.3	16.6667	16.1	2070	316	39	57.4834	925	210	824	515	50	50	50	50	50	50	50	50	50	50	50	50	50	50	50	50	50	50	50	50	50	50	50	50
Aiphanes chiribogensis	1.25	-78.67	50	tree_broadlv_evrgr	Tree cover, broadleaved, evergreen, closed to open (>15%)	25.2208	8.125	88.3152	33.0604	30.1	20.9	9.2	25.5167	24.9333	25.6833	24.9167	2730	344	123	33.7919	980	429	940	460	50	50	50	50	50	50	50	50	50	50	50	50	50	50	50	50	50	50	50	50	50	50	50	50
Aiphanes chiribogensis	-0.25	-78.85	50	tree_broadlv_evrgr	Tree cover, broadleaved, evergreen, closed to open (>15%)	16.4417	8.73333	91.9298	24.0107	21.1	11.6	9.5	16.6667	16.4	16.8	16.2333	2126	326	39	58.5965	959	213	850	385	50	50	50	50	50	50	50	50	50	50	50	50	50	50	50	50	50	50	50	50	50	50	50	50
Aiphanes chiribogensis	1.01666	-78.6167	50	tree_broadlv_evrgr	Tree cover, broadleaved, evergreen, closed to open (>15%)	23.5417	8.61667	88.8316	30.8835	28.6	18.9	9.7	23.85	23.2833	23.9833	23.25	2581	320	139	27.4273	847	456	835	485	50	50	50	50	50	50	50	50	50	50	50	50	50	50	50	50	50	50	50	50	50	50	50	50
Aiphanes chiribogensis	0.01666	-78.6333	50	tree_broadlv_evrgr	Tree cover, broadleaved, evergreen, closed to open (>15%)	14.6708	9.475	89.3868	22.4072	20	9.4	10.6	14.8	14.7167	14.9667	14.4333	1404	218	28	53.716	599	131	569	353	50	50	50	50	50	50	50	50	50	50	50	50	50	50	50	50	50	50	50	50	50	50	50	50
Aiphanes chiribogensis	-0.26666	-78.8333	50	tree_broadlv_evrgr	Tree cover, broadleaved, evergreen, closed to open (>15%)	15.9833	8.96667	91.4966	23.1922	20.8	11	9.8	16.2167	15.9333	16.3333	15.7833	1930	296	32	57.4093	861	186	771	480	50	50	50	50	50	50	50	50	50	50	50	50	50	50	50	50	50	50	50	50	50	50	50	50
Aiphanes chiribogensis	-0.248	-78.805	50	tree_broadlv_evrgr	Tree cover, broadleaved, evergreen, closed to open (>15%)	16.3292	8.80833	90.8076	22.7095	21.1	11.4	9.7	16.5167	16.3	16.6667	16.1	2070	316	39	57.4834	925	210	824	515	50	50	50	50	50	50	50	50	50	50	50	50	50	50	50	50	50	50	50	50	50	50	50	50
Aiphanes chiribogensis	-0.2	-78.783	50	tree_broadlv_evrgr	Tree cover, broadleaved, evergreen, closed to open (>15%)	15.825	9.11667	90.264	22.8135	20.8	10.7	10.1	16.0167	15.7833	16.1667	15.6167	1777	272	28	57.1669	792	161	710	352	50	50	50	50	50	50	50	50	50	50	50	50	50	50	50	50	50	50	50	50	50	50	50	50
Aiphanes chiribogensis	-0.25	-78.8333	50	tree_broadlv_evrgr	Tree cover, broadleaved, evergreen, closed to open (>15%)	15.7375	8.95833	91.4116	22.3734	20.6	10.8	9.8	15.9167	15.7	16.0667	15.5333	1825	279	30	57.1041	815	173	727	353	50	50	50	50	50	50	50	50	50	50	50	50	50	50	50	50	50	50	50	50	50	50	50	50
Aiphanes chiribogensis	-0.05	-78.6667	50	tree_broadlv_evrgr	Tree cover, broadleaved, evergreen, closed to open (>15%)	16.3292	8.65833	87.4579	24.3514	21.3	11.4	9.9	16.4667	16.3667	16.65	16.05	1601	245	29	55.5716	710	154	640	401	50	50	50	50	50	50	50	50	50	50	50	50	50	50	50	50	50	50	50	50	50	50	50	50
Aiphanes chiribogensis	-0.58	-78.789	50	tree_broadlv_evrgr	Tree cover, broadleaved, evergreen, closed to open (>15%)	13.8958	9.475	91.1058	20.9391	19	8.6	10.4	14.1	13.7167	14.2167	13.7167	1080	172	13	57.3212	483	75	431	75	50	50	50	50	50	50	50	50	50	50	50	50	50	50	50	50	50	50	50	50	50	50	50	50
Aiphanes chiribogensis	-0.05	-78.666	50	tree_broadlv_evrgr	Tree cover, broadleaved, evergreen, closed to open (>15%)	16.3292	8.65833	87.4579	24.3514	21.3	11.4	9.9	16.4667	16.3667	16.65	16.05	1601	245	29	55.5716	710	154	640	401	50	50	50	50	50	50	50	50	50	50	50	50	50	50	50	50	50	50	50	50	50	50	50	50
Aiphanes chiribogensis	-0.25	-78.833	50	tree_broadlv_evrgr	Tree cover, broadleaved, evergreen, closed to open (>15%)	15.7375	8.95833	91.4116	22.3734	20.6	10.8	9.8	15.9167	15.7	16.0667	15.5333	1825	279	30	57.1041	815	173	727	353	50	50	50	50	50	50	50	50	50	50	50	50	50	50	50	50	50	50	50	50	50	50	50	50
Aiphanes chiribogensis	-0.25	-78.783	50	tree_broadlv_evrgr	Tree cover, broadleaved, evergreen, closed to open (>15%)	15.8917	9.01667	91.0774	22.9459	20.8	10.9	9.9	16.0833	15.8833	16.2333	15.65	1770	270	28	57.0905	792	160	704	440	50	50	50	50	50	50	50	50	50	50	50	50	50	50	50	50	50	50	50	50	50	50	50	50
Aiphanes chiribogensis	1.066	-78.65	50	tree_broadlv_evrgr	Tree cover, broadleaved, evergreen, closed to open (>15%)	24.8333	8.45	88.9474	31.0669	29.8	20.3	9.5	25.1	24.6333	25.2667	24.5333	2495	300	122	29.4136	838	407	825	462	50	50	50	50	50	50	50	50	50	50	50	50	50	50	50	50	50	50	50	50	50	50	50	50
Aiphanes chiribogensis	0.233	-78.783	50	tree_broadlv_evrgr	Tree cover, broadleaved, evergreen, closed to open (>15%)	20.9375	8.15833	89.652	32.1308	25.6	16.5	9.1	21.3	20.85	21.4	20.6167	1820	277	33	61.9191	821	150	734	259	50	50	50	50	50	50	50	50	50	50	50	50	50	50	50	50	50	50	50	50	50	50	50	50
Aiphanes chiribogensis	1.016	-78.616	50	tree_broadlv_evrgr	Tree cover, broadleaved, evergreen, closed to open (>15%)	23.5417	8.61667	88.8316	30.8835	28.6	18.9	9.7	23.85	23.2833	23.9833	23.25	2581	320	139	27.4273	847	456	835	485	50	50	50	50	50	50	50	50	50	50	50	50	50	50	50	50	50	50	50	50	50	50	50	50
Aiphanes lindeniana	4.70654	-75.5141	50	tree_broadlv_evrgr	Tree cover, broadleaved, evergreen, closed to open (>15%)	14.0875	8.04167	91.3826	26.7246	18.5	9.7	8.8	13.7	14.2	14.2833	13.7	1940	279	47	45.0931	664	209	561	664	50	50	50	50	50	50	50	50	50	50	50	50	50	50	50	50	50	50	50	50	50	50	50	50
Aiphanes lindeniana	6.83564	-73.2791	110	mosaic_herb.woody	Mosaic herbaceous cover (>50%) / tree and shrub (<50%)	19.3583	10.1833	86.2994	36.9172	25.5	13.7	11.8	19.5	19.45	19.6667	18.95	1566	213	45	36.7438	500	211	460	460	110	110	110	110	110	110	110	110	110	110	110	110	110	110	110	110	110	110	110	110	110	110	110	110
Aiphanes deltoidea	-3.61	-74.3	160	flood_tree_fresh	Tree cover, flooded, fresh or brakish water	26.2083	9.96667	84.4633	45.8671	32	20.2	11.8	26.2	25.75	26.6	25.5833	2888	267	199	8.39785	779	636	747	642	160	160	160	160	160	160	160	160	160	160	160	160	160	160	160	160	160	160	160	160	160	160	160	160
Aiphanes deltoidea	-2.53894	-69.9826	50	tree_broadlv_evrgr	Tree cover, broadleaved, evergreen, closed to open (>15%)	26.425	8.18333	83.5034	39.2255	31.3	21.5	9.8	26.35	26.2667	26.85	25.8667	3128	323	182	17.6417	925	615	696	737	50	50	50	50	50	50	50	50	50	50	50	50	50	50	50	50	50	50	50	50	50	50	50	50
Aiphanes deltoidea	-2.53	-69.98	50	tree_broadlv_evrgr	Tree cover, broadleaved, evergreen, closed to open (>15%)	26.4125	8.19167	83.5884	40.1206	31.3	21.5	9.8	26.3333	26.2333	26.85	25.85	3130	323	183	17.4995	925	617	697	738	50	50	50	50	50	50	50	50	50	50	50	50	50	50	50	50	50	50	50	50	50	50	50	50
Aiphanes deltoidea	-3.93	-73.69	50	tree_broadlv_evrgr	Tree cover, broadleaved, evergreen, closed to open (>15%)	26.3208	9.84167	84.8419	42.451	32	20.4	11.6	26.3167	25.9	26.7667	25.7333	2659	265	152	18.2358	769	494	714	500	50	50	50	50	50	50	50	50	50	50	50	50	50	50	50	50	50	50	50	50	50	50	50	50
Aiphanes deltoidea	-3.67	-74.21	50	tree_broadlv_evrgr	Tree cover, broadleaved, evergreen, closed to open (>15%)	26.2083	9.95	84.322	44.662	32	20.2	11.8	26.2333	25.7667	26.5833	25.5833	2859	266	191	9.80577	780	616	749	619	50	50	50	50	50	50	50	50	50	50	50	50	50	50	50	50	50	50	50	50	50	50	50	50
Aiphanes deltoidea	-3.93	-73.68	50	tree_broadlv_evrgr	Tree cover, broadleaved, evergreen, closed to open (>15%)	26.3042	9.875	84.4017	43.8208	32	20.3	11.7	26.3167	25.8667	26.7667	25.7	2660	266	152	18.3751	772	494	714	498	50	50	50	50	50	50	50	50	50	50	50	50	50	50	50	50	50	50	50	50	50	50	50	50
Aiphanes deltoidea	-3.47	-72.83	50	tree_broadlv_evrgr	Tree cover, broadleaved, evergreen, closed to open (>15%)	26.2375	9.225	84.633	43.071	31.6	20.7	10.9	26.2	25.8333	26.7167	25.65	3080	331	179	21.2308	943	565	760	597	210	210	210	210	50	50	50	50	50	50	50	50	50	50	50	50	50	50	50	50	50	50	50	50
Aiphanes deltoidea	-3.46666	-72.8333	50	tree_broadlv_evrgr	Tree cover, broadleaved, evergreen, closed to open (>15%)	26.2375	9.225	84.633	43.071	31.6	20.7	10.9	26.2	25.8333	26.7167	25.65	3096	331	181	20.9143	947	570	763	604	50	50	50	50	50	50	50	50	50	50	50	50	50	50	50	50	50	50	50	50	50	50	50	50
Aiphanes deltoidea	-3.5	-74.41	50	tree_broadlv_evrgr	Tree cover, broadleaved, evergreen, closed to open (>15%)	26.1167	9.98333	84.6045	47.3542	31.9	20.1	11.8	26.1167	25.6333	26.55	25.4667	2923	268	204	7.55601	789	654	738	665	50	50	50	50	50	50	50	50	50	50	50	50	50	50	50	50	50	50	50	50	50	50	50	50
Aiphanes deltoidea	-3.47	-74.49	50	tree_broadlv_evrgr	Tree cover, broadleaved, evergreen, closed to open (>15%)	26.125	9.96667	84.4633	47.8397	31.9	20.1	11.8	26.15	25.65	26.5667	25.4667	2922	267	207	6.51952	782	669	727	684	50	50	50	50	50	50	50	50	50	50	50	50	50	50	50	50	50	50	50	50	50	50	50	50
Aiphanes deltoidea	-3.8	-74.04	50	tree_broadlv_evrgr	Tree cover, broadleaved, evergreen, closed to open (>15%)	26.2917	9.9	84.6154	44.7637	32	20.3	11.7	26.2833	25.6667	26.7	25.6667	2767	264	176	13.5959	779	560	736	560	50	50	50	50	50	50	50	50	50	50	50	50	50	50	50	50	50	50	50	50	50	50	50	50
Aiphanes deltoidea	-2.1425	-69.8878	50	tree_broadlv_evrgr	Tree cover, broadleaved, evergreen, closed to open (>15%)	26.2708	8.35833	84.4276	40.4778	31.2	21.3	9.9	26.25	25.7333	26.6667	25.7	3174	330	185	17.467	941	629	720	744	50	50	50	50	50	50	50	50	50	50	50	50	50	50	50	50	50	50	50	50	50	50	50	50
Aiphanes deltoidea	-2.57578	-70.0929	50	tree_broadlv_evrgr	Tree cover, broadleaved, evergreen, closed to open (>15%)	26.4208	8.125	82.9082	39.6266	31.3	21.5	9.8	26.35	26.25	26.8667	25.8667	3113	323	176	17.9624	931	613	690	742	50	50	50	50	50	50	50	50	50	50	50	50	50	50	50	50	50	50	50	50	50	50	50	50
Aiphanes deltoidea	-3.67	-74.2	50	tree_broadlv_evrgr	Tree cover, broadleaved, evergreen, closed to open (>15%)	26.1833	9.95	84.322	44.3812	32	20.2	11.8	26.1667	25.75	26.5667	25.5667	2855	267	190	10.2485	783	611	749	613	50	50	50	50	50	50	50	50	50	50	50	50	50	50	50	50	50	50	50	50	50	50	50	50
Aiphanes deltoidea	-3.63	-74.26	50	tree_broadlv_evrgr	Tree cover, broadleaved, evergreen, closed to open (>15%)	26.2083	9.96667	84.4633	45.8671	32	20.2	11.8	26.2	25.75	26.6	25.5833	2879	267	196	8.84329	780	629	747	636	50	50	50	50	50	50	50	50	50	50	50	50	50	50	50	50	50	50	50	50	50	50	50	50
Aiphanes eggersii	-0.666	-80.166	10	crop	Cropland, rainfed	25.5458	9.45833	80.1554	73.715	31.4	19.6	11.8	26.2667	24.9167	26.4667	24.7167	945	241	6	113.392	642	26	606	29	10	10	10	10	10	10	10	10	10	10	10	10	10	10	10	10	10	10	10	10	10	10	10	10
Aiphanes eggersii	-1.75	-79.75	10	crop	Cropland, rainfed	25.1792	8.875	77.1739	97.2218	30.8	19.3	11.5	26.1333	24.2167	26.3167	24.0167	1366	353	2	118.509	932	14	895	15	10	10	10	10	10	10	10	10	10	10	10	10	10	10	10	10	10	10	10	10	10	10	10	10
Aiphanes eggersii	-1.38	-80.25	10	crop	Cropland, rainfed	23.9625	9.475	72.3283	128.525	30.3	17.2	13.1	25.45	22.6667	25.5667	22.4333	1225	330	3	109.984	775	22	768	23	10	10	10	10	10	10	10	10	10	10	10	10	10	10	10	10	10	10	10	10	10	10	10	10
Aiphanes eggersii	-1.383	-80.25	10	crop	Cropland, rainfed	23.9625	9.475	72.3283	128.525	30.3	17.2	13.1	25.45	22.6667	25.5667	22.4333	1225	330	3	109.984	775	22	768	23	10	10	10	10	10	10	10	10	10	10	10	10	10	10	10	10	10	10	10	10	10	10	10	10
Aiphanes eggersii	-1.38333	-80.25	10	crop	Cropland, rainfed	23.9625	9.475	72.3283	128.525	30.3	17.2	13.1	25.45	22.6667	25.5667	22.4333	1225	330	3	109.984	775	22	768	23	10	10	10	10	10	10	10	10	10	10	10	10	10	10	10	10	10	10	10	10	10	10	10	10
Aiphanes eggersii	-3.84138	-80.2592	120	shrub	Shrubland	23.6875	10.1583	80.6217	93.7144	29.9	17.3	12.6	24.8833	22.65	24.8833	22.65	558	190	1	131.686	410	4	410	4	120	120	120	120	120	120	120	120	120	120	120	120	120	120	120	120	120	120	50	50	50	50	50	50
Aiphanes eggersii	-0.06666	-80.1667	210	water	Water bodies	NA	NA	NA	NA	NA	NA	NA	NA	NA	NA	NA	NA	NA	NA	NA	NA	NA	NA	NA	210	210	210	210	210	210	210	210	210	210	210	210	210	210	210	210	210	210	210	210	210	210	210	210
Aiphanes eggersii	-0.07	-80.17	210	water	Water bodies	25.2375	7.99167	76.1111	80.5697	30.6	20.1	10.5	25.9667	24.4667	26.25	24.35	784	179	6	101.06	488	31	475	41	210	210	210	210	210	210	210	210	210	210	210	210	210	210	210	210	210	210	210	210	210	210	210	210
Aiphanes eggersii	-0.714735	-79.8846	50	tree_broadlv_evrgr	Tree cover, broadleaved, evergreen, closed to open (>15%)	24.1542	8.64167	80.0154	68.5386	29.7	18.9	10.8	24.7833	23.5	25.05	23.45	1578	369	10	107.195	1005	38	737	39	50	50	50	50	50	50	50	50	50	50	50	50	50	50	50	50	50	50	50	50	50	50	50	50
Aiphanes eggersii	-0.37	-80.42	50	tree_broadlv_evrgr	Tree cover, broadleaved, evergreen, closed to open (>15%)	24.5875	8.425	74.5575	90.1797	30.3	19	11.3	25.4667	23.7333	25.7167	23.5833	543	139	4	113.726	376	19	348	22	50	50	50	50	50	50	50	50	50	50	50	50	50	50	50	50	50	50	50	50	50	50	50	50
Aiphanes eggersii	-0.366	-80.416	50	tree_broadlv_evrgr	Tree cover, broadleaved, evergreen, closed to open (>15%)	24.7875	8.45833	74.1959	91.4063	30.5	19.1	11.4	25.6833	23.9167	25.9167	23.7667	553	140	4	112.062	380	21	350	23	50	50	50	50	50	50	50	50	50	50	50	50	50	50	50	50	50	50	50	50	50	50	50	50
Aiphanes eggersii	-0.36666	-80.4167	50	tree_broadlv_evrgr	Tree cover, broadleaved, evergreen, closed to open (>15%)	24.7875	8.45833	74.1959	91.4063	30.5	19.1	11.4	25.6833	23.9167	25.9167	23.7667	553	140	4	112.062	380	21	350	23	50	50	50	50	50	50	50	50	50	50	50	50	50	50	50	50	50	50	50	50	50	50	50	50
Aiphanes eggersii	-3.866	-80.066	50	tree_broadlv_evrgr	Tree cover, broadleaved, evergreen, closed to open (>15%)	23.65	11.2333	85.7506	61.2001	30	16.9	13.1	24.3667	22.9667	24.3667	22.85	758	234	1	124.551	539	7	539	10	50	50	50	50	50	50	50	50	50	50	50	50	50	50	50	50	50	50	50	50	50	50	50	50
Aiphanes eggersii	-0.166	-80.233	50	tree_broadlv_evrgr	Tree cover, broadleaved, evergreen, closed to open (>15%)	24.9875	8.19167	75.1529	82.7132	30.5	19.6	10.9	25.75	24.1667	26.0333	24.0833	731	174	6	106.371	477	29	452	31	50	50	50	50	50	50	50	50	50	50	50	50	50	50	50	50	50	50	50	50	50	50	50	50
Aiphanes erinacea	1.28915	-77.3579	190	urban	Urban areas	14.6625	9.225	89.5631	23.9436	19.7	9.4	10.3	14.5167	14.4833	15.0167	14.45	1450	199	33	48.2359	568	133	448	143	190	190	190	190	190	190	190	190	190	190	190	190	190	190	190	190	190	190	190	190	190	190	190	190
Aiphanes erinacea	0.116	-79.033	30	mosaic_crop.natural	Mosaic cropland (>50%) / natural vegetation (tree, shrub, herbaceous cover) (<50%)	22.2875	8.24167	84.9657	47.2	27.4	17.7	9.7	22.8667	21.9167	22.9667	21.8333	2084	363	45	72.5564	1014	163	930	186	30	30	30	30	30	30	30	30	30	30	30	30	30	30	30	30	30	30	30	30	30	30	30	30
Aiphanes erinacea	1.16666	-77.9667	30	mosaic_crop.natural	Mosaic cropland (>50%) / natural vegetation (tree, shrub, herbaceous cover) (<50%)	19.0125	8.19167	91.0185	25.8602	23.6	14.6	9	18.6833	19.15	19.3	18.6833	2163	251	70	32.9872	703	298	647	703	30	30	30	30	30	30	30	30	30	30	30	30	30	30	30	30	50	50	50	50	50	50	50	50
Aiphanes erinacea	0.11666	-79.0333	30	mosaic_crop.natural	Mosaic cropland (>50%) / natural vegetation (tree, shrub, herbaceous cover) (<50%)	22.2875	8.24167	84.9657	47.2	27.4	17.7	9.7	22.8667	21.9167	22.9667	21.8333	2084	363	45	72.5564	1014	163	930	186	30	30	30	30	30	30	30	30	30	30	30	30	30	30	30	30	30	30	30	30	30	30	30	30
Aiphanes erinacea	0.83	-78.57	50	tree_broadlv_evrgr	Tree cover, broadleaved, evergreen, closed to open (>15%)	20.4292	8.10833	90.0926	27.9982	25	16	9	20.8	20.3	20.8	20.1333	2204	271	84	36.6441	765	310	765	430	50	50	50	50	50	50	50	50	50	50	50	50	50	50	50	50	50	50	50	50	50	50	50	50
Aiphanes erinacea	-0.68	-77.87	50	tree_broadlv_evrgr	Tree cover, broadleaved, evergreen, closed to open (>15%)	17.1708	9.65833	89.429	31.1491	22.6	11.8	10.8	16.8833	17.2667	17.45	16.6833	2414	288	125	27.4432	811	407	466	765	50	50	50	50	50	50	50	50	50	50	50	50	50	50	50	50	50	50	50	50	50	50	50	50
Aiphanes erinacea	0.125	-78.625	50	tree_broadlv_evrgr	Tree cover, broadleaved, evergreen, closed to open (>15%)	19.0875	8.625	90.7895	25.1473	23.7	14.2	9.5	19.35	18.9833	19.45	18.8333	1917	285	43	58.1072	824	160	761	403	50	50	50	50	50	50	50	50	50	50	50	50	50	50	50	50	50	50	50	50	50	50	50	50
Aiphanes erinacea	-0.68333	-77.8667	50	tree_broadlv_evrgr	Tree cover, broadleaved, evergreen, closed to open (>15%)	16.2042	9.925	88.6161	32.7149	21.9	10.7	11.2	15.9167	16.3167	16.5	15.7	2507	301	108	30.928	855	385	478	822	50	50	50	50	50	50	50	50	50	50	50	50	50	50	50	50	50	50	50	50	50	50	50	50
Aiphanes erinacea	-0.26666	-78.8667	50	tree_broadlv_evrgr	Tree cover, broadleaved, evergreen, closed to open (>15%)	18.1333	8.48333	91.2186	27.0801	22.7	13.4	9.3	18.4167	18.0333	18.5333	17.8667	2497	404	53	64.9798	1167	226	1029	404	50	50	50	50	50	50	50	50	50	50	50	50	50	50	50	50	50	50	50	50	50	50	50	50
Aiphanes erinacea	0.83333	-78.5667	50	tree_broadlv_evrgr	Tree cover, broadleaved, evergreen, closed to open (>15%)	20.5792	8.05833	90.5431	27.1744	25.1	16.2	8.9	20.9333	20.4333	20.9333	20.2833	2223	274	87	35.4563	769	324	769	437	50	50	50	50	50	50	50	50	50	50	50	50	50	50	50	50	50	50	50	50	50	50	50	50
Aiphanes erinacea	0.03333	-78.8667	50	tree_broadlv_evrgr	Tree cover, broadleaved, evergreen, closed to open (>15%)	20.1208	8.24167	87.6773	35.3205	24.9	15.5	9.4	20.5167	19.9333	20.6333	19.7667	2951	462	74	62.9417	1345	267	1218	348	50	50	50	50	50	50	50	50	50	50	50	50	50	50	50	50	50	50	50	50	50	50	50	50
Aiphanes erinacea	-0.66666	-77.85	50	tree_broadlv_evrgr	Tree cover, broadleaved, evergreen, closed to open (>15%)	17.8042	9.50833	89.7013	30.7821	23.1	12.5	10.6	17.5	17.9	18.0667	17.3167	2690	321	143	26.4882	904	471	516	838	50	50	50	50	50	50	50	50	50	50	50	50	50	50	50	50	50	50	50	50	50	50	50	50
Aiphanes erinacea	0.08333	-79.0333	50	tree_broadlv_evrgr	Tree cover, broadleaved, evergreen, closed to open (>15%)	22.1333	8.33333	85.034	47.5936	27.3	17.5	9.8	22.7167	21.7833	22.8167	21.6667	2167	374	46	72.9515	1058	164	965	195	50	50	50	50	50	50	50	50	50	50	50	50	50	50	50	50	50	50	50	50	50	50	50	50
Aiphanes erinacea	0.12	-77.03	50	tree_broadlv_evrgr	Tree cover, broadleaved, evergreen, closed to open (>15%)	24.625	9.3	89.4231	42.2923	29.9	19.5	10.4	24.2667	24.9667	25.1167	24.0833	3323	371	207	18.9522	1034	667	821	952	50	50	50	50	50	50	50	50	50	50	50	50	50	50	50	50	50	50	50	50	50	50	50	50
Aiphanes erinacea	0.12	-78.62	50	tree_broadlv_evrgr	Tree cover, broadleaved, evergreen, closed to open (>15%)	19.0875	8.625	90.7895	25.1473	23.7	14.2	9.5	19.35	18.9833	19.45	18.8333	1917	285	43	58.1072	824	160	761	403	50	50	50	50	50	50	50	50	50	50	50	50	50	50	50	50	50	50	50	50	50	50	50	50
Aiphanes erinacea	0.11666	-78.6167	50	tree_broadlv_evrgr	Tree cover, broadleaved, evergreen, closed to open (>15%)	17.925	8.78333	90.5498	23.4036	22.7	13	9.7	18.15	17.9333	18.25	17.6667	1542	232	33	55.847	665	139	603	329	50	50	50	50	50	50	50	50	50	50	50	50	50	50	50	50	50	50	50	50	50	50	50	50
Aiphanes erinacea	0.89888	-78.5436	50	tree_broadlv_evrgr	Tree cover, broadleaved, evergreen, closed to open (>15%)	21.7875	8.575	89.3229	30.3109	26.7	17.1	9.6	22.2	21.6333	22.2	21.4667	2522	304	133	28.8499	850	453	850	492	50	50	50	50	50	50	50	50	50	50	50	50	50	50	50	50	50	50	50	50	50	50	50	50
Aiphanes erinacea	1.17	-77.97	50	tree_broadlv_evrgr	Tree cover, broadleaved, evergreen, closed to open (>15%)	18.8958	8.225	90.3846	26.9223	23.5	14.4	9.1	18.55	19.05	19.2	18.55	2115	244	63	33.0933	691	282	635	691	50	50	50	50	50	50	50	50	50	50	50	50	50	50	50	50	50	50	50	50	50	50	50	50
Aiphanes erinacea	1.3	-78.13	50	tree_broadlv_evrgr	Tree cover, broadleaved, evergreen, closed to open (>15%)	22.5792	8.49167	91.3083	22.9087	27.3	18	9.3	22.7833	22.4667	22.9	22.3667	4135	500	208	23.0069	1251	861	1154	933	50	50	50	50	50	50	50	50	50	50	50	50	50	50	50	50	50	50	50	50	50	50	50	50
Aiphanes erinacea	0.05	-79.1167	50	tree_broadlv_evrgr	Tree cover, broadleaved, evergreen, closed to open (>15%)	22.9667	8.05	82.1429	55.7321	28.2	18.4	9.8	23.6667	22.4667	23.7167	22.4167	2341	416	45	76.4444	1182	167	1070	183	50	50	50	50	50	50	50	50	50	50	50	50	50	50	50	50	50	50	50	50	50	50	50	50
Aiphanes erinacea	0.03	-78.87	50	tree_broadlv_evrgr	Tree cover, broadleaved, evergreen, closed to open (>15%)	20.2	8.25	87.766	33.8446	25	15.6	9.4	20.5833	20.0167	20.6833	19.8667	3011	471	75	62.9807	1373	273	1245	352	50	50	50	50	50	50	50	50	50	50	50	50	50	50	50	50	50	50	50	50	50	50	50	50
Aiphanes erinacea	0.16666	-78.6667	50	tree_broadlv_evrgr	Tree cover, broadleaved, evergreen, closed to open (>15%)	19.4708	8.65833	91.1404	24.6298	24.1	14.6	9.5	19.7	19.3833	19.8167	19.2167	1925	289	37	61.3484	843	142	776	400	50	50	50	50	50	50	50	50	50	50	50	50	50	50	50	50	50	50	50	50	50	50	50	50
Aiphanes erinacea	-0.30555	-78.8847	50	tree_broadlv_evrgr	Tree cover, broadleaved, evergreen, closed to open (>15%)	19.1417	8.51667	89.6491	30.8098	23.9	14.4	9.5	19.5	19.0167	19.5833	18.85	2528	417	55	69.2829	1204	200	1067	393	50	50	50	50	50	50	50	50	50	50	50	50	50	50	50	50	50	50	50	50	50	50	50	50
Aiphanes erinacea	-0.43333	-78.95	50	tree_broadlv_evrgr	Tree cover, broadleaved, evergreen, closed to open (>15%)	19.4208	8.54167	88.9757	32.5058	24.2	14.6	9.6	19.8	19.25	19.9	19.1	2380	411	44	75.0454	1180	162	1028	350	50	50	50	50	50	50	50	50	50	50	50	50	50	50	50	50	50	50	50	50	50	50	50	50
Aiphanes erinacea	0.898	-78.543	50	tree_broadlv_evrgr	Tree cover, broadleaved, evergreen, closed to open (>15%)	21.7875	8.575	89.3229	30.3109	26.7	17.1	9.6	22.2	21.6333	22.2	21.4667	2522	304	133	28.8499	850	453	850	492	50	50	50	50	50	50	50	50	50	50	50	50	50	50	50	50	50	50	50	50	50	50	50	50
Aiphanes erinacea	0.86666	-78.1833	50	tree_broadlv_evrgr	Tree cover, broadleaved, evergreen, closed to open (>15%)	17.175	8.41667	89.539	25.0907	21.9	12.5	9.4	16.8667	17.3167	17.4833	16.8667	1171	157	18	47.5122	409	98	309	409	50	50	50	50	50	50	50	50	50	50	50	50	50	50	50	50	50	50	50	50	50	50	50	50
Aiphanes erinacea	1.13333	-77.9667	50	tree_broadlv_evrgr	Tree cover, broadleaved, evergreen, closed to open (>15%)	17.3042	8.025	90.1685	26.4968	21.8	12.9	8.9	16.9833	17.4333	17.6167	16.9833	1628	210	40	40.2183	559	191	518	501	50	50	50	50	50	50	50	50	50	50	50	50	50	50	50	50	50	50	50	50	50	50	50	50
Aiphanes erinacea	-0.67	-77.85	50	tree_broadlv_evrgr	Tree cover, broadleaved, evergreen, closed to open (>15%)	17.7333	9.55	89.2523	29.7209	23.1	12.4	10.7	17.45	17.8333	18	17.2667	2630	316	140	26.7785	886	456	506	825	50	50	50	50	50	50	50	50	50	50	50	50	50	50	50	50	50	50	50	50	50	50	50	50
Aiphanes erinacea	-0.1667	-78.6667	50	tree_broadlv_evrgr	Tree cover, broadleaved, evergreen, closed to open (>15%)	12.3875	9.475	89.3868	19.4381	17.8	7.2	10.6	12.4167	12.4833	12.6167	12.1833	1007	152	15	49.9434	407	79	289	251	50	50	50	50	50	50	50	50	50	50	50	50	50	50	50	50	50	50	50	50	50	50	50	50
Aiphanes erinacea	-0.25	-78.833	50	tree_broadlv_evrgr	Tree cover, broadleaved, evergreen, closed to open (>15%)	15.7375	8.95833	91.4116	22.3734	20.6	10.8	9.8	15.9167	15.7	16.0667	15.5333	1825	279	30	57.1041	815	173	727	353	50	50	50	50	50	50	50	50	50	50	50	50	50	50	50	50	50	50	50	50	50	50	50	50
Aiphanes erinacea	-0.266	-78.866	50	tree_broadlv_evrgr	Tree cover, broadleaved, evergreen, closed to open (>15%)	18.1333	8.48333	91.2186	27.0801	22.7	13.4	9.3	18.4167	18.0333	18.5333	17.8667	2497	404	53	64.9798	1167	226	1029	404	50	50	50	50	50	50	50	50	50	50	50	50	50	50	50	50	50	50	50	50	50	50	50	50
Aiphanes erinacea	0.083	-79.033	50	tree_broadlv_evrgr	Tree cover, broadleaved, evergreen, closed to open (>15%)	22.1333	8.33333	85.034	47.5936	27.3	17.5	9.8	22.7167	21.7833	22.8167	21.6667	2167	374	46	72.9515	1058	164	965	195	50	50	50	50	50	50	50	50	50	50	50	50	50	50	50	50	50	50	50	50	50	50	50	50
Aiphanes erinacea	-0.25	-78.8333	50	tree_broadlv_evrgr	Tree cover, broadleaved, evergreen, closed to open (>15%)	15.7375	8.95833	91.4116	22.3734	20.6	10.8	9.8	15.9167	15.7	16.0667	15.5333	1825	279	30	57.1041	815	173	727	353	50	50	50	50	50	50	50	50	50	50	50	50	50	50	50	50	50	50	50	50	50	50	50	50
Aiphanes erinacea	0.08333	-78.6833	50	tree_broadlv_evrgr	Tree cover, broadleaved, evergreen, closed to open (>15%)	18.4292	8.775	90.4639	23.2045	23.2	13.5	9.7	18.6667	18.35	18.7667	18.1833	2065	308	52	55.6151	890	208	820	397	50	50	50	50	50	50	50	50	50	50	50	50	50	50	50	50	50	50	50	50	50	50	50	50
Aiphanes erinacea	1.08333	-78.0167	50	tree_broadlv_evrgr	Tree cover, broadleaved, evergreen, closed to open (>15%)	17.1708	8.025	90.1685	24.5374	21.6	12.7	8.9	16.8833	17.2833	17.4833	16.8833	1365	185	24	45.9575	506	124	358	506	50	50	50	50	50	50	50	50	50	50	50	50	50	50	50	50	50	50	50	50	50	50	50	50
Aiphanes erinacea	0.08	-79.03	50	tree_broadlv_evrgr	Tree cover, broadleaved, evergreen, closed to open (>15%)	22.1333	8.33333	85.034	47.5936	27.3	17.5	9.8	22.7167	21.7833	22.8167	21.6667	2167	374	46	72.9515	1058	164	965	195	50	50	50	50	50	50	50	50	50	50	50	50	50	50	50	50	50	50	50	50	50	50	50	50
Aiphanes erinacea	-0.27	-78.87	50	tree_broadlv_evrgr	Tree cover, broadleaved, evergreen, closed to open (>15%)	18.4292	8.525	90.6915	27.6716	23.1	13.7	9.4	18.7333	18.3167	18.8333	18.1667	2479	406	53	66.3072	1167	217	1029	399	50	50	50	50	50	50	50	50	50	50	50	50	50	50	50	50	50	50	50	50	50	50	50	50
Aiphanes erinacea	-0.7	-77.866	50	tree_broadlv_evrgr	Tree cover, broadleaved, evergreen, closed to open (>15%)	18.7875	9.325	89.6635	31.9178	24	13.6	10.4	18.45	18.9	19.0667	18.2833	3049	358	169	24.7526	1012	553	599	924	50	50	50	50	50	50	50	50	50	50	50	50	50	50	50	50	50	50	50	50	50	50	50	50
Aiphanes erinacea	-0.666	-77.85	50	tree_broadlv_evrgr	Tree cover, broadleaved, evergreen, closed to open (>15%)	17.8042	9.50833	89.7013	30.7821	23.1	12.5	10.6	17.5	17.9	18.0667	17.3167	2690	321	143	26.4882	904	471	516	838	50	50	50	50	50	50	50	50	50	50	50	50	50	50	50	50	50	50	50	50	50	50	50	50
Aiphanes erinacea	-0.433	-78.95	50	tree_broadlv_evrgr	Tree cover, broadleaved, evergreen, closed to open (>15%)	19.4208	8.54167	88.9757	32.5058	24.2	14.6	9.6	19.8	19.25	19.9	19.1	2380	411	44	75.0454	1180	162	1028	350	50	50	50	50	50	50	50	50	50	50	50	50	50	50	50	50	50	50	50	50	50	50	50	50
Aiphanes erinacea	-0.305	-78.884	50	tree_broadlv_evrgr	Tree cover, broadleaved, evergreen, closed to open (>15%)	19.1417	8.51667	89.6491	30.8098	23.9	14.4	9.5	19.5	19.0167	19.5833	18.85	2528	417	55	69.2829	1204	200	1067	393	50	50	50	50	50	50	50	50	50	50	50	50	50	50	50	50	50	50	50	50	50	50	50	50
Aiphanes erinacea	-0.683	-77.866	50	tree_broadlv_evrgr	Tree cover, broadleaved, evergreen, closed to open (>15%)	16.2042	9.925	88.6161	32.7149	21.9	10.7	11.2	15.9167	16.3167	16.5	15.7	2507	301	108	30.928	855	385	478	822	50	50	50	50	50	50	50	50	50	50	50	50	50	50	50	50	50	50	50	50	50	50	50	50
Aiphanes erinacea	1.2991	-78.0844	50	tree_broadlv_evrgr	Tree cover, broadleaved, evergreen, closed to open (>15%)	20.1708	8.39167	89.2731	26.5825	24.9	15.5	9.4	19.9	20.1167	20.55	19.9	3028	316	106	27.1727	932	466	858	932	50	50	50	50	50	50	50	50	50	50	50	50	50	50	50	50	50	50	50	50	50	50	50	50
Aiphanes erinacea	0.033	-78.866	50	tree_broadlv_evrgr	Tree cover, broadleaved, evergreen, closed to open (>15%)	20.1208	8.24167	87.6773	35.3205	24.9	15.5	9.4	20.5167	19.9333	20.6333	19.7667	2951	462	74	62.9417	1345	267	1218	348	50	50	50	50	50	50	50	50	50	50	50	50	50	50	50	50	50	50	50	50	50	50	50	50
Aiphanes erinacea	-0.7	-77.8667	50	tree_broadlv_evrgr	Tree cover, broadleaved, evergreen, closed to open (>15%)	18.7875	9.325	89.6635	31.9178	24	13.6	10.4	18.45	18.9	19.0667	18.2833	3049	358	169	24.7526	1012	553	599	924	50	50	50	50	50	50	50	50	50	50	50	50	50	50	50	50	50	50	50	50	50	50	50	50
Aiphanes erinacea	0.833	-78.566	50	tree_broadlv_evrgr	Tree cover, broadleaved, evergreen, closed to open (>15%)	20.5792	8.05833	90.5431	27.1744	25.1	16.2	8.9	20.9333	20.4333	20.9333	20.2833	2223	274	87	35.4563	769	324	769	437	50	50	50	50	50	50	50	50	50	50	50	50	50	50	50	50	50	50	50	50	50	50	50	50
Aiphanes grandis	0.7781	-78.4611	50	tree_broadlv_evrgr	Tree cover, broadleaved, evergreen, closed to open (>15%)	21.2083	8.4	91.3044	26.2707	25.9	16.7	9.2	21.5667	21.1833	21.5667	20.9	2078	251	70	34.6898	713	285	713	488	50	50	50	50	50	50	50	50	50	50	50	50	50	50	50	50	50	50	50	50	50	50	50	50
Aiphanes grandis	-3.87	-79.85	50	tree_broadlv_evrgr	Tree cover, broadleaved, evergreen, closed to open (>15%)	22.6875	11.425	88.5659	32.6221	29.1	16.2	12.9	23.0833	22.4	23.0833	22.25	1069	284	3	113.487	718	15	718	20	50	50	50	50	50	50	50	50	50	50	50	50	50	50	50	50	50	50	50	50	50	50	50	50
Aiphanes grandis	-1.37	-79.08	50	tree_broadlv_evrgr	Tree cover, broadleaved, evergreen, closed to open (>15%)	11.3875	9.075	84.0278	32.9687	16.8	6	10.8	11.6833	11.0167	11.8	10.95	750	135	4	76.5346	393	31	311	39	50	50	50	50	50	50	50	50	50	50	50	50	50	50	50	50	50	50	50	50	50	50	50	50
Aiphanes grandis	-3.62	-79.73	50	tree_broadlv_evrgr	Tree cover, broadleaved, evergreen, closed to open (>15%)	20.0417	11.0833	88.6667	18.8092	26.4	13.9	12.5	20.0667	20.0167	20.2	19.8167	892	241	1	111.664	594	13	467	370	50	50	50	50	50	50	50	50	50	50	50	50	50	50	50	50	50	50	50	50	50	50	50	50
Aiphanes grandis	-3.65	-79.72	50	tree_broadlv_evrgr	Tree cover, broadleaved, evergreen, closed to open (>15%)	21.9833	11.35	90.0794	22.697	28.4	15.8	12.6	22.2	21.9	22.2167	21.7167	1081	280	2	110.338	705	18	542	19	50	50	50	50	50	50	50	50	50	50	50	50	50	50	50	50	50	50	50	50	50	50	50	50
Aiphanes grandis	-1.366	-79.083	50	tree_broadlv_evrgr	Tree cover, broadleaved, evergreen, closed to open (>15%)	10.3958	9.075	84.8131	32.1543	15.7	5	10.7	10.6833	10.05	10.8	9.96667	779	142	5	75.6945	403	33	309	44	50	50	50	50	50	50	50	50	50	50	50	50	50	50	50	50	50	50	50	50	50	50	50	50
Aiphanes grandis	-3.57	-79.75	50	tree_broadlv_evrgr	Tree cover, broadleaved, evergreen, closed to open (>15%)	17.2875	10.2417	87.5356	20.5742	23.1	11.4	11.7	17.3333	17.3333	17.4833	17.0167	779	194	1	102.948	486	9	370	339	50	50	50	50	50	50	50	50	50	50	50	50	50	50	50	50	50	50	50	50	50	50	50	50
Aiphanes grandis	-3.603	-79.74	50	tree_broadlv_evrgr	Tree cover, broadleaved, evergreen, closed to open (>15%)	19.525	10.9167	88.0376	19.8288	25.8	13.4	12.4	19.5333	19.5333	19.6833	19.2667	841	229	0	111.681	559	10	438	351	50	50	50	50	50	50	50	50	50	50	50	50	50	50	50	50	50	50	50	50	50	50	50	50
Aiphanes grandis	-3.566	-79.75	50	tree_broadlv_evrgr	Tree cover, broadleaved, evergreen, closed to open (>15%)	18.6167	10.4667	88.7006	21.3556	24.5	12.7	11.8	18.6667	18.7	18.8167	18.3333	794	209	1	108.245	517	12	406	332	50	50	50	50	50	50	50	50	50	50	50	50	50	50	50	50	50	50	50	50	50	50	50	50
Aiphanes grandis	-3.6	-79.74	50	tree_broadlv_evrgr	Tree cover, broadleaved, evergreen, closed to open (>15%)	19.525	10.9167	88.0376	19.8288	25.8	13.4	12.4	19.5333	19.5333	19.6833	19.2667	841	229	0	111.681	559	10	438	351	50	50	50	50	50	50	50	50	50	50	50	50	50	50	50	50	50	50	50	50	50	50	50	50
Aiphanes grandis	-3.65	-79.716	50	tree_broadlv_evrgr	Tree cover, broadleaved, evergreen, closed to open (>15%)	21.5833	11.35	90.0794	18.8696	28	15.4	12.6	21.7167	21.5667	21.7667	21.4	1061	282	2	111.89	701	16	541	18	50	50	50	50	50	50	50	50	50	50	50	50	50	50	50	50	50	50	50	50	50	50	50	50
Aiphanes grandis	-3.866	-79.85	50	tree_broadlv_evrgr	Tree cover, broadleaved, evergreen, closed to open (>15%)	22.5333	11.3833	88.9323	31.5028	28.9	16.1	12.8	22.9333	22.2667	22.9333	22.1167	1069	284	3	113.389	718	15	718	20	50	50	50	50	50	50	50	50	50	50	50	50	50	50	50	50	50	50	50	50	50	50	50	50
Aiphanes hirsuta	8.63	-80.65	100	mosaic_woody.herb	Mosaic tree and shrub (>50%) / herbaceous cover (<50%)	21.9417	7.98333	81.4626	48.3281	27.1	17.3	9.8	21.6333	21.8333	22.6667	21.4833	2526	386	20	60.3595	1056	140	376	566	100	100	100	100	100	100	100	100	100	100	100	100	100	100	100	100	100	100	100	100	100	100	50	50
Aiphanes hirsuta	6.80207	-76.2524	120	shrub	Shrubland	20.4583	9.8	84.4828	32.0393	26.6	15	11.6	20.5167	20.7167	20.8667	20.0833	2306	324	37	50.8997	867	188	353	530	120	120	120	120	120	120	120	120	120	120	120	120	120	120	120	120	120	120	120	120	120	120	50	50
Aiphanes hirsuta	6.4782	-75.0698	120	shrub	Shrubland	20.6958	9.14167	87.0635	43.717	26.2	15.7	10.5	20.6167	20.3	21.1	20.1167	2894	370	108	38.6982	1015	352	797	708	120	120	120	120	120	120	120	120	120	120	120	120	120	120	120	120	120	120	120	120	120	120	120	120
Aiphanes hirsuta	0.08333	-78.45	130	grassland	Grassland	16.8667	11.5333	87.3737	13.8717	23.5	10.3	13.2	16.9	16.9	17	16.7	816	122	10	51.3253	337	60	309	219	130	130	130	130	130	130	130	130	130	130	130	130	130	130	130	130	130	130	130	130	130	130	130	130
Aiphanes hirsuta	0.083	-78.45	130	grassland	Grassland	16.8667	11.5333	87.3737	13.8717	23.5	10.3	13.2	16.9	16.9	17	16.7	816	122	10	51.3253	337	60	309	219	130	130	130	130	130	130	130	130	130	130	130	130	130	130	130	130	130	130	130	130	130	130	130	130
Aiphanes hirsuta	5.39	-76.71	130	grassland	Grassland	26.5833	8.91667	92.8819	22.7968	31.5	21.9	9.6	26.6833	26.6667	26.85	26.2667	7526	827	488	17.4989	2202	1538	1790	1956	130	130	130	130	130	130	130	130	130	130	130	130	130	130	130	130	130	130	130	130	130	130	130	130
Aiphanes hirsuta	6.70961	-77.5132	50	tree_broadlv_evrgr	Tree cover, broadleaved, evergreen, closed to open (>15%)	26.2125	8.34167	85.9966	35.7469	31.4	21.7	9.7	25.8333	26.5667	26.7167	25.8333	3672	471	68	46.5277	1380	327	484	1380	50	50	50	50	50	50	50	50	50	50	50	50	50	50	50	50	50	50	50	50	50	50	50	50
Aiphanes hirsuta	6.52111	-76.2414	50	tree_broadlv_evrgr	Tree cover, broadleaved, evergreen, closed to open (>15%)	19.9542	9.34167	84.1592	32.4358	25.7	14.6	11.1	19.6	20.15	20.3333	19.55	2627	327	77	38.1699	867	307	459	828	50	50	50	50	50	50	50	50	50	50	50	50	50	50	50	50	50	50	50	50	50	50	50	50
Aiphanes hirsuta	8.625	-80.115	40	mosaic_natural.crop	Mosaic natural vegetation (tree, shrub, herbaceous cover) (>50%) / cropland (<50%)	22.525	7.63333	82.0789	51.9834	27.5	18.2	9.3	22.1167	22.6167	23.3167	22.0667	2381	328	17	59.8362	944	93	398	770	40	40	40	40	40	40	40	40	40	40	40	40	40	40	40	40	40	40	40	40	40	50	50	50
Aiphanes hirsuta	8.62	-80.1	40	mosaic_natural.crop	Mosaic natural vegetation (tree, shrub, herbaceous cover) (>50%) / cropland (<50%)	23.0542	7.575	82.337	53.2771	28	18.8	9.2	22.6667	23.1667	23.8667	22.5833	2333	345	8	67.3452	994	68	333	769	40	40	40	40	40	40	40	40	40	40	40	40	40	40	40	40	50	50	50	50	50	50	50	50
Aiphanes hirsuta	7.22831	-75.4856	40	mosaic_natural.crop	Mosaic natural vegetation (tree, shrub, herbaceous cover) (>50%) / cropland (<50%)	24.9125	8.90833	85.6571	47.8694	30.4	20	10.4	24.5833	25.2333	25.5833	24.4167	2687	404	38	54.1138	1043	207	696	727	40	40	40	40	40	40	40	40	40	40	40	40	40	40	40	40	40	40	40	40	40	40	40	40
Aiphanes hirsuta	5.42	-75.9	50	tree_broadlv_evrgr	Tree cover, broadleaved, evergreen, closed to open (>15%)	20.9708	10.1583	89.8968	31.4396	26.8	15.5	11.3	20.6167	21.15	21.3667	20.5833	2752	346	116	30.6872	876	548	739	837	50	50	50	50	50	50	50	50	50	50	50	50	50	50	50	50	50	50	50	50	50	50	50	50
Aiphanes hirsuta	5.41605	-76.0463	50	tree_broadlv_evrgr	Tree cover, broadleaved, evergreen, closed to open (>15%)	21.4375	9.69167	90.5763	30.7575	27	16.3	10.7	21.0833	21.6667	21.8333	21.0833	2478	329	113	31.0566	788	397	464	788	50	50	50	50	50	50	50	50	50	50	50	50	50	50	50	50	50	50	50	50	50	50	50	50
Aiphanes hirsuta	4.76666	-76.4833	50	tree_broadlv_evrgr	Tree cover, broadleaved, evergreen, closed to open (>15%)	17.4042	7.44167	87.549	24.9051	21.6	13.1	8.5	17.0667	17.4833	17.6333	17.0667	2606	332	128	26.5793	787	517	740	787	50	50	50	50	50	50	50	50	50	50	50	50	50	50	50	50	50	50	50	50	50	50	50	50
Aiphanes hirsuta	5.85252	-75.2264	50	tree_broadlv_evrgr	Tree cover, broadleaved, evergreen, closed to open (>15%)	15.6708	7.84167	89.1098	29.1905	20.1	11.3	8.8	15.3167	15.8833	15.9833	15.3167	2659	376	132	31.9883	836	509	760	836	50	50	50	50	50	50	50	50	50	50	50	50	50	50	50	50	50	50	50	50	50	50	50	50
Aiphanes hirsuta	6.53333	-76.3167	50	tree_broadlv_evrgr	Tree cover, broadleaved, evergreen, closed to open (>15%)	22.725	9.61667	85.1032	31.3702	28.6	17.3	11.3	22.35	22.95	23.1333	22.35	3151	403	111	37.4679	1090	373	520	1090	50	50	50	50	50	50	50	50	50	50	50	50	50	50	50	50	50	50	50	50	50	50	50	50
Aiphanes hirsuta	0.778	-78.461	50	tree_broadlv_evrgr	Tree cover, broadleaved, evergreen, closed to open (>15%)	21.2083	8.4	91.3044	26.2707	25.9	16.7	9.2	21.5667	21.1833	21.5667	20.9	2078	251	70	34.6898	713	285	713	488	50	50	50	50	50	50	50	50	50	50	50	50	50	50	50	50	50	50	50	50	50	50	50	50
Aiphanes hirsuta	6.88632	-75.1186	50	tree_broadlv_evrgr	Tree cover, broadleaved, evergreen, closed to open (>15%)	20.0375	8.725	86.3861	49.042	25.3	15.2	10.1	19.8667	20	20.5833	19.4333	2872	345	79	36.8302	984	365	762	751	50	50	50	50	50	50	50	50	50	50	50	50	50	50	50	50	50	50	50	50	50	50	50	50
Aiphanes hirsuta	0.83	-78.45	50	tree_broadlv_evrgr	Tree cover, broadleaved, evergreen, closed to open (>15%)	22.3708	8.475	90.1596	27.6717	27.2	17.8	9.4	22.75	22.3167	22.75	22.0667	2143	252	79	31.1484	699	339	699	467	50	50	50	50	50	50	50	50	50	50	50	50	50	50	50	50	50	50	50	50	50	50	50	50
Aiphanes hirsuta	8.81	-83.18	50	tree_broadlv_evrgr	Tree cover, broadleaved, evergreen, closed to open (>15%)	20.25	10.1833	78.3333	63.6396	27	14	13	19.6833	20.3167	21.1167	19.5167	3479	542	87	50.927	1351	348	629	1058	50	50	50	50	50	50	50	50	50	50	50	50	50	50	50	50	50	50	50	50	50	50	50	50
Aiphanes hirsuta	6.54042	-76.3006	50	tree_broadlv_evrgr	Tree cover, broadleaved, evergreen, closed to open (>15%)	22.4	9.61667	85.1032	31.7662	28.3	17	11.3	22.0167	22.6333	22.8	22.0167	3243	440	110	40.699	1132	378	583	1132	50	50	50	50	50	50	50	50	50	50	50	50	50	50	50	50	50	50	50	50	50	50	50	50
Aiphanes hirsuta	9.3	-79.27	50	tree_broadlv_evrgr	Tree cover, broadleaved, evergreen, closed to open (>15%)	23.3	6.28333	77.572	62.9574	27.5	19.4	8.1	23.7167	23.3	24.1667	22.6	2690	415	32	57.9006	1008	152	573	642	50	50	50	50	50	50	50	50	50	50	50	50	50	50	50	50	50	50	50	50	50	50	50	50
Aiphanes hirsuta	9.23388	-79.375	50	tree_broadlv_evrgr	Tree cover, broadleaved, evergreen, closed to open (>15%)	23.3083	6.38333	77.8455	63.6694	27.6	19.4	8.2	23.25	23.3167	24.2	22.6333	2870	411	26	54.3354	1043	159	428	760	50	50	50	50	50	50	50	50	50	50	50	50	50	50	50	50	50	50	50	50	50	50	50	50
Aiphanes hirsuta	6.52208	-76.2615	50	tree_broadlv_evrgr	Tree cover, broadleaved, evergreen, closed to open (>15%)	20.8167	9.5	84.0708	32.3569	26.7	15.4	11.3	20.4333	21.0333	21.2167	20.4333	3068	378	94	40.8743	1047	321	589	1047	50	50	50	50	50	50	50	50	50	50	50	50	50	50	50	50	50	50	50	50	50	50	50	50
Aiphanes hirsuta	7.19861	-75.3412	50	tree_broadlv_evrgr	Tree cover, broadleaved, evergreen, closed to open (>15%)	22.9333	7.85	85.3261	39.734	27.6	18.4	9.2	22.6333	22.8333	23.4833	22.5167	3002	566	64	57.1607	1240	269	679	1119	50	50	50	50	50	50	50	50	50	50	50	50	50	50	50	50	50	50	50	50	50	50	50	50
Aiphanes hirsuta	6.17516	-73.4261	50	tree_broadlv_evrgr	Tree cover, broadleaved, evergreen, closed to open (>15%)	19.4417	10.7167	85.0529	35.2158	25.7	13.1	12.6	19.15	19.6	19.75	19.1333	2259	307	62	46.7406	830	265	496	650	30	30	30	50	50	50	50	50	50	50	50	50	50	50	50	50	50	50	50	50	50	50	50	50
Aiphanes hirsuta	9.225	-79.3764	50	tree_broadlv_evrgr	Tree cover, broadleaved, evergreen, closed to open (>15%)	22.1667	6.56667	79.1165	58.5559	26.5	18.2	8.3	21.8667	22.15	22.9833	21.55	3181	540	25	68.6252	1403	132	523	552	50	50	50	50	50	50	50	50	50	50	50	50	50	50	50	50	50	50	50	50	50	50	50	50
Aiphanes hirsuta	8.68638	-79.9197	50	tree_broadlv_evrgr	Tree cover, broadleaved, evergreen, closed to open (>15%)	22.7917	7.41667	81.5018	53.8446	27.7	18.6	9.1	22.35	22.9333	23.6	22.3	2583	460	21	68.7768	1133	86	454	931	50	50	50	50	50	50	50	50	50	50	50	50	50	50	50	50	50	50	50	50	50	50	50	50
Aiphanes hirsuta	5.43	-76.03	50	tree_broadlv_evrgr	Tree cover, broadleaved, evergreen, closed to open (>15%)	22.1542	9.95833	89.7147	32.5757	27.9	16.8	11.1	21.7667	22.4	22.5833	21.7667	2387	348	93	37.9796	877	375	476	877	50	50	50	50	50	50	50	50	50	50	50	50	50	50	50	50	50	50	50	50	50	50	50	50
Aiphanes hirsuta	6.51666	-76.3167	50	tree_broadlv_evrgr	Tree cover, broadleaved, evergreen, closed to open (>15%)	22.1958	9.64167	85.3245	31.799	28.1	16.8	11.3	21.8	22.4167	22.5833	21.8	3761	521	117	35.369	1266	556	616	1266	50	50	50	50	50	50	50	50	50	50	50	50	50	50	50	50	50	50	50	50	50	50	50	50
Aiphanes hirsuta	0.83333	-78.5333	50	tree_broadlv_evrgr	Tree cover, broadleaved, evergreen, closed to open (>15%)	19.2958	8.09167	90.9176	25.8895	23.7	14.8	8.9	19.35	19.1833	19.6333	19.0167	2008	245	69	37.6632	696	258	687	420	50	50	50	50	50	50	50	50	50	50	50	50	50	50	50	50	50	50	50	50	50	50	50	50
Aiphanes hirsuta	6.67657	-73.4435	50	tree_broadlv_evrgr	Tree cover, broadleaved, evergreen, closed to open (>15%)	18.0375	9.275	84.3182	35.8738	23.7	12.7	11	17.7667	18.0833	18.3333	17.6833	1625	219	59	36.4231	567	216	410	499	50	50	50	50	50	50	50	50	50	50	50	50	50	50	50	50	50	50	50	50	50	50	50	50
Aiphanes hirsuta	6.691	-73.4435	50	tree_broadlv_evrgr	Tree cover, broadleaved, evergreen, closed to open (>15%)	19.6833	9.15	82.4324	39.7911	25.4	14.3	11.1	19.3333	19.5333	20.0167	19.2833	1669	294	51	46.4468	637	205	401	543	50	50	50	50	50	50	50	50	50	50	50	50	50	50	50	50	50	50	50	50	50	50	50	50
Aiphanes hirsuta	8.65	-77.45	50	tree_broadlv_evrgr	Tree cover, broadleaved, evergreen, closed to open (>15%)	26.125	7.05	88.125	30.7113	30.2	22.2	8	26	26.0667	26.5833	25.8333	1924	235	16	44.5626	655	201	420	443	50	50	50	50	50	50	50	50	50	50	50	50	50	50	50	50	50	50	50	50	50	50	50	50
Aiphanes hirsuta	5.41703	-76.0463	50	tree_broadlv_evrgr	Tree cover, broadleaved, evergreen, closed to open (>15%)	22.7	9.91667	90.1515	32.7525	28.4	17.4	11	22.3	22.95	23.1333	22.3	2059	277	107	28.3296	683	373	458	683	50	50	50	50	50	50	50	50	50	50	50	50	50	50	50	50	50	50	50	50	50	50	50	50
Aiphanes hirsuta	5.39	-76.72	50	tree_broadlv_evrgr	Tree cover, broadleaved, evergreen, closed to open (>15%)	26.5958	8.89167	93.5965	23.2044	31.5	22	9.5	26.4833	26.6833	26.8833	26.2833	7146	828	488	16.425	2064	1527	1789	1831	50	50	50	50	50	50	50	50	50	50	50	50	50	50	50	50	50	50	50	50	50	50	50	50
Aiphanes hirsuta	4.85923	-76.2892	50	tree_broadlv_evrgr	Tree cover, broadleaved, evergreen, closed to open (>15%)	22.2458	7.925	89.0449	30.2609	26.6	17.7	8.9	22.4667	22.1833	22.65	21.8833	3847	432	188	21.9473	1110	777	1103	1066	50	50	50	50	50	50	50	50	50	50	50	50	50	50	50	50	50	50	50	50	50	50	50	50
Aiphanes hirsuta	5.38	-76.76	50	tree_broadlv_evrgr	Tree cover, broadleaved, evergreen, closed to open (>15%)	26.5042	8.79167	92.5439	22.8093	31.4	21.9	9.5	26.25	26.6833	26.7833	26.2	6767	747	309	21.7323	2041	1290	1507	1962	50	50	50	50	50	50	50	50	50	50	50	50	50	50	50	50	50	50	50	50	50	50	50	50
Aiphanes hirsuta	0.83333	-78.5667	50	tree_broadlv_evrgr	Tree cover, broadleaved, evergreen, closed to open (>15%)	20.5792	8.05833	90.5431	27.1744	25.1	16.2	8.9	20.9333	20.4333	20.9333	20.2833	2223	274	87	35.4563	769	324	769	437	50	50	50	50	50	50	50	50	50	50	50	50	50	50	50	50	50	50	50	50	50	50	50	50
Aiphanes hirsuta	0.88333	-78.4167	50	tree_broadlv_evrgr	Tree cover, broadleaved, evergreen, closed to open (>15%)	20.9042	8.24167	90.5678	28.4012	25.5	16.4	9.1	21.2833	20.75	21.2833	20.6	2446	299	111	28.7085	826	407	826	530	50	50	50	50	50	50	50	50	50	50	50	50	50	50	50	50	50	50	50	50	50	50	50	50
Aiphanes hirsuta	6.66666	-76.5	50	tree_broadlv_evrgr	Tree cover, broadleaved, evergreen, closed to open (>15%)	23.0792	9.225	86.215	30.4107	28.7	18	10.7	22.7	23.2833	23.45	22.7	3513	368	148	24.0473	1032	609	664	1032	50	50	50	50	50	50	50	50	50	50	50	50	50	50	50	50	50	50	50	50	50	50	50	50
Aiphanes hirsuta	5.41	-76.72	50	tree_broadlv_evrgr	Tree cover, broadleaved, evergreen, closed to open (>15%)	26.7167	8.9	92.7083	24.3397	31.7	22.1	9.6	26.75	26.8167	27.0167	26.3833	7640	834	488	16.588	2298	1525	1795	1878	50	50	50	50	50	50	50	50	50	50	50	50	50	50	50	50	50	50	50	50	50	50	50	50
Aiphanes hirsuta	7.22775	-76.4887	50	tree_broadlv_evrgr	Tree cover, broadleaved, evergreen, closed to open (>15%)	26.9792	8.725	89.0306	35.8949	32	22.2	9.8	27.0667	27.15	27.4167	26.5167	3642	432	96	35.2757	1110	410	882	1051	50	50	50	50	50	50	50	50	50	50	50	50	50	50	50	50	50	50	50	50	50	50	50	50
Aiphanes hirsuta	1.5	-78.1667	50	tree_broadlv_evrgr	Tree cover, broadleaved, evergreen, closed to open (>15%)	23.4542	9.04167	91.33	23.7849	28.6	18.7	9.9	23.7	23.2167	23.7833	23.2167	4068	499	252	22.0087	1316	832	1225	832	50	50	50	50	50	50	50	50	50	50	50	50	50	50	50	50	50	50	50	50	50	50	50	50
Aiphanes hirsuta	6.58027	-76.241	50	tree_broadlv_evrgr	Tree cover, broadleaved, evergreen, closed to open (>15%)	16.375	8.18333	87.9928	32.7178	21.1	11.8	9.3	16.05	16.4333	16.7333	15.9667	2531	369	85	43.5564	857	357	787	796	50	50	50	50	50	50	50	50	50	50	50	50	50	50	50	50	50	50	50	50	50	50	50	50
Aiphanes hirsuta	6.69278	-76.2917	50	tree_broadlv_evrgr	Tree cover, broadleaved, evergreen, closed to open (>15%)	19.4875	9.125	84.4907	32.6222	25.1	14.3	10.8	19.1	19.6833	19.8667	19.1	2571	324	89	35.2266	835	340	681	835	50	50	50	50	50	50	50	50	50	50	50	50	50	50	50	50	50	50	50	50	50	50	50	50
Aiphanes hirsuta	6.28419	-75.1346	50	tree_broadlv_evrgr	Tree cover, broadleaved, evergreen, closed to open (>15%)	19.0917	8.8	87.1287	41.8239	24.3	14.2	10.1	18.9667	19.0667	19.5167	18.55	2724	342	98	38.5543	932	346	748	725	50	50	50	50	50	50	50	50	50	50	50	50	50	50	50	50	50	50	50	50	50	50	50	50
Aiphanes hirsuta	6.7818	-76.2804	50	tree_broadlv_evrgr	Tree cover, broadleaved, evergreen, closed to open (>15%)	16.6083	8.55	87.2449	32.8103	21.6	11.8	9.8	16.3833	16.6833	16.9833	16.2	2376	281	77	35.3198	775	286	578	667	50	50	50	50	50	50	50	50	50	50	50	50	50	50	50	50	50	50	50	50	50	50	50	50
Aiphanes hirsuta	5.40972	-76.0189	50	tree_broadlv_evrgr	Tree cover, broadleaved, evergreen, closed to open (>15%)	19.6	8.96667	91.4966	26.3715	24.6	14.8	9.8	19.3333	19.7333	19.95	19.2833	2560	324	115	30.2154	845	483	688	805	50	50	50	50	50	50	50	50	50	50	50	50	50	50	50	50	50	50	50	50	50	50	50	50
Aiphanes hirsuta	0.892	-78.535	50	tree_broadlv_evrgr	Tree cover, broadleaved, evergreen, closed to open (>15%)	21.6667	8.58333	90.3509	29.1807	26.5	17	9.5	22.0667	21.5333	22.0667	21.35	2523	304	125	29.073	849	444	849	501	50	50	50	50	50	50	50	50	50	50	50	50	50	50	50	50	50	50	50	50	50	50	50	50
Aiphanes hirsuta	7.95	-77.7	50	tree_broadlv_evrgr	Tree cover, broadleaved, evergreen, closed to open (>15%)	21.1292	7.35833	84.5785	31.0028	25.5	16.8	8.7	20.8333	21.1833	21.55	20.7833	2255	285	40	45.9402	796	155	466	758	50	50	50	50	50	50	50	50	50	50	50	50	50	50	50	50	50	50	50	50	50	50	50	50
Aiphanes hirsuta	5.38	-76.71	50	tree_broadlv_evrgr	Tree cover, broadleaved, evergreen, closed to open (>15%)	26.5417	8.86667	93.3333	22.1394	31.4	21.9	9.5	26.6333	26.6167	26.8	26.2333	7136	825	488	17.5664	2114	1534	1695	1753	50	50	50	50	50	50	50	50	50	50	50	50	50	50	50	50	50	50	50	50	50	50	50	50
Aiphanes hirsuta	5.31585	-75.9928	50	tree_broadlv_evrgr	Tree cover, broadleaved, evergreen, closed to open (>15%)	20.975	9.43333	91.5858	27.4276	26.3	16	10.3	21.2	21.1333	21.35	20.65	2297	321	90	34.7256	755	335	700	695	50	50	50	50	50	50	50	50	50	50	50	50	50	50	50	50	50	50	50	50	50	50	50	50
Aiphanes hirsuta	0.8925	-78.535	50	tree_broadlv_evrgr	Tree cover, broadleaved, evergreen, closed to open (>15%)	21.6667	8.58333	90.3509	29.1807	26.5	17	9.5	22.0667	21.5333	22.0667	21.35	2523	304	125	29.073	849	444	849	501	50	50	50	50	50	50	50	50	50	50	50	50	50	50	50	50	50	50	50	50	50	50	50	50
Aiphanes hirsuta	7.25	-75.9167	50	tree_broadlv_evrgr	Tree cover, broadleaved, evergreen, closed to open (>15%)	17.0292	8.24167	85.8507	38.5804	21.9	12.3	9.6	17.3333	17.05	17.5333	16.6167	2489	341	54	48.8177	868	217	640	641	50	50	50	50	50	50	50	50	50	50	50	50	50	50	50	50	50	50	50	50	50	50	50	50
Aiphanes hirsuta	5.39	-76.7	50	tree_broadlv_evrgr	Tree cover, broadleaved, evergreen, closed to open (>15%)	26.5833	8.91667	92.8819	22.9954	31.5	21.9	9.6	26.4833	26.6667	26.8667	26.2667	7273	736	489	12.2987	2112	1554	1718	1948	50	50	50	50	50	50	50	50	50	50	50	50	50	50	50	50	50	50	50	50	50	50	50	50
Aiphanes hirsuta	6.56666	-76.3167	50	tree_broadlv_evrgr	Tree cover, broadleaved, evergreen, closed to open (>15%)	21.3667	9.53333	85.119	30.0252	27.2	16	11.2	21	21.5833	21.7333	21	3084	386	93	35.9625	989	400	576	989	50	50	50	50	50	50	50	50	50	50	50	50	50	50	50	50	50	50	50	50	50	50	50	50
Aiphanes hirsuta	6.85139	-75.0992	50	tree_broadlv_evrgr	Tree cover, broadleaved, evergreen, closed to open (>15%)	19.575	8.75	87.5	46.6369	24.7	14.7	10	19.3833	19.55	20.1333	19.0167	2684	329	78	39.7657	961	315	671	712	50	50	50	50	50	50	50	50	50	50	50	50	50	50	50	50	50	50	50	50	50	50	50	50
Aiphanes hirsuta	5.85235	-75.2292	50	tree_broadlv_evrgr	Tree cover, broadleaved, evergreen, closed to open (>15%)	15.6708	7.84167	89.1098	29.1905	20.1	11.3	8.8	15.3167	15.8833	15.9833	15.3167	2659	376	132	31.9883	836	509	760	836	50	50	50	50	50	50	50	50	50	50	50	50	50	50	50	50	50	50	50	50	50	50	50	50
Aiphanes hirsuta	6.02	-75.02	50	tree_broadlv_evrgr	Tree cover, broadleaved, evergreen, closed to open (>15%)	20.5125	8.89167	88.9167	37.7868	25.6	15.6	10	20.3333	20.7	20.95	20	3033	362	159	20.5209	912	648	722	862	50	50	50	50	50	50	50	50	50	50	50	50	50	50	50	50	50	50	50	50	50	50	50	50
Aiphanes hirsuta	0.833	-78.566	50	tree_broadlv_evrgr	Tree cover, broadleaved, evergreen, closed to open (>15%)	20.5792	8.05833	90.5431	27.1744	25.1	16.2	8.9	20.9333	20.4333	20.9333	20.2833	2223	274	87	35.4563	769	324	769	437	50	50	50	50	50	50	50	50	50	50	50	50	50	50	50	50	50	50	50	50	50	50	50	50
Aiphanes hirsuta	4.12	-77.25	50	tree_broadlv_evrgr	Tree cover, broadleaved, evergreen, closed to open (>15%)	25.75	7.05	89.2405	32.0511	29.9	22	7.9	25.4167	26.0167	26.15	25.35	6475	790	320	27.0224	2189	1104	1333	2056	50	50	50	50	50	50	50	50	50	50	50	50	50	50	50	50	50	50	50	50	50	50	50	50
Aiphanes hirsuta	8.67	-81.08	50	tree_broadlv_evrgr	Tree cover, broadleaved, evergreen, closed to open (>15%)	24.5375	7.725	80.4688	48.0589	29.5	19.9	9.6	24.1833	24.8667	25.25	24.0833	3428	465	4	45.2471	1231	304	409	1026	50	50	50	50	50	50	50	50	50	50	50	50	50	50	50	50	50	50	50	50	50	50	50	50
Aiphanes hirsuta	0.833	-78.533	50	tree_broadlv_evrgr	Tree cover, broadleaved, evergreen, closed to open (>15%)	19.2958	8.09167	90.9176	25.8895	23.7	14.8	8.9	19.35	19.1833	19.6333	19.0167	2008	245	69	37.6632	696	258	687	420	50	50	50	50	50	50	50	50	50	50	50	50	50	50	50	50	50	50	50	50	50	50	50	50
Aiphanes horrida	5.79905	-75.6967	10	crop	Cropland, rainfed	24.1375	10.575	88.125	42.3795	30.5	18.5	12	23.7167	24.0667	24.6667	23.5667	2172	365	84	42.9467	766	305	450	668	10	10	10	10	10	10	10	10	10	10	10	10	10	10	10	10	10	10	10	10	10	10	10	10
Aiphanes horrida	5.79845	-75.6961	10	crop	Cropland, rainfed	24.1375	10.575	88.125	42.3795	30.5	18.5	12	23.7167	24.0667	24.6667	23.5667	2172	365	84	42.9467	766	305	450	668	10	10	10	10	10	10	10	10	10	10	10	10	10	10	10	10	10	10	10	10	10	10	10	10
Aiphanes horrida	5.79977	-75.6968	10	crop	Cropland, rainfed	24.1375	10.575	88.125	42.3795	30.5	18.5	12	23.7167	24.0667	24.6667	23.5667	2172	365	84	42.9467	766	305	450	668	10	10	10	10	10	10	10	10	10	10	10	10	10	10	10	10	10	10	10	10	10	10	10	10
Aiphanes horrida	5.7976	-75.6954	10	crop	Cropland, rainfed	24.1375	10.575	88.125	42.3795	30.5	18.5	12	23.7167	24.0667	24.6667	23.5667	2172	365	84	42.9467	766	305	450	668	10	10	10	10	10	10	10	10	10	10	10	10	10	10	10	10	10	10	10	10	10	10	10	10
Aiphanes horrida	5.78503	-75.6944	10	crop	Cropland, rainfed	23.6208	10.5417	87.8472	44.7954	30	18	12	23.1333	23.5667	24.1667	23.0167	2070	253	72	36.449	678	272	421	574	50	50	50	50	50	50	10	10	10	10	10	10	10	10	10	10	10	10	10	10	10	10	10	10
Aiphanes horrida	5.79767	-75.6953	10	crop	Cropland, rainfed	24.1375	10.575	88.125	42.3795	30.5	18.5	12	23.7167	24.0667	24.6667	23.5667	2172	365	84	42.9467	766	305	450	668	10	10	10	10	10	10	10	10	10	10	10	10	10	10	10	10	10	10	10	10	10	10	10	10
Aiphanes horrida	5.78449	-75.6956	10	crop	Cropland, rainfed	23.6208	10.5417	87.8472	44.7954	30	18	12	23.1333	23.5667	24.1667	23.0167	2070	253	72	36.449	678	272	421	574	10	10	10	10	10	10	10	10	10	10	10	10	10	10	10	10	10	10	10	10	10	10	10	10
Aiphanes horrida	5.79692	-75.6969	10	crop	Cropland, rainfed	24.1375	10.575	88.125	42.3795	30.5	18.5	12	23.7167	24.0667	24.6667	23.5667	2172	365	84	42.9467	766	305	450	668	10	10	10	10	10	10	10	10	10	10	10	10	10	10	10	10	10	10	10	10	10	10	10	10
Aiphanes horrida	4.58835	-75.8495	10	crop	Cropland, rainfed	22.3833	10.1333	90.4762	37.0094	28.2	17	11.2	22.2667	22.4333	22.6833	21.85	1863	239	82	33.5909	596	305	468	498	10	10	10	10	10	10	10	10	10	10	10	10	10	10	10	10	10	10	10	10	10	10	10	10
Aiphanes horrida	5.79752	-75.6955	10	crop	Cropland, rainfed	24.1375	10.575	88.125	42.3795	30.5	18.5	12	23.7167	24.0667	24.6667	23.5667	2172	365	84	42.9467	766	305	450	668	10	10	10	10	10	10	10	10	10	10	10	10	10	10	10	10	10	10	10	10	10	10	10	10
Aiphanes horrida	5.7975	-75.6954	10	crop	Cropland, rainfed	24.1375	10.575	88.125	42.3795	30.5	18.5	12	23.7167	24.0667	24.6667	23.5667	2172	365	84	42.9467	766	305	450	668	10	10	10	10	10	10	10	10	10	10	10	10	10	10	10	10	10	10	10	10	10	10	10	10
Aiphanes horrida	5.79749	-75.6955	10	crop	Cropland, rainfed	24.1375	10.575	88.125	42.3795	30.5	18.5	12	23.7167	24.0667	24.6667	23.5667	2172	365	84	42.9467	766	305	450	668	10	10	10	10	10	10	10	10	10	10	10	10	10	10	10	10	10	10	10	10	10	10	10	10
Aiphanes horrida	5.79749	-75.6955	10	crop	Cropland, rainfed	24.1375	10.575	88.125	42.3795	30.5	18.5	12	23.7167	24.0667	24.6667	23.5667	2172	365	84	42.9467	766	305	450	668	10	10	10	10	10	10	10	10	10	10	10	10	10	10	10	10	10	10	10	10	10	10	10	10
Aiphanes horrida	4.54212	-75.7504	10	crop	Cropland, rainfed	21.675	10.4333	90.7246	38.4649	27.6	16.1	11.5	21.9	21.85	22	21.1333	1959	245	93	32.1419	628	342	397	613	10	10	10	10	10	10	10	10	10	10	10	10	10	10	10	10	10	10	10	10	10	10	10	10
Aiphanes horrida	5.79758	-75.6954	10	crop	Cropland, rainfed	24.1375	10.575	88.125	42.3795	30.5	18.5	12	23.7167	24.0667	24.6667	23.5667	2172	365	84	42.9467	766	305	450	668	10	10	10	10	10	10	10	10	10	10	10	10	10	10	10	10	10	10	10	10	10	10	10	10
Aiphanes horrida	6.36039	-71.8949	100	mosaic_woody.herb	Mosaic tree and shrub (>50%) / herbaceous cover (<50%)	23.5333	10.6	84.127	55.5687	30.2	17.6	12.6	22.8	23.8667	24.2333	22.8	2269	375	24	64.3787	1018	112	326	1018	100	100	100	100	100	100	100	100	100	100	100	100	100	100	100	100	100	100	100	100	100	100	100	100
Aiphanes horrida	-10.6554	-68.5059	100	mosaic_woody.herb	Mosaic tree and shrub (>50%) / herbaceous cover (<50%)	25.4708	10.675	70.6954	90.7158	32.2	17.1	15.1	25.9667	24.1833	26.25	24.1833	1789	286	25	62.8432	781	92	564	129	100	100	100	100	100	100	100	100	100	100	100	100	100	100	100	100	100	100	100	100	100	100	100	100
Aiphanes horrida	4.98801	-75.5974	100	mosaic_woody.herb	Mosaic tree and shrub (>50%) / herbaceous cover (<50%)	21.3458	10.4583	90.942	33.5382	27.2	15.7	11.5	20.9333	21.35	21.6	20.8667	2297	295	123	30.9781	751	430	592	704	100	100	100	100	100	100	100	100	100	100	100	100	100	100	100	100	100	100	100	100	100	100	100	100
Aiphanes horrida	5.79268	-75.6935	11	crop_herb	Herbaceous cover	24.1375	10.575	88.125	42.3795	30.5	18.5	12	23.7167	24.0667	24.6667	23.5667	2172	365	84	42.9467	766	305	450	668	11	11	11	11	11	11	11	11	11	11	11	11	11	11	11	11	11	11	11	11	11	11	11	11
Aiphanes horrida	-17.48	-63.93	11	crop_herb	Herbaceous cover	23.3917	10.85	65.3614	214.337	30.7	14.1	16.6	25.4167	21.5	25.4167	20.4	1579	261	57	52.0934	692	189	692	196	11	11	11	11	11	11	11	11	11	11	11	11	11	11	11	11	11	11	11	11	11	11	11	11
Aiphanes horrida	-17.4628	-63.108	11	crop_herb	Herbaceous cover	24.4083	10.45	61.4706	236.248	31.9	14.9	17	26.5333	21.2167	26.55	21.1	1226	195	34	49.236	516	148	502	183	50	50	50	11	11	11	11	11	11	11	11	11	11	11	11	11	11	11	11	11	11	11	11	11
Aiphanes horrida	7.06862	-73.0883	120	shrub	Shrubland	22.8792	9.375	92.8218	24.9051	27.9	17.8	10.1	22.6667	22.7833	23.1667	22.5333	1577	251	69	40.2086	553	213	408	469	120	120	120	120	120	120	120	120	120	120	120	120	120	120	120	120	120	120	120	120	120	120	120	120
Aiphanes horrida	4.61055	-75.7919	120	shrub	Shrubland	21.7625	10.325	91.3717	36.7501	27.6	16.3	11.3	21.9667	21.95	22.0667	21.25	1889	226	91	29.0442	595	349	409	564	120	120	120	120	120	120	120	120	120	120	120	120	120	120	120	120	120	120	120	120	120	120	120	120
Aiphanes horrida	4.6952	-75.6443	120	shrub	Shrubland	17.8958	8.74167	89.2007	33.3343	22.8	13	9.8	17.45	18	18.1833	17.45	2065	286	103	35.6761	662	336	455	662	120	120	120	120	120	120	120	120	120	120	120	120	120	120	120	120	120	120	120	120	120	120	120	120
Aiphanes horrida	4.58652	-75.8301	120	shrub	Shrubland	22.0208	10.2083	91.1458	36.3354	27.8	16.6	11.2	21.5833	22.1833	22.3333	21.5	1881	245	84	31.4773	602	343	488	553	120	120	120	120	120	120	120	120	120	120	120	120	120	120	120	120	120	120	120	120	120	120	120	120
Aiphanes horrida	4.53511	-75.5994	120	shrub	Shrubland	15.6875	8.50833	90.5142	28.2943	20.4	11	9.4	15.8833	15.8	15.9	15.2833	1817	260	75	40.1497	613	270	538	571	120	120	120	120	120	120	120	120	120	120	120	120	120	120	120	120	120	120	120	120	120	120	120	120
Aiphanes horrida	4.82544	-72.745	130	grassland	Grassland	26.3875	9.825	73.8722	101.268	34.1	20.8	13.3	25.1667	27.3667	27.7667	25.1667	3148	461	32	62.6373	1317	150	223	1317	130	130	130	130	130	130	130	130	130	130	130	130	130	130	130	130	130	130	130	130	130	130	130	130
Aiphanes horrida	4.82654	-72.75	130	grassland	Grassland	26.3875	9.825	73.8722	101.268	34.1	20.8	13.3	25.1667	27.3667	27.7667	25.1667	3148	461	32	62.6373	1317	150	223	1317	130	130	130	130	130	130	130	130	130	130	130	130	130	130	130	130	130	130	130	130	130	130	130	130
Aiphanes horrida	4.82	-72.74	130	grassland	Grassland	26.5458	9.825	73.3209	104.804	34.3	20.9	13.4	25.5	27.5667	27.9667	25.2833	3022	463	23	63.8924	1287	125	179	1220	130	130	130	130	130	130	130	130	130	130	130	130	130	130	130	130	130	130	130	130	130	130	130	130
Aiphanes horrida	4.65023	-73.2644	130	grassland	Grassland	25.1125	9.25833	76.5152	85.1769	31.8	19.7	12.1	24.0833	25.95	26.2667	24.0833	3307	461	29	54.0173	1272	240	269	1272	130	130	130	130	130	130	130	130	130	130	130	130	130	130	130	130	130	130	130	130	130	130	130	130
Aiphanes horrida	4.63755	-73.271	130	grassland	Grassland	24.7167	9.23333	76.9444	84.6203	31.3	19.3	12	23.8833	25.5333	25.8667	23.6833	3528	558	30	61.0435	1535	213	252	1376	130	130	130	130	130	130	130	130	130	130	130	130	130	130	130	130	130	130	130	130	130	130	130	130
Aiphanes horrida	-22.9	-48.38	130	grassland	Grassland	20.4875	11.675	63.7978	239.442	28.7	10.4	18.3	23.15	17.45	23.15	17.45	1263	222	28	65.9411	609	105	609	105	130	130	130	130	130	130	130	130	130	130	130	130	130	130	130	130	130	130	130	130	130	130	130	130
Aiphanes horrida	4.82625	-72.7645	130	grassland	Grassland	26.3833	9.81667	73.8095	101.182	34.1	20.8	13.3	25.3833	27.3833	27.7667	25.1667	3203	503	9	63.0964	1365	148	187	1237	130	130	130	130	130	130	130	130	130	130	130	130	130	130	130	130	130	130	130	130	130	130	130	130
Aiphanes horrida	3.75156	-76.6723	130	grassland	Grassland	23.6875	10.0083	91.8196	27.8898	29.3	18.4	10.9	23.9	23.6833	23.9667	23.2667	1414	185	60	38.2038	489	235	388	407	130	130	130	130	130	130	130	130	130	130	130	130	130	130	130	130	130	130	130	130	130	130	130	130
Aiphanes horrida	5.19	-72.6	130	grassland	Grassland	25.4458	9.55833	76.4667	91.7372	32.5	20	12.5	24.5833	26.2667	26.65	24.3333	2594	444	17	69.0967	1128	136	174	1080	130	130	130	130	130	130	130	130	130	130	130	130	130	130	130	130	130	130	130	130	130	130	130	130
Aiphanes horrida	5.7852	-75.6652	40	mosaic_natural.crop	Mosaic natural vegetation (tree, shrub, herbaceous cover) (>50%) / cropland (<50%)	25.1083	10.6167	87.741	44.2017	31.5	19.4	12.1	24.7167	25.1333	25.6833	24.5333	2130	283	60	44.4841	753	226	410	657	40	40	40	40	40	40	40	40	40	40	40	40	40	40	40	40	40	40	40	40	40	40	40	40
Aiphanes horrida	-0.25	-79.15	190	urban	Urban areas	22.3292	8.25833	80.9641	60.6577	27.7	17.5	10.2	23.1167	21.8167	23.1667	21.7667	2671	484	52	79.1258	1405	191	1209	216	10	10	10	190	190	190	190	190	190	190	190	190	190	190	190	190	190	190	190	190	190	190	190	190
Aiphanes horrida	-17.4	-63.88	190	urban	Urban areas	24.4667	10.7667	63.7081	227.649	32	15.1	16.9	26.6333	22.4333	26.6333	21.2833	1792	298	61	52.378	789	216	789	220	190	190	190	190	190	190	190	190	190	190	190	190	190	190	190	190	190	190	190	190	190	190	190	190
Aiphanes horrida	-9.0797	-69.6014	210	water	Water bodies	24.7792	11.4083	77.6077	76.2311	31.3	16.6	14.7	25.3167	23.6333	25.4333	23.6333	2187	319	37	55.4156	861	154	860	154	50	50	50	210	210	210	210	210	210	210	210	210	210	210	210	210	210	210	210	210	210	210	210	210
Aiphanes horrida	5.80919	-75.6963	30	mosaic_crop.natural	Mosaic cropland (>50%) / natural vegetation (tree, shrub, herbaceous cover) (<50%)	25.0292	10.6417	88.6806	42.6646	31.4	19.4	12	24.6333	25.0333	25.5833	24.4667	2298	311	55	42.5902	783	259	382	675	30	30	30	30	30	30	30	30	30	30	30	30	30	30	30	30	30	30	30	30	30	30	30	30
Aiphanes horrida	-7.61785	-72.8976	30	mosaic_crop.natural	Mosaic cropland (>50%) / natural vegetation (tree, shrub, herbaceous cover) (<50%)	25.3042	9.99167	78.0599	54.8741	31.4	18.6	12.8	25.55	24.5167	25.8	24.5167	2208	291	59	43.6991	814	220	662	220	50	50	50	50	30	30	30	30	30	30	30	30	30	30	30	30	30	100	100	100	100	100	100	100
Aiphanes horrida	5.78878	-75.6904	30	mosaic_crop.natural	Mosaic cropland (>50%) / natural vegetation (tree, shrub, herbaceous cover) (<50%)	24.1417	10.55	87.9167	43.4236	30.5	18.5	12	23.7	24.1	24.6833	23.55	2181	302	85	38.9758	742	283	444	603	50	50	50	50	50	50	30	30	30	30	30	30	30	30	30	30	30	30	30	30	30	30	30	30
Aiphanes horrida	5.80889	-75.6966	30	mosaic_crop.natural	Mosaic cropland (>50%) / natural vegetation (tree, shrub, herbaceous cover) (<50%)	25.0292	10.6417	88.6806	42.6646	31.4	19.4	12	24.6333	25.0333	25.5833	24.4667	2298	311	55	42.5902	783	259	382	675	30	30	30	30	30	30	30	30	30	30	30	30	30	30	30	30	30	30	30	30	30	30	30	30
Aiphanes horrida	5.80291	-75.7049	30	mosaic_crop.natural	Mosaic cropland (>50%) / natural vegetation (tree, shrub, herbaceous cover) (<50%)	24.2917	10.6167	87.741	43.9955	30.7	18.6	12.1	24.4333	24.25	24.85	23.7	2183	287	61	39.0819	748	277	426	594	30	30	30	30	30	30	30	30	30	30	30	30	30	30	30	30	30	30	30	30	30	30	30	30
Aiphanes horrida	5.80294	-75.7049	30	mosaic_crop.natural	Mosaic cropland (>50%) / natural vegetation (tree, shrub, herbaceous cover) (<50%)	24.2917	10.6167	87.741	43.9955	30.7	18.6	12.1	24.4333	24.25	24.85	23.7	2183	287	61	39.0819	748	277	426	594	30	30	30	30	30	30	30	30	30	30	30	30	30	30	30	30	30	30	30	30	30	30	30	30
Aiphanes horrida	5.80873	-75.6966	30	mosaic_crop.natural	Mosaic cropland (>50%) / natural vegetation (tree, shrub, herbaceous cover) (<50%)	25.0292	10.6417	88.6806	42.6646	31.4	19.4	12	24.6333	25.0333	25.5833	24.4667	2298	311	55	42.5902	783	259	382	675	30	30	30	30	30	30	30	30	30	30	30	30	30	30	30	30	30	30	30	30	30	30	30	30
Aiphanes horrida	5.7935	-75.6982	30	mosaic_crop.natural	Mosaic cropland (>50%) / natural vegetation (tree, shrub, herbaceous cover) (<50%)	24.1375	10.575	88.125	42.3795	30.5	18.5	12	23.7167	24.0667	24.6667	23.5667	2172	365	84	42.9467	766	305	450	668	30	30	30	30	30	30	30	30	30	30	30	30	30	30	30	30	30	30	30	30	30	30	30	30
Aiphanes horrida	5.81398	-75.6936	30	mosaic_crop.natural	Mosaic cropland (>50%) / natural vegetation (tree, shrub, herbaceous cover) (<50%)	25.0292	10.6417	88.6806	42.6646	31.4	19.4	12	24.6333	25.0333	25.5833	24.4667	2298	311	55	42.5902	783	259	382	675	30	30	30	30	30	30	30	30	30	30	30	30	30	30	30	30	30	30	30	30	30	30	30	30
Aiphanes horrida	5.75351	-75.7348	30	mosaic_crop.natural	Mosaic cropland (>50%) / natural vegetation (tree, shrub, herbaceous cover) (<50%)	17.0792	8.875	90.5612	25.5359	22.1	12.3	9.8	17.2333	17.0167	17.3167	16.7333	2395	341	94	34.065	801	349	757	637	30	30	30	30	30	30	30	30	30	30	30	30	30	30	30	50	50	50	50	50	50	50	50	50
Aiphanes horrida	8.75	-70.42	30	mosaic_crop.natural	Mosaic cropland (>50%) / natural vegetation (tree, shrub, herbaceous cover) (<50%)	25.9083	9	80.3571	34.9567	31.5	20.3	11.2	25.7333	26	26.3833	25.5667	1515	216	29	55.2411	594	97	373	203	30	30	30	30	30	30	30	30	30	30	30	30	30	30	30	30	30	30	30	30	30	30	30	30
Aiphanes horrida	4.4012	-75.7575	30	mosaic_crop.natural	Mosaic cropland (>50%) / natural vegetation (tree, shrub, herbaceous cover) (<50%)	22.575	10.5333	89.2655	39.1675	28.8	17	11.8	22.15	22.8333	22.8833	22	1841	242	91	31.5467	589	309	354	568	30	30	30	30	30	30	30	30	30	30	30	30	30	30	30	30	30	30	30	30	30	30	30	30
Aiphanes horrida	-14.5569	-67.668	50	tree_broadlv_evrgr	Tree cover, broadleaved, evergreen, closed to open (>15%)	24.8292	10.475	65.8805	160.659	31.8	15.9	15.9	26.15	23.2667	26.2333	22.5333	1880	290	67	53.0805	803	207	690	225	50	50	50	50	50	50	50	50	50	50	50	50	50	50	50	50	50	50	50	50	50	50	50	50
Aiphanes horrida	4.73763	-73.2277	40	mosaic_natural.crop	Mosaic natural vegetation (tree, shrub, herbaceous cover) (>50%) / cropland (<50%)	25.1083	9.25	77.7311	81.3476	31.7	19.8	11.9	24.3	25.8833	26.2	24.1167	2963	478	30	60.1097	1342	207	245	1231	40	40	40	40	40	40	40	40	40	40	40	40	40	40	40	40	40	40	40	40	40	40	40	40
Aiphanes horrida	5.79977	-75.6888	40	mosaic_natural.crop	Mosaic natural vegetation (tree, shrub, herbaceous cover) (>50%) / cropland (<50%)	24.5083	10.6	87.6033	44.5091	30.9	18.8	12.1	24.3167	24.9333	25.0667	23.9	2147	357	62	43.8951	768	278	415	688	50	50	50	50	50	50	40	40	40	40	40	40	40	40	40	40	40	40	40	40	40	40	40	40
Aiphanes horrida	4.6427	-73.2747	40	mosaic_natural.crop	Mosaic natural vegetation (tree, shrub, herbaceous cover) (>50%) / cropland (<50%)	24.925	9.26667	76.584	84.4636	31.6	19.5	12.1	24.0833	25.75	26.0667	23.9	3776	557	28	59.6176	1519	210	269	1450	40	40	40	40	40	40	40	40	40	40	40	40	40	40	40	40	40	40	40	40	40	40	40	40
Aiphanes horrida	9.06444	-79.6494	40	mosaic_natural.crop	Mosaic natural vegetation (tree, shrub, herbaceous cover) (>50%) / cropland (<50%)	26.4125	6.35833	74.8039	67.9279	30.8	22.3	8.5	25.8	26.5833	27.3667	25.7167	2305	375	11	66.7203	961	53	396	854	40	40	40	40	40	40	40	40	40	40	40	40	40	40	40	40	40	40	40	40	40	40	40	40
Aiphanes horrida	5.16245	-74.8134	50	tree_broadlv_evrgr	Tree cover, broadleaved, evergreen, closed to open (>15%)	25.9375	9.60833	83.5507	46.4232	32.2	20.7	11.5	25.55	25.8167	26.4833	25.3	2161	268	97	34.3124	718	334	468	608	50	50	50	50	50	50	50	50	50	50	50	50	50	50	50	50	50	50	50	50	50	50	50	50
Aiphanes horrida	-7.42	-73.25	40/50	mosaic_natural.crop/tree_broadlv_evrgr	see key	25.4208	9.875	79.6371	51.8941	31.3	18.9	12.4	25.6167	24.6833	25.9167	24.6833	2312	299	69	41.0788	832	253	693	253	50	50	50	50	50	50	50	50	50	50	50	50	40	40	40	40	40	40	40	40	40	40	40	40
Aiphanes horrida	-12	-70.25	50	tree_broadlv_evrgr	Tree cover, broadleaved, evergreen, closed to open (>15%)	24.5667	10.55	73.2639	99.1632	31.1	16.7	14.4	25.2667	23.1333	25.4167	23.1333	2709	378	79	49.9482	1090	273	856	273	50	50	50	50	50	50	50	50	50	50	50	50	50	50	50	50	50	50	50	50	50	50	50	50
Aiphanes horrida	5.97056	-75.7694	50	tree_broadlv_evrgr	Tree cover, broadleaved, evergreen, closed to open (>15%)	21.8042	10.425	86.875	47.2161	28.1	16.1	12	21.5167	21.65	22.3	21.1667	2228	277	76	34.2662	722	301	634	598	50	50	50	50	50	50	50	50	50	50	50	50	50	50	50	50	50	50	50	50	50	50	50	50
Aiphanes horrida	-11.4333	-69.1333	50	tree_broadlv_evrgr	Tree cover, broadleaved, evergreen, closed to open (>15%)	25.0458	10.7417	69.7511	106.823	31.8	16.4	15.4	25.7167	23.4833	25.9333	23.4833	1689	239	26	59.0751	705	107	558	107	50	50	50	50	50	50	50	50	50	50	50	50	50	50	50	50	50	50	50	50	50	50	50	50
Aiphanes horrida	4.69276	-73.3059	50	tree_broadlv_evrgr	Tree cover, broadleaved, evergreen, closed to open (>15%)	24.5333	9.18333	78.49	76.6436	30.9	19.2	11.7	23.7833	25.25	25.5667	23.6	3740	555	28	59.1236	1500	213	284	1438	50	50	50	50	50	50	50	50	50	50	50	50	50	50	50	50	50	50	50	50	50	50	50	50
Aiphanes horrida	4.54294	-75.6244	50	tree_broadlv_evrgr	Tree cover, broadleaved, evergreen, closed to open (>15%)	16.95	8.63333	89.0034	32.0511	21.8	12.1	9.7	16.5333	17.0667	17.2167	16.5333	2043	290	64	44.1022	699	259	493	699	50	50	50	50	50	50	50	50	50	50	50	50	50	50	50	50	50	50	50	50	50	50	50	50
Aiphanes horrida	6.50115	-75.2587	50	tree_broadlv_evrgr	Tree cover, broadleaved, evergreen, closed to open (>15%)	22.6583	9.68333	88.8379	44.3044	28.3	17.4	10.9	22.5	22.3833	23.1	22.0167	2683	371	93	37.6636	875	362	790	658	50	50	50	50	50	50	50	50	50	50	50	50	50	50	50	50	50	50	50	50	50	50	50	50
Aiphanes horrida	-16.5589	-66.1414	50	tree_broadlv_evrgr	Tree cover, broadleaved, evergreen, closed to open (>15%)	21.75	12.3667	67.5774	175.045	29.7	11.4	18.3	23.0667	19.25	23.3	19.25	2419	387	64	58.5168	1078	228	745	228	50	50	50	50	50	50	50	50	50	50	50	50	50	50	50	50	50	50	50	50	50	50	50	50
Aiphanes horrida	-10.2	-70.95	50	tree_broadlv_evrgr	Tree cover, broadleaved, evergreen, closed to open (>15%)	24.8167	10.9833	76.8065	73.5877	31.3	17	14.3	25.45	23.75	25.5	23.75	1872	251	30	55.9172	726	123	639	123	50	50	50	50	50	50	50	50	50	50	50	50	50	50	50	50	50	50	50	50	50	50	50	50
Aiphanes horrida	-14.83	-67.17	50	tree_broadlv_evrgr	Tree cover, broadleaved, evergreen, closed to open (>15%)	25.3375	10.125	66.1765	153.418	32.3	17	15.3	26.5333	23.1667	26.6833	23.1667	1857	286	60	55.6609	804	194	546	194	50	50	50	50	50	50	50	50	50	50	50	50	50	50	50	50	50	50	50	50	50	50	50	50
Aiphanes horrida	1.08	-76.62	50	tree_broadlv_evrgr	Tree cover, broadleaved, evergreen, closed to open (>15%)	23.7042	9.39167	89.4444	31.0028	28.9	18.4	10.5	23.2667	24	24	23.2667	4350	516	273	23.4675	1463	844	844	1463	50	50	50	50	50	50	50	50	50	50	50	50	50	50	50	50	50	50	50	50	50	50	50	50
Aiphanes horrida	-11.45	-68.68	50	tree_broadlv_evrgr	Tree cover, broadleaved, evergreen, closed to open (>15%)	25.2292	10.3083	69.6509	99.7373	31.8	17	14.8	25.85	23.7833	26.0667	23.7833	1687	252	25	61.0807	722	100	554	100	50	50	50	50	50	50	50	50	50	50	50	50	50	50	50	50	50	50	50	50	50	50	50	50
Aiphanes horrida	-14.8333	-67.1667	50	tree_broadlv_evrgr	Tree cover, broadleaved, evergreen, closed to open (>15%)	25.3833	10.1333	66.2309	155.685	32.3	17	15.3	26.6167	23.1833	26.75	23.1833	1859	286	61	55.4528	804	196	546	196	50	50	50	50	50	50	50	50	50	50	50	50	50	50	50	50	50	50	50	50	50	50	50	50
Aiphanes horrida	-7.416	-73.25	50	tree_broadlv_evrgr	Tree cover, broadleaved, evergreen, closed to open (>15%)	25.4292	9.875	79.6371	51.1441	31.3	18.9	12.4	25.6167	24.7	25.9167	24.7	2316	299	69	40.9644	833	254	694	254	50	50	50	50	50	50	50	50	50	50	50	50	50	50	50	50	50	50	50	50	50	50	50	50
Aiphanes horrida	-15	-68.46	50	tree_broadlv_evrgr	Tree cover, broadleaved, evergreen, closed to open (>15%)	21.0667	11.1	74	115.706	27.9	12.9	15	21.9833	19.5	22.0833	19.3833	1354	208	28	60.0327	607	106	539	116	50	50	50	50	50	50	50	50	50	50	50	50	50	50	50	50	50	50	50	50	50	50	50	50
Aiphanes horrida	-7.09	-75.29	50	tree_broadlv_evrgr	Tree cover, broadleaved, evergreen, closed to open (>15%)	26.9917	10.9	86.5079	34.3004	33.2	20.6	12.6	26.95	26.5667	27.3833	26.55	1740	215	73	33.6613	550	240	537	269	50	50	50	50	50	50	50	50	50	50	50	50	50	50	50	50	50	50	50	50	50	50	50	50
Aiphanes horrida	-11.11	-69.56	50	tree_broadlv_evrgr	Tree cover, broadleaved, evergreen, closed to open (>15%)	24.5792	11.175	69.8438	98.8906	31.7	15.7	16	25.1833	23.1333	25.3833	23.1333	1617	228	20	60.3489	654	86	556	86	50	50	50	50	50	50	50	50	50	50	50	50	50	50	50	50	50	50	50	50	50	50	50	50
Aiphanes horrida	-12.6689	-72.9081	50	tree_broadlv_evrgr	Tree cover, broadleaved, evergreen, closed to open (>15%)	22.0042	12.3417	85.1149	55.2045	29.3	14.8	14.5	22.0833	21.35	22.6167	21.2667	1504	240	28	62.375	697	115	432	120	50	50	50	50	50	50	50	50	50	50	50	50	50	50	50	50	50	50	50	50	50	50	50	50
Aiphanes horrida	-12.6689	-72.9081	50	tree_broadlv_evrgr	Tree cover, broadleaved, evergreen, closed to open (>15%)	22.0042	12.3417	85.1149	55.2045	29.3	14.8	14.5	22.0833	21.35	22.6167	21.2667	1504	240	28	62.375	697	115	432	120	50	50	50	50	50	50	50	50	50	50	50	50	50	50	50	50	50	50	50	50	50	50	50	50
Aiphanes horrida	9.15	-79.7	50	tree_broadlv_evrgr	Tree cover, broadleaved, evergreen, closed to open (>15%)	26.1667	6.1	74.3903	69.3586	30.4	22.2	8.2	25.55	26.2833	27.1333	25.4333	2458	360	24	62.0788	952	78	446	862	50	50	50	50	50	50	50	50	50	50	50	50	50	50	50	50	50	50	50	50	50	50	50	50
Aiphanes horrida	-6.58333	-68.9	50	tree_broadlv_evrgr	Tree cover, broadleaved, evergreen, closed to open (>15%)	25.8125	10.2083	81.6667	44.4729	31.7	19.2	12.5	25.85	25.2	26.2667	25.2	2434	335	59	47.7019	936	234	570	234	50	50	50	50	50	50	50	50	50	50	50	50	50	50	50	50	50	50	50	50	50	50	50	50
Aiphanes horrida	5.56241	-72.3284	50	tree_broadlv_evrgr	Tree cover, broadleaved, evergreen, closed to open (>15%)	23.5667	10.0833	80.6667	74.9646	30.5	18	12.5	22.6833	24.1833	24.5667	22.6833	2406	403	21	66.5724	1027	107	132	1027	50	50	50	50	50	50	50	50	50	50	50	50	50	50	50	50	50	50	50	50	50	50	50	50
Aiphanes horrida	-7.097	-75.29	50	tree_broadlv_evrgr	Tree cover, broadleaved, evergreen, closed to open (>15%)	26.9958	10.9083	86.5741	34.2755	33.2	20.6	12.6	26.9667	26.5667	27.3833	26.55	1735	214	73	33.6869	549	239	536	267	50	50	50	50	50	50	50	50	50	50	50	50	50	50	50	50	50	50	50	50	50	50	50	50
Aiphanes horrida	-11.05	-69.57	50	tree_broadlv_evrgr	Tree cover, broadleaved, evergreen, closed to open (>15%)	24.6583	11.2333	70.6499	94.6725	31.7	15.8	15.9	25.2333	23.2833	25.45	23.2833	1614	227	20	60.8938	652	81	558	81	50	50	50	50	50	50	50	50	50	50	50	50	50	50	50	50	50	50	50	50	50	50	50	50
Aiphanes horrida	5.78232	-75.6975	50	tree_broadlv_evrgr	Tree cover, broadleaved, evergreen, closed to open (>15%)	22.4667	10.6333	86.4499	49.1904	28.9	16.6	12.3	21.9167	22.75	23	21.8	2411	323	75	40.5787	790	272	689	695	50	50	50	50	50	50	50	50	50	50	50	50	50	50	50	50	50	50	50	50	50	50	50	50
Aiphanes horrida	-12.78	-72.67	50	tree_broadlv_evrgr	Tree cover, broadleaved, evergreen, closed to open (>15%)	21.9958	12.175	85.1399	54.5418	29.2	14.9	14.3	22.1333	21.3167	22.55	21.2667	1352	221	24	64.5287	637	101	389	103	50	50	50	50	50	50	50	50	50	50	50	50	50	50	50	50	50	50	50	50	50	50	50	50
Aiphanes horrida	-17.78	-64.23	50	tree_broadlv_evrgr	Tree cover, broadleaved, evergreen, closed to open (>15%)	18.2375	12.2417	70.7611	178.123	25.9	8.6	17.3	20.1	16.5	20.1	15.8	768	130	25	61.7165	365	87	365	98	50	50	50	50	50	50	50	50	50	50	50	50	50	50	50	50	50	50	50	50	50	50	50	50
Aiphanes horrida	-13.5833	-68.7667	50	tree_broadlv_evrgr	Tree cover, broadleaved, evergreen, closed to open (>15%)	25.0292	10.2083	70.8912	118.81	31.5	17.1	14.4	25.9333	23.3333	26.0167	23.3333	2324	346	79	53.3016	995	257	722	257	50	50	50	50	50	50	50	50	50	50	50	50	50	50	50	50	50	50	50	50	50	50	50	50
Aiphanes horrida	-17.8667	-64.2	50	tree_broadlv_evrgr	Tree cover, broadleaved, evergreen, closed to open (>15%)	17.775	12.4833	71.3333	179.12	25.5	8	17.5	19.65	15.5333	19.65	15.3333	649	117	16	71.0298	332	57	332	64	50	50	50	50	50	50	50	50	50	50	50	50	50	50	50	50	50	50	50	50	50	50	50	50
Aiphanes horrida	-14.7897	-68.585	50	tree_broadlv_evrgr	Tree cover, broadleaved, evergreen, closed to open (>15%)	19.9583	11.4333	74.7277	111.434	26.9	11.6	15.3	20.8167	18.4333	20.95	18.35	1357	210	30	59.1721	602	109	439	120	50	50	50	50	50	50	50	50	50	50	50	50	50	50	50	50	50	50	50	50	50	50	50	50
Aiphanes horrida	4.61388	-75.5949	50	tree_broadlv_evrgr	Tree cover, broadleaved, evergreen, closed to open (>15%)	17.8667	9.03333	89.4389	33.934	22.9	12.8	10.1	17.4	17.9667	18.1667	17.4	2167	301	101	33.2402	726	338	568	726	50	50	50	50	50	50	50	50	50	50	50	50	50	50	50	50	50	50	50	50	50	50	50	50
Aiphanes horrida	4.50511	-75.6639	50	tree_broadlv_evrgr	Tree cover, broadleaved, evergreen, closed to open (>15%)	19.9375	9.95833	89.7147	37.9668	25.6	14.5	11.1	20.15	20.0833	20.3	19.45	2099	266	67	39.1496	704	285	458	685	50	50	50	50	50	50	50	50	50	50	50	50	50	50	50	50	50	50	50	50	50	50	50	50
Aiphanes horrida	4.59143	-75.6621	50	tree_broadlv_evrgr	Tree cover, broadleaved, evergreen, closed to open (>15%)	19.2375	9.50833	88.8629	35.299	24.7	14	10.7	18.7833	19.35	19.55	18.7833	2218	322	85	34.8836	718	335	528	710	50	50	50	50	50	50	50	50	50	50	50	50	50	50	50	50	50	50	50	50	50	50	50	50
Aiphanes horrida	4.63439	-75.5172	50	tree_broadlv_evrgr	Tree cover, broadleaved, evergreen, closed to open (>15%)	15.8833	8.65	91.0526	30.1763	20.6	11.1	9.5	15.45	15.9667	16.1333	15.45	1939	265	75	36.6437	641	278	399	641	50	50	50	50	50	50	50	50	50	50	50	50	50	50	50	50	50	50	50	50	50	50	50	50
Aiphanes horrida	-15.75	-67.4833	50	tree_broadlv_evrgr	Tree cover, broadleaved, evergreen, closed to open (>15%)	22.7792	11.0583	70.4352	133.373	29.9	14.2	15.7	23.8167	20.9167	23.9333	20.8833	1595	250	36	56.8102	707	140	635	144	50	50	50	50	50	50	50	50	50	50	50	50	50	50	50	50	50	50	50	50	50	50	50	50
Aiphanes horrida	5.16173	-74.8148	50	tree_broadlv_evrgr	Tree cover, broadleaved, evergreen, closed to open (>15%)	25.9375	9.60833	83.5507	46.4232	32.2	20.7	11.5	25.55	25.8167	26.4833	25.3	2161	268	97	34.3124	718	334	468	608	50	50	50	50	50	50	50	50	50	50	50	50	50	50	50	50	50	50	50	50	50	50	50	50
Aiphanes horrida	-11.08	-69.56	50	tree_broadlv_evrgr	Tree cover, broadleaved, evergreen, closed to open (>15%)	24.6458	11.2417	69.824	98.1524	31.8	15.7	16.1	25.2333	23.2167	25.45	23.2167	1608	227	20	60.661	649	83	557	83	50	50	50	50	50	50	50	50	50	50	50	50	50	50	50	50	50	50	50	50	50	50	50	50
Aiphanes horrida	-11.15	-69.55	50	tree_broadlv_evrgr	Tree cover, broadleaved, evergreen, closed to open (>15%)	24.5833	11.1667	69.3582	102.632	31.7	15.6	16.1	25.2	23.0833	25.4333	23.0833	1619	228	21	59.5251	655	91	553	91	50	50	50	50	50	50	50	50	50	50	50	50	50	50	50	50	50	50	50	50	50	50	50	50
Aiphanes horrida	-11.19	-69.56	50	tree_broadlv_evrgr	Tree cover, broadleaved, evergreen, closed to open (>15%)	24.5667	11.2333	68.9162	105.773	31.8	15.5	16.3	25.2167	23.0167	25.4167	23.0167	1636	229	22	58.5128	658	98	557	98	50	50	50	50	50	50	50	50	50	50	50	50	50	50	50	50	50	50	50	50	50	50	50	50
Aiphanes horrida	-11.24	-69.55	50	tree_broadlv_evrgr	Tree cover, broadleaved, evergreen, closed to open (>15%)	24.5458	11.2417	68.5468	108.721	31.8	15.4	16.4	25.2167	22.95	25.4167	22.95	1651	230	24	57.4652	662	105	557	105	50	50	50	50	50	50	50	50	50	50	50	50	50	50	50	50	50	50	50	50	50	50	50	50
Aiphanes horrida	7.00275	-72.8769	50	tree_broadlv_evrgr	Tree cover, broadleaved, evergreen, closed to open (>15%)	13.6208	8.79167	80.6575	29.4231	18.6	7.7	10.9	13.5167	13.2667	13.9333	13.25	1160	240	24	54.8111	433	148	318	181	50	50	50	50	50	50	50	50	50	50	50	50	50	50	50	50	50	50	50	50	50	50	50	50
Aiphanes horrida	-7.297	-75.007	50	tree_broadlv_evrgr	Tree cover, broadleaved, evergreen, closed to open (>15%)	26.825	10.8333	85.3018	36.4629	33	20.3	12.7	26.8167	26.35	27.2167	26.35	1721	216	74	29.5102	565	266	487	277	50	50	50	50	50	50	50	50	50	50	50	50	50	50	50	50	50	50	50	50	50	50	50	50
Aiphanes horrida	-7.208	-75.077	50	tree_broadlv_evrgr	Tree cover, broadleaved, evergreen, closed to open (>15%)	26.875	10.7167	85.7333	35.7071	33	20.5	12.5	26.8667	26.4	27.2667	26.4	1714	215	74	30.9563	557	253	503	253	50	50	50	50	50	50	50	50	50	50	50	50	50	50	50	50	50	50	50	50	50	50	50	50
Aiphanes horrida	-6.924	-75.224	50	tree_broadlv_evrgr	Tree cover, broadleaved, evergreen, closed to open (>15%)	26.9208	10.775	85.5159	35.513	33.1	20.5	12.6	26.8667	26.4833	27.3167	26.4667	1842	231	75	32.8037	592	256	552	290	50	50	50	50	50	50	50	50	50	50	50	50	50	50	50	50	50	50	50	50	50	50	50	50
Aiphanes horrida	-12.5723	-70.069	50	tree_broadlv_evrgr	Tree cover, broadleaved, evergreen, closed to open (>15%)	25.0833	9.96667	73.2843	99.552	31.4	17.8	13.6	25.7833	23.6667	25.9	23.65	3405	503	117	49.339	1403	387	1053	422	50	50	50	50	50	50	50	50	50	50	50	50	50	50	50	50	50	50	50	50	50	50	50	50
Aiphanes horrida	-16.65	-67.35	50	tree_broadlv_evrgr	Tree cover, broadleaved, evergreen, closed to open (>15%)	19.8	12.5667	72.2222	129.72	27.8	10.4	17.4	20.7333	18.05	20.9167	17.9333	1203	202	17	66.0731	574	73	399	85	50	50	50	50	50	50	50	50	50	50	50	50	50	50	50	50	50	50	50	50	50	50	50	50
Aiphanes horrida	-11.29	-69.51	50	tree_broadlv_evrgr	Tree cover, broadleaved, evergreen, closed to open (>15%)	24.5625	11.275	68.3333	112.656	31.9	15.4	16.5	25.2667	22.9167	25.4667	22.9167	1657	232	24	57.2397	668	110	556	110	50	50	50	50	50	50	50	50	50	50	50	50	50	50	50	50	50	50	50	50	50	50	50	50
Aiphanes horrida	-15	-68.45	50	tree_broadlv_evrgr	Tree cover, broadleaved, evergreen, closed to open (>15%)	20.5417	11.2167	74.2826	111.535	27.4	12.3	15.1	21.4	19.0333	21.5167	18.9167	1323	206	28	59.9811	595	105	430	115	50	50	50	50	50	50	50	50	50	50	50	50	50	50	50	50	50	50	50	50	50	50	50	50
Aiphanes horrida	5.80972	-75.704	50	tree_broadlv_evrgr	Tree cover, broadleaved, evergreen, closed to open (>15%)	24.7958	10.6417	87.9477	43.8727	31.2	19.1	12.1	24.3833	24.7667	25.3667	24.2167	2290	313	56	42.8879	769	262	385	685	50	50	50	50	50	50	50	50	50	50	50	50	50	50	50	50	50	50	50	50	50	50	50	50
Aiphanes horrida	5.80168	-75.7083	50	tree_broadlv_evrgr	Tree cover, broadleaved, evergreen, closed to open (>15%)	24.2917	10.6167	87.741	43.9955	30.7	18.6	12.1	24.4333	24.25	24.85	23.7	2183	287	61	39.0819	748	277	426	594	50	50	50	50	50	50	50	50	50	50	50	50	50	50	50	50	50	50	50	50	50	50	50	50
Aiphanes horrida	-11.04	-69.56	50	tree_broadlv_evrgr	Tree cover, broadleaved, evergreen, closed to open (>15%)	24.7042	11.2417	70.7023	93.6497	31.8	15.9	15.9	25.25	23.3333	25.4833	23.3333	1607	226	20	61.2444	649	78	558	78	50	50	50	50	50	50	50	50	50	50	50	50	50	50	50	50	50	50	50	50	50	50	50	50
Aiphanes horrida	-7.097	-75.294	50	tree_broadlv_evrgr	Tree cover, broadleaved, evergreen, closed to open (>15%)	26.9958	10.9083	86.5741	34.2755	33.2	20.6	12.6	26.9667	26.5667	27.3833	26.55	1737	215	73	33.8496	550	239	537	267	50	50	50	50	50	50	50	50	50	50	50	50	50	50	50	50	50	50	50	50	50	50	50	50
Aiphanes horrida	-11.24	-69.54	50	tree_broadlv_evrgr	Tree cover, broadleaved, evergreen, closed to open (>15%)	24.5458	11.2417	68.5468	108.721	31.8	15.4	16.4	25.2167	22.95	25.4167	22.95	1648	230	23	57.7848	662	103	557	103	50	50	50	50	50	50	50	50	50	50	50	50	50	50	50	50	50	50	50	50	50	50	50	50
Aiphanes horrida	-7.26	-74.993	50	tree_broadlv_evrgr	Tree cover, broadleaved, evergreen, closed to open (>15%)	26.7333	10.8	85.7143	36.3902	32.9	20.3	12.6	26.7333	26.25	27.1167	26.25	1735	217	78	29.1268	567	269	493	284	50	50	50	50	50	50	50	50	50	50	50	50	50	50	50	50	50	50	50	50	50	50	50	50
Aiphanes horrida	5.192	-72.6054	50	tree_broadlv_evrgr	Tree cover, broadleaved, evergreen, closed to open (>15%)	25.2125	9.625	76.3889	89.3188	32.3	19.7	12.6	24.4167	26.0167	26.3833	24.1333	2737	444	24	69.2469	1256	127	170	1212	50	50	50	50	50	50	50	50	50	50	50	50	50	50	50	50	50	50	50	50	50	50	50	50
Aiphanes horrida	-14.224	-67.95	50	tree_broadlv_evrgr	Tree cover, broadleaved, evergreen, closed to open (>15%)	24.1833	10.65	67.8344	143.104	31.1	15.4	15.7	25.3333	22.15	25.4167	22.15	1862	284	64	54.2282	800	204	566	204	50	50	50	50	50	50	50	50	50	50	50	50	50	50	50	50	50	50	50	50	50	50	50	50
Aiphanes horrida	-15.8	-67.62	50	tree_broadlv_evrgr	Tree cover, broadleaved, evergreen, closed to open (>15%)	23.9292	10.425	69.0397	140.736	30.7	15.6	15.1	25.0833	21.9667	25.1167	21.9333	1585	266	28	59.7079	710	119	658	124	50	50	50	50	50	50	50	50	50	50	50	50	50	50	50	50	50	50	50	50	50	50	50	50
Aiphanes horrida	-7.097	-75.292	50	tree_broadlv_evrgr	Tree cover, broadleaved, evergreen, closed to open (>15%)	26.9958	10.9083	86.5741	34.2755	33.2	20.6	12.6	26.9667	26.5667	27.3833	26.55	1737	215	73	33.8496	550	239	537	267	50	50	50	50	50	50	50	50	50	50	50	50	50	50	50	50	50	50	50	50	50	50	50	50
Aiphanes horrida	-10.816	-73.765	50	tree_broadlv_evrgr	Tree cover, broadleaved, evergreen, closed to open (>15%)	25.6125	10.625	83.6614	56.5736	31.6	18.9	12.7	25.95	24.8	26.1	24.8	1531	211	50	50.5106	619	157	512	157	50	50	50	50	50	50	50	50	50	50	50	50	50	50	50	50	50	50	50	50	50	50	50	50
Aiphanes horrida	4.58862	-75.8558	50	tree_broadlv_evrgr	Tree cover, broadleaved, evergreen, closed to open (>15%)	22.4375	10.075	89.9554	36.0003	28.2	17	11.2	22.0167	22.4833	22.7167	21.9167	1855	237	81	31.9713	629	300	360	540	50	50	50	50	50	50	50	50	50	50	50	50	50	50	50	50	50	50	50	50	50	50	50	50
Aiphanes horrida	4.73844	-73.2818	50	tree_broadlv_evrgr	Tree cover, broadleaved, evergreen, closed to open (>15%)	25.0208	9.25833	77.8011	79.6714	31.5	19.6	11.9	24.2333	25.8	26.1	24.05	3167	471	31	59.1063	1327	193	251	1218	50	50	50	50	50	50	50	50	50	50	50	50	50	50	50	50	50	50	50	50	50	50	50	50
Aiphanes horrida	-17.0833	-65.5667	50	tree_broadlv_evrgr	Tree cover, broadleaved, evergreen, closed to open (>15%)	20.3333	13.2833	67.7721	196.114	28.7	9.1	19.6	21.85	17.6667	22.1333	17.5833	2737	450	81	55.5797	1190	297	824	317	50	50	50	50	50	50	50	50	50	50	50	50	50	50	50	50	50	50	50	50	50	50	50	50
Aiphanes horrida	6.87184	-73.6793	50	tree_broadlv_evrgr	Tree cover, broadleaved, evergreen, closed to open (>15%)	27.7958	10.8917	91.5266	31.4396	34	22.1	11.9	27.3833	27.9667	28.1667	27.3833	2771	457	45	52.4276	1122	238	294	1122	50	50	50	50	50	50	50	50	50	50	50	50	50	50	50	50	50	50	50	50	50	50	50	50
Aiphanes horrida	6.45675	-75.703	50	tree_broadlv_evrgr	Tree cover, broadleaved, evergreen, closed to open (>15%)	23.1333	10.0333	87.2464	43.6064	29.2	17.7	11.5	22.9333	23.4167	23.6167	22.5167	2453	346	60	45.4519	868	242	394	667	30	30	30	30	30	30	30	30	50	50	50	50	50	50	50	50	50	50	50	50	50	50	50	50
Aiphanes horrida	-13.58	-68.77	50	tree_broadlv_evrgr	Tree cover, broadleaved, evergreen, closed to open (>15%)	25.0375	10.1917	70.7755	118.784	31.5	17.1	14.4	25.95	23.35	26.0167	23.35	2332	348	79	53.5245	1000	256	725	256	50	50	50	50	50	50	50	50	50	50	50	50	50	50	50	50	50	50	50	50	50	50	50	50
Aiphanes horrida	-7.376	-74.954	50	tree_broadlv_evrgr	Tree cover, broadleaved, evergreen, closed to open (>15%)	26.7	10.7333	85.8667	35.4196	32.8	20.3	12.5	26.7333	26.2167	27.0667	26.2167	1729	218	74	29.6366	570	265	491	265	50	50	50	50	50	50	50	50	50	50	50	50	50	50	50	50	50	50	50	50	50	50	50	50
Aiphanes horrida	-7.37	-74.95	50	tree_broadlv_evrgr	Tree cover, broadleaved, evergreen, closed to open (>15%)	26.6208	10.725	85.1191	35.513	32.8	20.2	12.6	26.65	26.1333	26.9833	26.1333	1739	219	75	29.5903	573	267	494	267	50	50	50	50	50	50	50	50	50	50	50	50	50	50	50	50	50	50	50	50	50	50	50	50
Aiphanes horrida	-11.1899	-69.0472	50	tree_broadlv_evrgr	Tree cover, broadleaved, evergreen, closed to open (>15%)	24.9125	10.6083	70.7222	96.6513	31.5	16.5	15	25.5167	23.5167	25.7333	23.5167	1643	237	22	61.35	692	88	549	88	50	50	50	50	50	50	50	50	50	50	50	50	50	50	50	50	50	50	50	50	50	50	50	50
Aiphanes horrida	6.54331	-76.2351	50	tree_broadlv_evrgr	Tree cover, broadleaved, evergreen, closed to open (>15%)	18.4208	8.80833	86.3562	32.6454	23.7	13.5	10.2	18	18.55	18.7833	18	2915	504	88	48.5885	1059	331	836	1059	50	50	50	50	50	50	50	50	50	50	50	50	50	50	50	50	50	50	50	50	50	50	50	50
Aiphanes horrida	-9.62	-74.93	50	tree_broadlv_evrgr	Tree cover, broadleaved, evergreen, closed to open (>15%)	26.2875	11.075	86.5234	33.1748	32.5	19.7	12.8	26.4667	25.8	26.5667	25.8	2211	318	66	44.0973	825	251	654	251	50	50	50	50	50	50	50	50	50	50	50	50	50	50	50	50	50	50	50	50	50	50	50	50
Aiphanes horrida	-6.54	-68.882	50	tree_broadlv_evrgr	Tree cover, broadleaved, evergreen, closed to open (>15%)	25.7792	10.2083	81.0185	45.4502	31.7	19.1	12.6	25.8167	25.15	26.2333	25.15	2451	335	61	47.5393	939	238	575	238	50	50	50	50	50	50	50	50	50	50	50	50	50	50	50	50	50	50	50	50	50	50	50	50
Aiphanes horrida	-11.2	-69.56	50	tree_broadlv_evrgr	Tree cover, broadleaved, evergreen, closed to open (>15%)	24.4958	11.2417	68.9673	106.781	31.7	15.4	16.3	25.15	22.9333	25.3667	22.9333	1645	230	22	58.4624	662	98	559	98	50	50	50	50	50	50	50	50	50	50	50	50	50	50	50	50	50	50	50	50	50	50	50	50
Aiphanes horrida	-7.096	-75.291	50	tree_broadlv_evrgr	Tree cover, broadleaved, evergreen, closed to open (>15%)	26.9958	10.9083	86.5741	34.2755	33.2	20.6	12.6	26.9667	26.5667	27.3833	26.55	1735	214	73	33.6869	549	239	536	267	50	50	50	50	50	50	50	50	50	50	50	50	50	50	50	50	50	50	50	50	50	50	50	50
Aiphanes horrida	-14.2247	-67.95	50	tree_broadlv_evrgr	Tree cover, broadleaved, evergreen, closed to open (>15%)	24.1833	10.65	67.8344	143.104	31.1	15.4	15.7	25.3333	22.15	25.4167	22.15	1862	284	64	54.2282	800	204	566	204	50	50	50	50	50	50	50	50	50	50	50	50	50	50	50	50	50	50	50	50	50	50	50	50
Aiphanes horrida	-11.07	-69.56	50	tree_broadlv_evrgr	Tree cover, broadleaved, evergreen, closed to open (>15%)	24.6708	11.2583	70.3646	96.4237	31.8	15.8	16	25.2333	23.2667	25.4833	23.2667	1607	227	20	60.8131	649	82	556	82	50	50	50	50	50	50	50	50	50	50	50	50	50	50	50	50	50	50	50	50	50	50	50	50
Aiphanes horrida	-7.26	-74.99	50	tree_broadlv_evrgr	Tree cover, broadleaved, evergreen, closed to open (>15%)	26.725	10.7833	85.582	37.5076	32.9	20.3	12.6	26.7333	26.2167	27.1167	26.2167	1743	217	78	29.0829	570	271	495	271	50	50	50	50	50	50	50	50	50	50	50	50	50	50	50	50	50	50	50	50	50	50	50	50
Aiphanes horrida	-9.616	-74.933	50	tree_broadlv_evrgr	Tree cover, broadleaved, evergreen, closed to open (>15%)	26.4083	11.05	87.0079	33.2233	32.6	19.9	12.7	26.5833	25.9167	26.6833	25.9167	2218	319	67	43.8886	826	253	657	253	50	50	50	50	50	50	50	50	50	50	50	50	50	50	50	50	50	50	50	50	50	50	50	50
Aiphanes horrida	-6.92	-75.22	50	tree_broadlv_evrgr	Tree cover, broadleaved, evergreen, closed to open (>15%)	26.9208	10.775	85.5159	35.513	33.1	20.5	12.6	26.8667	26.4833	27.3167	26.4667	1842	231	75	32.8037	592	256	552	290	50	50	50	50	50	50	50	50	50	50	50	50	50	50	50	50	50	50	50	50	50	50	50	50
Aiphanes horrida	5.09057	-75.4853	50	tree_broadlv_evrgr	Tree cover, broadleaved, evergreen, closed to open (>15%)	16.1208	8.275	89.9457	31.799	20.8	11.6	9.2	15.6667	16.2667	16.3833	15.6667	2080	338	67	42.8453	740	267	563	740	50	50	50	50	50	50	50	50	50	50	50	50	50	50	50	50	50	50	50	50	50	50	50	50
Aiphanes horrida	-10.75	-68.75	50	tree_broadlv_evrgr	Tree cover, broadleaved, evergreen, closed to open (>15%)	25.0708	10.375	70.5782	88.3551	31.6	16.9	14.7	25.6	23.7833	25.8333	23.7833	1693	262	21	63.916	735	80	553	80	50	50	50	50	50	50	50	50	50	50	50	50	50	50	50	50	50	50	50	50	50	50	50	50
Aiphanes horrida	-14.99	-68.43	50	tree_broadlv_evrgr	Tree cover, broadleaved, evergreen, closed to open (>15%)	20.125	11.2667	74.6137	108.009	27	11.9	15.1	20.95	18.6833	21.0667	18.5333	1324	208	30	58.9854	593	110	520	122	50	50	50	50	50	50	50	50	50	50	50	50	50	50	50	50	50	50	50	50	50	50	50	50
Aiphanes horrida	-7.29	-75	50	tree_broadlv_evrgr	Tree cover, broadleaved, evergreen, closed to open (>15%)	26.7667	10.8667	85.5643	37.132	33	20.3	12.7	26.7667	26.2667	27.15	26.2667	1727	217	76	29.5127	568	267	489	267	50	50	50	50	50	50	50	50	50	50	50	50	50	50	50	50	50	50	50	50	50	50	50	50
Aiphanes horrida	5.08027	-75.6078	50	tree_broadlv_evrgr	Tree cover, broadleaved, evergreen, closed to open (>15%)	21.6208	10.4083	90.5072	33.6059	27.6	16.1	11.5	21.2167	21.6333	21.9167	21.1333	2099	265	111	30.4025	690	369	513	595	50	50	50	50	50	50	50	50	50	50	50	50	50	50	50	50	50	50	50	50	50	50	50	50
Aiphanes horrida	-18.2	-63.6	61	tree_broadlv_decid_closed	Tree cover, broadleaved, deciduous, closed (>40%)	21.1083	11.4	68.6747	193.506	28.6	12	16.6	23	19.5167	23	18.5	785	131	16	64.5514	369	69	369	74	61	61	61	61	61	61	61	61	61	61	61	61	61	61	61	61	61	61	61	61	61	61	61	61
Aiphanes lindeniana	6.12429	-75.2407	10	crop	Cropland, rainfed	16.7208	8.79167	90.6357	32.0836	21.7	12	9.7	17.0667	16.7167	17.0833	16.3167	2555	295	135	25.1761	774	439	675	641	10	10	10	10	10	10	10	10	10	10	10	10	10	10	10	10	10	10	10	10	10	10	10	10
Aiphanes lindeniana	2.27	-76.2	120	shrub	Shrubland	14.2917	10.2167	91.2202	26.2707	19.9	8.7	11.2	14.1333	14.4333	14.5667	13.9333	1912	220	105	23.095	582	376	555	482	120	120	120	120	120	120	120	120	120	120	120	120	120	120	120	120	120	120	120	120	120	120	120	120
Aiphanes lindeniana	5.12361	-74.1911	120	shrub	Shrubland	16.55	9.18333	85.8255	34.9675	21.6	10.9	10.7	16.1667	16.6167	16.9833	16.0833	1558	216	50	40.7036	540	221	469	409	120	120	120	120	120	120	120	120	120	120	120	120	120	120	120	120	120	120	120	120	120	120	120	120
Aiphanes lindeniana	4.605	-74.3264	120	shrub	Shrubland	18.675	8.86667	86.0841	30.339	23.6	13.3	10.3	18.9833	18.75	18.9833	18.25	1719	222	64	34.1326	560	314	560	403	120	120	120	120	120	120	120	120	120	120	120	120	120	120	120	120	120	120	120	120	120	120	120	120
Aiphanes lindeniana	5.45451	-73.362	190	urban	Urban areas	15.2958	10.4417	80.3205	58.0931	22.1	9.1	13	15.4	15.55	15.9833	14.5167	1181	185	18	48.3396	436	104	212	418	190	190	190	190	190	190	190	190	190	190	190	190	190	190	190	190	190	190	190	190	190	190	190	190
Aiphanes lindeniana	5.99196	-73.2201	50	tree_broadlv_evrgr	Tree cover, broadleaved, evergreen, closed to open (>15%)	15.2792	10.8583	81.6416	30.7821	21.9	8.6	13.3	15.4833	15.2833	15.7	14.9667	1372	185	39	45.1992	473	145	458	371	50	50	50	50	50	50	50	50	50	50	50	50	50	50	50	50	50	50	50	50	50	50	50	50
Aiphanes lindeniana	2.19888	-76.0972	40	mosaic_natural.crop	Mosaic natural vegetation (tree, shrub, herbaceous cover) (>50%) / cropland (<50%)	15.8375	10.075	93.287	20.7939	21.2	10.4	10.8	15.9333	15.8833	16.0833	15.5833	1970	222	111	22.5932	610	369	586	501	40	40	40	40	40	40	40	40	40	40	40	40	40	40	40	40	40	40	40	40	40	40	40	40
Aiphanes lindeniana	5.99722	-73.2219	50	tree_broadlv_evrgr	Tree cover, broadleaved, evergreen, closed to open (>15%)	15.2792	10.8583	81.6416	30.7821	21.9	8.6	13.3	15.4833	15.2833	15.7	14.9667	1372	185	39	45.1992	473	145	458	371	50	50	50	50	50	50	50	50	50	50	50	50	50	50	50	50	50	50	50	50	50	50	50	50
Aiphanes lindeniana	6.08167	-75.2256	50	tree_broadlv_evrgr	Tree cover, broadleaved, evergreen, closed to open (>15%)	17.5708	9.05833	89.6865	35.513	22.8	12.7	10.1	17.9333	17.2833	17.95	17.1	2585	301	126	22.2052	760	506	739	625	50	50	50	50	50	50	50	50	50	50	50	50	50	50	50	50	50	50	50	50	50	50	50	50
Aiphanes lindeniana	9.25006	-70.2104	50	tree_broadlv_evrgr	Tree cover, broadleaved, evergreen, closed to open (>15%)	17.2958	8.14167	81.4167	41.6401	21.8	11.8	10	17.5833	16.9167	17.6	16.7	1194	190	33	58.7111	531	107	489	114	50	50	50	50	50	50	50	50	50	50	50	50	50	50	50	50	50	50	50	50	50	50	50	50
Aiphanes lindeniana	7.04913	-72.9345	50	tree_broadlv_evrgr	Tree cover, broadleaved, evergreen, closed to open (>15%)	13.6375	8.60833	81.2107	33.7184	18.4	7.8	10.6	13.5333	13.2167	14	13.2167	1166	187	41	43.629	392	156	333	156	50	50	50	50	50	50	50	50	50	50	50	50	50	50	50	50	50	50	50	50	50	50	50	50
Aiphanes lindeniana	6.64371	-73.6536	50	tree_broadlv_evrgr	Tree cover, broadleaved, evergreen, closed to open (>15%)	25.1333	8.53333	86.1953	35.569	30	20.1	9.9	24.7	25.3833	25.4333	24.6667	2416	406	63	44.4647	868	321	547	802	50	50	50	50	50	50	50	50	50	50	50	50	50	50	50	50	50	50	50	50	50	50	50	50
Aiphanes lindeniana	7.11222	-73.03	50	tree_broadlv_evrgr	Tree cover, broadleaved, evergreen, closed to open (>15%)	15.3375	8.725	78.6036	44.524	20.6	9.5	11.1	15.1833	15.0667	15.85	14.8333	1287	236	43	50.2149	450	193	325	205	50	50	50	50	50	50	50	50	50	50	50	50	50	50	50	50	50	50	50	50	50	50	50	50
Aiphanes lindeniana	4.71	-75.52	50	tree_broadlv_evrgr	Tree cover, broadleaved, evergreen, closed to open (>15%)	13.6458	8.00833	89.9813	26.2383	18.1	9.2	8.9	13.8333	13.7667	13.8333	13.2667	1714	258	55	38.4671	557	245	557	510	50	50	50	50	50	50	50	50	50	50	50	50	50	50	50	50	50	50	50	50	50	50	50	50
Aiphanes lindeniana	0.93	-78.42	50	tree_broadlv_evrgr	Tree cover, broadleaved, evergreen, closed to open (>15%)	20.3917	8.28333	90.0362	28.511	25.1	15.9	9.2	20.7833	20.2833	20.7833	20.1	2393	276	106	28.7084	792	391	792	554	50	50	50	50	50	50	50	50	50	50	50	50	50	50	50	50	50	50	50	50	50	50	50	50
Aiphanes lindeniana	6.25417	-75.5083	60	tree_broadlv_decid	Tree cover, broadleaved, deciduous, closed to open (>15%)	15.2875	8.44167	88.8596	34.8454	20.1	10.6	9.5	15.0167	15.1833	15.6833	14.9	2299	295	83	38.2455	749	293	736	643	60	60	60	60	60	60	60	60	60	60	60	60	60	60	60	60	60	60	60	60	60	60	60	60
Aiphanes lindeniana	2.21667	-76.12	50	tree_broadlv_evrgr	Tree cover, broadleaved, evergreen, closed to open (>15%)	14.0917	10.1167	92.8135	23.9159	19.6	8.7	10.9	14.1833	14.2	14.3333	13.7667	1873	209	91	22.0901	573	349	540	497	50	50	50	50	50	50	50	50	50	50	50	50	50	50	50	50	50	50	50	50	50	50	50	50
Aiphanes lindeniana	4.85438	-75.5395	50	tree_broadlv_evrgr	Tree cover, broadleaved, evergreen, closed to open (>15%)	13.625	7.95	90.3409	25.5396	18	9.2	8.8	13.3333	13.75	13.8333	13.2833	2116	260	76	34.9395	690	306	429	688	50	50	50	50	50	50	50	50	50	50	50	50	50	50	50	50	50	50	50	50	50	50	50	50
Aiphanes lindeniana	4.70665	-75.5113	50	tree_broadlv_evrgr	Tree cover, broadleaved, evergreen, closed to open (>15%)	14.0875	8.04167	91.3826	26.7246	18.5	9.7	8.8	13.7	14.2	14.2833	13.7	1940	279	47	45.0931	664	209	561	664	50	50	50	50	50	50	50	50	50	50	50	50	50	50	50	50	50	50	50	50	50	50	50	50
Aiphanes lindeniana	2.21945	-76.1179	50	tree_broadlv_evrgr	Tree cover, broadleaved, evergreen, closed to open (>15%)	15.0875	10.1417	93.0428	22.4747	20.5	9.6	10.9	15.1833	15.15	15.35	14.8	1935	223	107	24.3207	596	361	566	489	50	50	50	50	50	50	50	50	50	50	50	50	50	50	50	50	50	50	50	50	50	50	50	50
Aiphanes lindeniana	5.13244	-74.1347	50	tree_broadlv_evrgr	Tree cover, broadleaved, evergreen, closed to open (>15%)	17.2292	9.20833	86.0592	34.6711	22.3	11.6	10.7	16.85	17.3667	17.65	16.7667	1534	224	45	39.8238	550	207	455	416	50	50	50	50	50	50	50	50	50	50	50	50	50	50	50	50	50	50	50	50	50	50	50	50
Aiphanes lindeniana	4.70694	-75.5122	50	tree_broadlv_evrgr	Tree cover, broadleaved, evergreen, closed to open (>15%)	14.0875	8.04167	91.3826	26.7246	18.5	9.7	8.8	13.7	14.2	14.2833	13.7	1940	279	47	45.0931	664	209	561	664	50	50	50	50	50	50	50	50	50	50	50	50	50	50	50	50	50	50	50	50	50	50	50	50
Aiphanes lindeniana	6.16748	-75.0674	50	tree_broadlv_evrgr	Tree cover, broadleaved, evergreen, closed to open (>15%)	17.8833	8.46667	88.1945	37.6789	22.8	13.2	9.6	17.55	17.5667	18.2833	17.3833	2928	343	156	25.0535	895	566	749	794	50	50	50	50	50	50	50	50	50	50	50	50	50	50	50	50	50	50	50	50	50	50	50	50
Aiphanes lindeniana	6.16181	-75.0732	50	tree_broadlv_evrgr	Tree cover, broadleaved, evergreen, closed to open (>15%)	18.7625	8.70833	87.963	38.4427	23.8	13.9	9.9	18.65	18.8	19.1833	18.25	2865	344	129	26.3511	896	484	692	878	50	50	50	50	50	50	50	50	50	50	50	50	50	50	50	50	50	50	50	50	50	50	50	50
Aiphanes lindeniana	7.14828	-73.0347	50	tree_broadlv_evrgr	Tree cover, broadleaved, evergreen, closed to open (>15%)	16.4208	8.89167	76.6523	51.3658	22.2	10.6	11.6	16.2333	15.8833	17.0167	15.8833	1289	206	49	41.4915	481	171	339	171	50	50	50	50	50	50	50	50	50	50	50	50	50	50	50	50	50	50	50	50	50	50	50	50
Aiphanes lindeniana	4.83611	-75.5372	50	tree_broadlv_evrgr	Tree cover, broadleaved, evergreen, closed to open (>15%)	13.0708	7.79167	89.5594	24.4446	17.4	8.7	8.7	12.75	13.15	13.25	12.75	2361	315	119	29.833	752	412	694	752	50	50	50	50	50	50	50	50	50	50	50	50	50	50	50	50	50	50	50	50	50	50	50	50
Aiphanes linearis	7.02123	-75.9093	120	shrub	Shrubland	21.525	9.28333	84.3939	39.1675	27.4	16.4	11	21.25	21.4333	22.0333	21.0667	2433	319	66	43.7849	911	254	435	627	50	50	50	50	50	50	120	120	120	120	120	120	120	120	120	120	120	120	120	120	120	120	120	120
Aiphanes linearis	6.46694	-76.2261	50	tree_broadlv_evrgr	Tree cover, broadleaved, evergreen, closed to open (>15%)	17.4	8.68333	87.7104	31.6228	22.5	12.6	9.9	17.05	17.4833	17.7167	16.9833	2418	305	89	37.0825	824	315	622	757	50	50	50	50	50	50	50	50	50	50	50	50	50	50	50	50	50	50	50	50	50	50	50	50
Aiphanes linearis	6.7818	-76.2804	50	tree_broadlv_evrgr	Tree cover, broadleaved, evergreen, closed to open (>15%)	16.6083	8.55	87.2449	32.8103	21.6	11.8	9.8	16.3833	16.6833	16.9833	16.2	2376	281	77	35.3198	775	286	578	667	50	50	50	50	50	50	50	50	50	50	50	50	50	50	50	50	50	50	50	50	50	50	50	50
Aiphanes linearis	6.64	-76.17	50	tree_broadlv_evrgr	Tree cover, broadleaved, evergreen, closed to open (>15%)	10.5167	7.56667	87.9845	30.0252	14.7	6.1	8.6	10.8833	10.4	10.8833	10.2	1920	316	58	53.3281	677	235	677	278	50	50	50	50	50	50	50	50	50	50	50	50	50	50	50	50	50	50	50	50	50	50	50	50
Aiphanes linearis	6.63908	-76.2084	50	tree_broadlv_evrgr	Tree cover, broadleaved, evergreen, closed to open (>15%)	17.4125	8.625	87.1212	34.187	22.5	12.6	9.9	17.1833	17.5167	17.7833	16.9667	2281	278	78	37.1223	745	278	565	623	50	50	50	50	50	50	50	50	50	50	50	50	50	50	50	50	50	50	50	50	50	50	50	50
Aiphanes linearis	7.00444	-75.9681	50	tree_broadlv_evrgr	Tree cover, broadleaved, evergreen, closed to open (>15%)	13.55	8.13333	87.4552	33.2347	18.2	8.9	9.3	13.35	13.2667	13.9667	13.1833	2366	339	58	46.2862	835	239	644	619	50	50	50	50	50	50	50	50	50	50	50	50	50	50	50	50	50	50	50	50	50	50	50	50
Aiphanes linearis	6.6	-76.2667	50	tree_broadlv_evrgr	Tree cover, broadleaved, evergreen, closed to open (>15%)	19.6583	9.25	85.6482	31.6826	25.3	14.5	10.8	19.2667	19.85	20.0167	19.2667	3064	513	90	49.3523	1141	329	845	1141	50	50	50	50	50	50	50	50	50	50	50	50	50	50	50	50	50	50	50	50	50	50	50	50
Aiphanes linearis	4.75782	-76.2835	50	tree_broadlv_evrgr	Tree cover, broadleaved, evergreen, closed to open (>15%)	15.3042	7.625	87.6437	25.087	19.7	11	8.7	14.9833	15.3667	15.5167	14.9667	2077	247	95	27.4109	667	350	516	647	50	50	50	50	50	50	50	50	50	50	50	50	50	50	50	50	50	50	50	50	50	50	50	50
Aiphanes linearis	3.5	-76.7	50	tree_broadlv_evrgr	Tree cover, broadleaved, evergreen, closed to open (>15%)	17.675	9.2	90.1961	21.2667	22.8	12.6	10.2	17.9	17.6333	17.9333	17.4167	1715	208	68	32.0623	563	263	491	533	50	50	50	50	50	50	50	50	50	50	50	50	50	50	50	50	50	50	50	50	50	50	50	50
Aiphanes linearis	7.01444	-75.9794	50	tree_broadlv_evrgr	Tree cover, broadleaved, evergreen, closed to open (>15%)	14.0958	8.25833	86.9298	34.3418	18.9	9.4	9.5	13.8667	13.8167	14.5333	13.7167	2249	339	58	47.3391	814	227	614	625	50	50	50	50	50	50	50	50	50	50	50	50	50	50	50	50	50	50	50	50	50	50	50	50
Aiphanes macroloba	5.4	-76.72	10	crop	Cropland, rainfed	26.6458	8.90833	92.7951	23.1063	31.6	22	9.6	26.6667	26.75	26.9333	26.3333	7557	831	488	19.1655	2380	1523	1778	1756	10	10	10	10	10	10	10	10	10	10	10	10	10	10	10	10	10	10	10	10	10	10	10	10
Aiphanes macroloba	5.2	-76.6167	10	crop	Cropland, rainfed	26.6542	8.825	92.8947	25.7133	31.5	22	9.5	26.35	26.6833	26.9333	26.3	7077	758	499	14.1334	1931	1560	1772	1916	10	10	10	10	10	10	10	10	10	10	10	10	10	10	10	10	10	10	10	10	10	10	10	10
Aiphanes macroloba	6.75716	-76.3479	50	tree_broadlv_evrgr	Tree cover, broadleaved, evergreen, closed to open (>15%)	22.2333	9.43333	84.2262	32.567	28.1	16.9	11.2	21.8667	22.4667	22.65	21.8667	3770	431	175	25.88	1145	651	781	1145	50	50	50	50	50	50	50	50	50	50	50	50	50	50	50	50	50	50	50	50	50	50	50	50
Aiphanes macroloba	0.83	-78.57	50	tree_broadlv_evrgr	Tree cover, broadleaved, evergreen, closed to open (>15%)	20.4292	8.10833	90.0926	27.9982	25	16	9	20.8	20.3	20.8	20.1333	2204	271	84	36.6441	765	310	765	430	50	50	50	50	50	50	50	50	50	50	50	50	50	50	50	50	50	50	50	50	50	50	50	50
Aiphanes macroloba	6.75716	-76.3479	50	tree_broadlv_evrgr	Tree cover, broadleaved, evergreen, closed to open (>15%)	22.2333	9.43333	84.2262	32.567	28.1	16.9	11.2	21.8667	22.4667	22.65	21.8667	3770	431	175	25.88	1145	651	781	1145	50	50	50	50	50	50	50	50	50	50	50	50	50	50	50	50	50	50	50	50	50	50	50	50
Aiphanes macroloba	0.83333	-78.5333	50	tree_broadlv_evrgr	Tree cover, broadleaved, evergreen, closed to open (>15%)	19.2958	8.09167	90.9176	25.8895	23.7	14.8	8.9	19.35	19.1833	19.6333	19.0167	2008	245	69	37.6632	696	258	687	420	50	50	50	50	50	50	50	50	50	50	50	50	50	50	50	50	50	50	50	50	50	50	50	50
Aiphanes macroloba	0.89888	-78.5436	50	tree_broadlv_evrgr	Tree cover, broadleaved, evergreen, closed to open (>15%)	21.7875	8.575	89.3229	30.3109	26.7	17.1	9.6	22.2	21.6333	22.2	21.4667	2522	304	133	28.8499	850	453	850	492	50	50	50	50	50	50	50	50	50	50	50	50	50	50	50	50	50	50	50	50	50	50	50	50
Aiphanes macroloba	5.38333	-76.7	50	tree_broadlv_evrgr	Tree cover, broadleaved, evergreen, closed to open (>15%)	26.5917	8.9	92.7083	23.9159	31.5	21.9	9.6	26.6833	26.6833	26.8833	26.2667	7364	825	489	15.9373	2179	1540	1715	1860	50	50	50	50	50	50	50	50	50	50	50	50	50	50	50	50	50	50	50	50	50	50	50	50
Aiphanes macroloba	5.08333	-77.1833	50	tree_broadlv_evrgr	Tree cover, broadleaved, evergreen, closed to open (>15%)	25.9708	7.54167	90.8635	25.8015	30.3	22	8.3	25.65	26.1667	26.3	25.65	6757	711	281	21.3319	2023	1188	1569	2023	50	50	50	50	50	50	50	50	50	50	50	50	50	50	50	50	50	50	50	50	50	50	50	50
Aiphanes macroloba	6.05817	-75.5225	50	tree_broadlv_evrgr	Tree cover, broadleaved, evergreen, closed to open (>15%)	16.0958	8.54167	91.8459	27.0906	20.8	11.5	9.3	15.8667	16.1	16.4	15.75	2176	286	84	37.0452	723	317	637	629	50	50	50	50	50	50	50	50	50	50	50	50	50	50	50	50	50	50	50	50	50	50	50	50
Aiphanes macroloba	6.4475	-76.3217	50	tree_broadlv_evrgr	Tree cover, broadleaved, evergreen, closed to open (>15%)	24.35	9.58333	87.1212	32.6134	30.1	19.1	11	23.9167	24.55	24.7333	23.9167	3710	448	125	31.7254	1167	529	655	1167	50	50	50	50	50	50	50	50	50	50	50	50	50	50	50	50	50	50	50	50	50	50	50	50
Aiphanes macroloba	6.1	-77.3	50	tree_broadlv_evrgr	Tree cover, broadleaved, evergreen, closed to open (>15%)	24.45	8.63333	89.0034	31.1886	29.7	20	9.7	24.15	24.3667	24.8667	24.1	3249	525	120	50.0064	1379	468	670	1058	50	50	50	50	50	50	50	50	50	50	50	50	50	50	50	50	50	50	50	50	50	50	50	50
Aiphanes macroloba	5.39	-76.7	50	tree_broadlv_evrgr	Tree cover, broadleaved, evergreen, closed to open (>15%)	26.5833	8.91667	92.8819	22.9954	31.5	21.9	9.6	26.4833	26.6667	26.8667	26.2667	7273	736	489	12.2987	2112	1554	1718	1948	50	50	50	50	50	50	50	50	50	50	50	50	50	50	50	50	50	50	50	50	50	50	50	50
Aiphanes macroloba	4.85923	-76.2892	50	tree_broadlv_evrgr	Tree cover, broadleaved, evergreen, closed to open (>15%)	22.2458	7.925	89.0449	30.2609	26.6	17.7	8.9	22.4667	22.1833	22.65	21.8833	3847	432	188	21.9473	1110	777	1103	1066	50	50	50	50	50	50	50	50	50	50	50	50	50	50	50	50	50	50	50	50	50	50	50	50
Aiphanes macroloba	0.83333	-78.5667	50	tree_broadlv_evrgr	Tree cover, broadleaved, evergreen, closed to open (>15%)	20.5792	8.05833	90.5431	27.1744	25.1	16.2	8.9	20.9333	20.4333	20.9333	20.2833	2223	274	87	35.4563	769	324	769	437	50	50	50	50	50	50	50	50	50	50	50	50	50	50	50	50	50	50	50	50	50	50	50	50
Aiphanes macroloba	6.75663	-76.343	50	tree_broadlv_evrgr	Tree cover, broadleaved, evergreen, closed to open (>15%)	22.2333	9.43333	84.2262	32.567	28.1	16.9	11.2	21.8667	22.4667	22.65	21.8667	3770	431	175	25.88	1145	651	781	1145	50	50	50	50	50	50	50	50	50	50	50	50	50	50	50	50	50	50	50	50	50	50	50	50
Aiphanes macroloba	5.38	-76.71	50	tree_broadlv_evrgr	Tree cover, broadleaved, evergreen, closed to open (>15%)	26.5417	8.86667	93.3333	22.1394	31.4	21.9	9.5	26.6333	26.6167	26.8	26.2333	7136	825	488	17.5664	2114	1534	1695	1753	50	50	50	50	50	50	50	50	50	50	50	50	50	50	50	50	50	50	50	50	50	50	50	50
Aiphanes macroloba	0.898	-78.543	50	tree_broadlv_evrgr	Tree cover, broadleaved, evergreen, closed to open (>15%)	21.7875	8.575	89.3229	30.3109	26.7	17.1	9.6	22.2	21.6333	22.2	21.4667	2522	304	133	28.8499	850	453	850	492	50	50	50	50	50	50	50	50	50	50	50	50	50	50	50	50	50	50	50	50	50	50	50	50
Aiphanes macroloba	5.38333	-76.7167	50	tree_broadlv_evrgr	Tree cover, broadleaved, evergreen, closed to open (>15%)	26.6125	8.875	93.4211	22.9748	31.5	22	9.5	26.6833	26.7	26.9	26.3	6995	749	487	13.2461	1945	1538	1692	1774	50	50	50	50	50	50	50	50	50	50	50	50	50	50	50	50	50	50	50	50	50	50	50	50
Aiphanes macroloba	0.833	-78.566	50	tree_broadlv_evrgr	Tree cover, broadleaved, evergreen, closed to open (>15%)	20.5792	8.05833	90.5431	27.1744	25.1	16.2	8.9	20.9333	20.4333	20.9333	20.2833	2223	274	87	35.4563	769	324	769	437	50	50	50	50	50	50	50	50	50	50	50	50	50	50	50	50	50	50	50	50	50	50	50	50
Aiphanes macroloba	6.53333	-76.3167	50	tree_broadlv_evrgr	Tree cover, broadleaved, evergreen, closed to open (>15%)	22.725	9.61667	85.1032	31.3702	28.6	17.3	11.3	22.35	22.95	23.1333	22.35	3151	403	111	37.4679	1090	373	520	1090	50	50	50	50	50	50	50	50	50	50	50	50	50	50	50	50	50	50	50	50	50	50	50	50
Aiphanes macroloba	6.56666	-76.3167	50	tree_broadlv_evrgr	Tree cover, broadleaved, evergreen, closed to open (>15%)	21.3667	9.53333	85.119	30.0252	27.2	16	11.2	21	21.5833	21.7333	21	3084	386	93	35.9625	989	400	576	989	50	50	50	50	50	50	50	50	50	50	50	50	50	50	50	50	50	50	50	50	50	50	50	50
Aiphanes macroloba	6.75663	-76.343	50	tree_broadlv_evrgr	Tree cover, broadleaved, evergreen, closed to open (>15%)	22.2333	9.43333	84.2262	32.567	28.1	16.9	11.2	21.8667	22.4667	22.65	21.8667	3770	431	175	25.88	1145	651	781	1145	50	50	50	50	50	50	50	50	50	50	50	50	50	50	50	50	50	50	50	50	50	50	50	50
Aiphanes macroloba	0.833	-78.533	50	tree_broadlv_evrgr	Tree cover, broadleaved, evergreen, closed to open (>15%)	19.2958	8.09167	90.9176	25.8895	23.7	14.8	8.9	19.35	19.1833	19.6333	19.0167	2008	245	69	37.6632	696	258	687	420	50	50	50	50	50	50	50	50	50	50	50	50	50	50	50	50	50	50	50	50	50	50	50	50
Aiphanes minima	13.1933	-59.576	10	crop	Cropland, rainfed	25.3792	5.90833	72.9424	74.7863	29.3	21.2	8.1	25.8833	25.1833	26.05	24.3167	1725	237	64	44.4833	679	198	553	255	10	10	10	10	10	10	10	10	10	10	10	10	10	10	10	10	10	10	10	10	10	10	10	10
Aiphanes minima	19.8	-70.7	190	urban	Urban areas	25.9042	10.4083	73.2981	150.128	33.1	18.9	14.2	24.5167	27.5	27.5667	24.0167	1542	245	59	49.0061	657	188	204	543	190	190	190	190	190	190	190	190	190	190	190	190	190	190	190	190	190	190	190	190	190	190	190	190
Aiphanes minima	15.4056	-61.2586	50	tree_broadlv_evrgr	Tree cover, broadleaved, evergreen, closed to open (>15%)	26.1	6.98333	71.2585	109.004	30.8	21	9.8	26.5667	25.1333	27.2667	24.6833	2113	273	88	36.095	754	279	566	352	50	50	50	50	50	50	50	50	50	50	50	50	50	50	50	50	50	50	50	50	50	50	50	50
Aiphanes minima	18.0391	-66.1687	50	tree_broadlv_evrgr	Tree cover, broadleaved, evergreen, closed to open (>15%)	24.0208	9.59167	73.2188	130.444	30.2	17.1	13.1	25.2167	22.3667	25.4667	22.3667	1526	221	47	46.8328	614	169	542	169	50	50	50	50	50	50	50	50	50	50	50	50	50	50	50	50	50	50	50	50	50	50	50	50
Aiphanes minima	15.4636	-61.3186	50	tree_broadlv_evrgr	Tree cover, broadleaved, evergreen, closed to open (>15%)	24.0875	6.975	69.75	110.58	28.8	18.8	10	24.65	23.0667	25.2167	22.6333	1984	243	81	33.7271	674	267	542	347	50	50	50	50	50	50	50	50	50	50	50	50	50	50	50	50	50	50	50	50	50	50	50	50
Aiphanes parvifolia	5.99563	-74.8934	40	mosaic_natural.crop	Mosaic natural vegetation (tree, shrub, herbaceous cover) (>50%) / cropland (<50%)	23.6083	9.21667	89.4822	39.9337	28.9	18.6	10.3	23.1833	23.4667	24.0167	23.0167	2895	398	107	39.0144	1062	444	576	924	40	40	40	40	40	40	40	40	40	40	40	40	40	40	40	40	40	40	40	40	40	40	40	40
Aiphanes parvifolia	5.94389	-74.8592	50	tree_broadlv_evrgr	Tree cover, broadleaved, evergreen, closed to open (>15%)	24.4542	9.30833	89.5032	38.1062	29.8	19.4	10.4	24.0333	24.35	24.8333	23.8833	2725	354	98	35.0308	920	400	640	824	50	50	50	50	50	50	50	50	50	50	50	50	50	50	50	50	50	50	50	50	50	50	50	50
Aiphanes parvifolia	6.2525	-75.0157	50	tree_broadlv_evrgr	Tree cover, broadleaved, evergreen, closed to open (>15%)	22.6542	9.225	89.5631	41.0354	28	17.7	10.3	22.25	22.8167	23.0833	22.05	2966	375	135	33.4754	1033	453	809	933	50	50	50	50	50	50	50	50	50	50	50	50	50	50	50	50	50	50	50	50	50	50	50	50
Aiphanes parvifolia	6	-74.83	50	tree_broadlv_evrgr	Tree cover, broadleaved, evergreen, closed to open (>15%)	25.6375	9.525	89.0187	37.6059	31.2	20.5	10.7	25.2167	25.5333	25.9667	25.0667	2469	320	93	32.5899	832	366	518	766	50	50	50	50	50	50	50	50	50	50	50	50	50	50	50	50	50	50	50	50	50	50	50	50
Aiphanes parvifolia	6	-74.92	50	tree_broadlv_evrgr	Tree cover, broadleaved, evergreen, closed to open (>15%)	23.7958	9.275	90.0485	39.7983	29.1	18.8	10.3	23.3667	23.6667	24.2	23.2	2715	335	92	30.2943	844	426	648	719	50	50	50	50	50	50	50	50	50	50	50	50	50	50	50	50	50	50	50	50	50	50	50	50
Aiphanes parvifolia	6.22	-75.15	50	tree_broadlv_evrgr	Tree cover, broadleaved, evergreen, closed to open (>15%)	18.4875	8.875	87.8713	40.8503	23.7	13.6	10.1	18.3833	18.4667	18.9	17.95	2636	335	99	35.1224	873	367	735	729	50	50	50	50	50	50	50	50	50	50	50	50	50	50	50	50	50	50	50	50	50	50	50	50
Aiphanes parvifolia	6.9	-75.13	50	tree_broadlv_evrgr	Tree cover, broadleaved, evergreen, closed to open (>15%)	21.0333	8.7	86.1386	51.8009	26.3	16.2	10.1	20.8667	20.9833	21.5667	20.3833	2867	370	80	41.6275	994	329	755	718	50	50	50	50	50	50	50	50	50	50	50	50	50	50	50	50	50	50	50	50	50	50	50	50
Aiphanes parvifolia	6.22405	-75.0154	50	tree_broadlv_evrgr	Tree cover, broadleaved, evergreen, closed to open (>15%)	19.65	8.73333	88.2155	38.1385	24.8	14.9	9.9	19.5167	19.35	20.05	19.1333	2850	350	126	30.9052	925	471	769	706	50	50	50	50	50	50	50	50	50	50	50	50	50	50	50	50	50	50	50	50	50	50	50	50
Aiphanes parvifolia	6.8903	-75.1053	50	tree_broadlv_evrgr	Tree cover, broadleaved, evergreen, closed to open (>15%)	19.3958	8.69167	87.7946	47.1197	24.5	14.6	9.9	19.1833	19	19.9667	18.8333	2918	355	78	41.7645	1006	316	796	734	50	50	50	50	50	50	50	50	50	50	50	50	50	50	50	50	50	50	50	50	50	50	50	50
Aiphanes parvifolia	7.05073	-75.2095	50	tree_broadlv_evrgr	Tree cover, broadleaved, evergreen, closed to open (>15%)	20.7792	8.69167	87.7946	50.2475	25.9	16	9.9	20.5667	20.8167	21.3667	20.15	2884	397	96	43.2217	1057	329	722	768	50	50	50	50	50	50	50	50	50	50	50	50	50	50	50	50	50	50	50	50	50	50	50	50
Aiphanes parvifolia	7.03933	-75.1379	50	tree_broadlv_evrgr	Tree cover, broadleaved, evergreen, closed to open (>15%)	20.1625	8.45833	86.3095	49.1808	25.2	15.4	9.8	19.9667	19.75	20.7333	19.5667	2971	407	76	44.2027	1018	285	869	755	50	50	50	50	50	50	50	50	50	50	50	50	50	50	50	50	50	50	50	50	50	50	50	50
Aiphanes simplex	4.31625	-76.286	10	crop	Cropland, rainfed	18.9042	8.90833	89.0833	25.7133	24	14	10	19.0167	19.0833	19.0833	18.55	2063	267	92	32.3653	648	330	330	614	50	50	50	50	50	50	50	50	10	10	10	10	10	10	10	10	10	10	10	10	10	10	10	10
Aiphanes simplex	4.63434	-75.6478	10	crop	Cropland, rainfed	18.3625	9.05833	88.8072	34.6492	23.5	13.3	10.2	17.9	18.4833	18.6667	17.9	2105	280	92	31.806	656	320	495	656	10	10	10	10	10	10	10	10	10	10	10	10	10	10	10	10	10	10	10	10	10	10	10	10
Aiphanes simplex	4.63826	-75.6766	10	crop	Cropland, rainfed	18.8917	9.23333	89.644	34.0343	24.1	13.8	10.3	18.4667	19	19.2	18.4333	2119	282	87	32.9196	668	332	514	641	10	10	10	10	10	10	10	10	10	10	10	10	10	10	10	10	10	10	10	10	10	10	10	10
Aiphanes simplex	4.64667	-75.6139	10	crop	Cropland, rainfed	17.3958	8.79167	89.7109	31.7274	22.3	12.5	9.8	16.9667	17.5333	17.65	16.9667	2103	328	81	45.4288	749	300	466	749	10	10	10	10	10	10	10	10	10	10	10	10	10	10	10	10	10	10	10	10	10	10	10	10
Aiphanes simplex	6.17	-75.33	110	mosaic_herb.woody	Mosaic herbaceous cover (>50%) / tree and shrub (<50%)	17.3625	9.49167	91.266	31.7751	22.7	12.3	10.4	17.2333	17.1167	17.7333	16.95	2512	298	101	35.2501	869	342	669	658	110	110	110	110	110	110	110	110	110	110	110	110	110	110	110	110	110	110	190	190	190	190	190	190
Aiphanes simplex	4.61645	-75.6558	120	shrub	Shrubland	18.6583	9.2	88.4615	34.5644	23.9	13.5	10.4	18.2167	18.7833	18.95	18.2	2150	324	104	34.7477	741	331	564	675	120	120	120	120	120	120	120	120	120	120	120	120	120	120	120	120	120	120	120	120	120	120	120	120
Aiphanes simplex	4.54941	-75.815	120	shrub	Shrubland	21.8542	10.3083	90.424	36.5226	27.7	16.3	11.4	21.35	22.05	22.1667	21.35	1902	266	78	37.5848	631	304	503	631	120	120	120	120	120	120	120	120	120	120	120	120	120	120	120	120	120	120	120	120	120	120	120	120
Aiphanes simplex	4.54228	-75.6137	120	shrub	Shrubland	15.8417	8.43333	89.7163	28.4312	20.6	11.2	9.4	16.0333	15.9833	16.05	15.45	1920	262	71	38.8972	632	262	606	605	120	120	120	120	120	120	120	120	120	120	120	120	120	120	120	120	120	120	120	120	120	120	120	120
Aiphanes simplex	1.7	-75.72	50	tree_broadlv_evrgr	Tree cover, broadleaved, evergreen, closed to open (>15%)	20.1542	8.85833	91.323	24.3514	25.1	15.4	9.7	19.9	20.3333	20.4	19.8	2012	259	91	33.8718	737	307	347	704	50	50	50	50	50	50	50	50	50	50	50	50	50	50	50	50	50	50	50	50	50	50	50	50
Aiphanes simplex	4.26682	-76.3302	30	mosaic_crop.natural	Mosaic cropland (>50%) / natural vegetation (tree, shrub, herbaceous cover) (<50%)	16.9375	8.35833	88.9184	24.5991	21.7	12.3	9.4	16.6	17.0833	17.1	16.6	1946	250	80	30.935	647	301	427	647	30	30	30	30	30	30	30	30	30	30	30	30	30	30	30	30	50	50	50	50	50	50	50	50
Aiphanes simplex	5.12	-76	40	mosaic_natural.crop	Mosaic natural vegetation (tree, shrub, herbaceous cover) (>50%) / cropland (<50%)	16.35	7.73333	88.8889	23.5488	20.8	12.1	8.7	16.0167	16.4333	16.5667	16.0167	2722	350	137	27.1193	809	454	727	809	40	40	40	40	40	40	40	40	40	40	40	40	40	40	40	40	40	40	40	40	50	50	50	50
Aiphanes simplex	4.60161	-75.7023	40	mosaic_natural.crop	Mosaic natural vegetation (tree, shrub, herbaceous cover) (>50%) / cropland (<50%)	20.1	9.81667	89.2424	37.1728	25.7	14.7	11	20.3333	20.2167	20.45	19.6167	2126	259	90	32.5017	681	343	583	649	50	50	50	50	50	50	50	50	40	40	40	40	40	40	40	40	40	40	40	40	40	40	40	40
Aiphanes simplex	4.58333	-75.75	50	tree_broadlv_evrgr	Tree cover, broadleaved, evergreen, closed to open (>15%)	21.1	10.2167	90.413	36.9274	26.9	15.6	11.3	21.3333	21.2333	21.4333	20.6	1993	234	109	29.5225	613	343	426	609	50	50	50	50	50	50	50	50	50	50	50	50	50	50	50	50	50	50	50	50	50	50	50	50
Aiphanes simplex	3.5	-76.5833	50	tree_broadlv_evrgr	Tree cover, broadleaved, evergreen, closed to open (>15%)	18.775	9.53333	89.0966	22.0021	24.2	13.5	10.7	18.9333	18.8333	19	18.5167	1839	214	59	31.9509	580	260	464	544	50	50	50	50	50	50	50	50	50	50	50	50	50	50	50	50	50	50	50	50	50	50	50	50
Aiphanes simplex	1.7	-75.7167	50	tree_broadlv_evrgr	Tree cover, broadleaved, evergreen, closed to open (>15%)	21.05	8.95	91.3265	25.7612	26.1	16.3	9.8	20.7833	21.25	21.3	20.6667	2058	261	97	32.9518	746	308	353	699	50	50	50	50	50	50	50	50	50	50	50	50	50	50	50	50	50	50	50	50	50	50	50	50
Aiphanes simplex	1.73	-75.73	50	tree_broadlv_evrgr	Tree cover, broadleaved, evergreen, closed to open (>15%)	19.1292	8.80833	91.7535	26.2383	24	14.4	9.6	18.8667	19.2833	19.3833	18.75	2129	262	107	31.473	760	343	516	694	50	50	50	50	50	50	50	50	50	50	50	50	50	50	50	50	50	50	50	50	50	50	50	50
Aiphanes simplex	3.5	-76.58	50	tree_broadlv_evrgr	Tree cover, broadleaved, evergreen, closed to open (>15%)	18.775	9.53333	89.0966	22.0021	24.2	13.5	10.7	18.9333	18.8333	19	18.5167	1839	214	59	31.9509	580	260	464	544	50	50	50	50	50	50	50	50	50	50	50	50	50	50	50	50	50	50	50	50	50	50	50	50
Aiphanes simplex	4.37586	-75.6517	50	tree_broadlv_evrgr	Tree cover, broadleaved, evergreen, closed to open (>15%)	14.5625	8.29167	91.1172	25.6838	19.1	10	9.1	14.7667	14.6833	14.7667	14.2167	1808	268	75	39.5578	611	294	611	527	50	50	50	50	50	50	50	50	50	50	50	50	50	50	50	50	50	50	50	50	50	50	50	50
Aiphanes simplex	4.65079	-75.6867	50	tree_broadlv_evrgr	Tree cover, broadleaved, evergreen, closed to open (>15%)	18.7708	9.09167	89.134	34.2755	23.9	13.7	10.2	18.3333	18.8833	19.1	18.3167	2255	331	108	35.166	777	353	506	711	50	50	50	50	50	50	50	50	50	50	50	50	50	50	50	50	50	50	50	50	50	50	50	50
Aiphanes simplex	4.69778	-76.1217	50	tree_broadlv_evrgr	Tree cover, broadleaved, evergreen, closed to open (>15%)	18.3125	8.10833	87.1864	29.0082	23	13.7	9.3	17.9667	18.4333	18.5667	17.9	2228	351	121	37.8375	827	394	404	780	50	50	50	50	50	50	50	50	50	50	50	50	50	50	50	50	50	50	50	50	50	50	50	50
Aiphanes simplex	4.75122	-76.1694	50	tree_broadlv_evrgr	Tree cover, broadleaved, evergreen, closed to open (>15%)	18.0583	8.21667	87.4114	27.3723	22.8	13.4	9.4	17.7167	18.2833	18.2833	17.6667	2219	265	108	27.7396	664	406	406	577	50	50	50	50	50	50	50	50	50	50	50	50	50	50	50	50	50	50	50	50	50	50	50	50
Aiphanes simplex	4.62505	-75.7302	50	tree_broadlv_evrgr	Tree cover, broadleaved, evergreen, closed to open (>15%)	20.175	9.76667	89.6024	36.5874	25.7	14.8	10.9	19.7	20.3	20.5167	19.7	2070	267	105	32.7315	693	372	487	692	50	50	50	50	50	50	50	50	50	50	50	50	50	50	50	50	50	50	50	50	50	50	50	50
Aiphanes simplex	4.66947	-75.6705	50	tree_broadlv_evrgr	Tree cover, broadleaved, evergreen, closed to open (>15%)	18.1917	8.88333	88.8333	33.6988	23.2	13.2	10	17.7333	18.3167	18.4833	17.7333	2447	284	119	26.1016	727	423	572	727	50	50	50	50	50	50	50	50	50	50	50	50	50	50	50	50	50	50	50	50	50	50	50	50
Aiphanes simplex	6.17516	-73.4261	50	tree_broadlv_evrgr	Tree cover, broadleaved, evergreen, closed to open (>15%)	19.4417	10.7167	85.0529	35.2158	25.7	13.1	12.6	19.15	19.6	19.75	19.1333	2259	307	62	46.7406	830	265	496	650	30	30	30	50	50	50	50	50	50	50	50	50	50	50	50	50	50	50	50	50	50	50	50	50
Aiphanes simplex	4.12	-76.5	50	tree_broadlv_evrgr	Tree cover, broadleaved, evergreen, closed to open (>15%)	11.2417	7.73333	92.0635	21.4087	15.4	7	8.4	10.9833	11.3333	11.5	10.9833	1879	304	79	41.2382	675	326	414	675	50	50	50	50	50	50	50	50	50	50	50	50	50	50	50	50	50	50	50	50	50	50	50	50
Aiphanes simplex	4.60785	-75.6515	50	tree_broadlv_evrgr	Tree cover, broadleaved, evergreen, closed to open (>15%)	18.8	9.28333	88.4127	35.4196	24.1	13.6	10.5	18.3333	18.9333	19.1	18.3333	2296	323	104	33.9593	784	337	505	784	50	50	50	50	50	50	50	50	50	50	50	50	50	50	50	50	50	50	50	50	50	50	50	50
Aiphanes simplex	4.78361	-76.1522	50	tree_broadlv_evrgr	Tree cover, broadleaved, evergreen, closed to open (>15%)	16.975	7.96667	88.5185	24.5413	21.5	12.5	9	16.65	16.9833	17.15	16.6333	2266	260	130	21.6345	697	438	542	573	50	50	50	50	50	50	50	50	50	50	50	50	50	50	50	50	50	50	50	50	50	50	50	50
Aiphanes simplex	5.0736	-75.5453	50	tree_broadlv_evrgr	Tree cover, broadleaved, evergreen, closed to open (>15%)	18.4542	8.94167	90.3199	32.9916	23.5	13.6	9.9	18.0333	18.5333	18.7667	18.0167	2244	295	100	34.0358	767	398	424	716	50	50	50	50	50	50	50	50	50	50	50	50	50	50	50	50	50	50	50	50	50	50	50	50
Aiphanes tricuspidata	-0.23	-79.15	190	urban	Urban areas	22.7	8.28333	81.2091	61.3485	28.1	17.9	10.2	23.5167	22.1667	23.5333	22.1333	2594	481	46	81.154	1391	172	1196	198	40	40	40	40	190	190	190	190	190	190	190	190	190	190	190	190	190	190	190	190	190	190	190	190
Aiphanes tricuspidata	3.99	-77.21	210	water	Water bodies	25.8375	7.19167	91.0338	28.7722	29.9	22	7.9	25.5333	26.0667	26.2	25.5	6293	759	276	31.0866	2032	1010	1400	2013	210	210	210	210	210	210	210	210	210	210	210	210	210	210	210	210	210	210	210	210	210	210	210	210
Aiphanes tricuspidata	0.16666	-79.3333	30	mosaic_crop.natural	Mosaic cropland (>50%) / natural vegetation (tree, shrub, herbaceous cover) (<50%)	24.8417	7.96667	80.4714	64.1317	30	20.1	9.9	25.5667	24.2167	25.5667	24.15	2520	483	48	76.2494	1275	173	1275	192	30	30	30	30	30	30	30	30	30	30	30	30	30	30	30	30	30	30	30	30	30	30	50	50
Aiphanes tricuspidata	-3.56666	-79.9333	30	mosaic_crop.natural	Mosaic cropland (>50%) / natural vegetation (tree, shrub, herbaceous cover) (<50%)	25.0542	10.075	79.9603	92.2068	31.5	18.9	12.6	26.0167	24.0167	26.2333	24.0167	631	155	11	95.3781	380	38	374	38	30	30	30	30	30	30	30	30	30	30	30	30	30	30	30	30	30	50	50	50	50	50	50	50
Aiphanes tricuspidata	0.166	-79.333	30	mosaic_crop.natural	Mosaic cropland (>50%) / natural vegetation (tree, shrub, herbaceous cover) (<50%)	24.8417	7.96667	80.4714	64.1317	30	20.1	9.9	25.5667	24.2167	25.5667	24.15	2520	483	48	76.2494	1275	173	1275	192	30	30	30	30	30	30	30	30	30	30	30	30	30	30	30	30	30	30	30	30	30	30	50	50
Aiphanes tricuspidata	-3.566	-79.933	30	mosaic_crop.natural	Mosaic cropland (>50%) / natural vegetation (tree, shrub, herbaceous cover) (<50%)	25.0542	10.075	79.9603	92.2068	31.5	18.9	12.6	26.0167	24.0167	26.2333	24.0167	631	155	11	95.3781	380	38	374	38	30	30	30	30	30	30	30	30	30	30	30	30	30	30	30	30	30	50	50	50	50	50	50	50
Aiphanes tricuspidata	0.01666	-79.9667	50	tree_broadlv_evrgr	Tree cover, broadleaved, evergreen, closed to open (>15%)	23.6375	8.04167	79.6205	61.1676	28.8	18.7	10.1	24.1333	23.05	24.45	23	1386	289	16	95.1347	815	55	624	56	50	50	50	50	50	50	50	50	50	50	50	50	50	50	50	50	50	50	50	50	50	50	50	50
Aiphanes tricuspidata	-1.53333	-79	50	tree_broadlv_evrgr	Tree cover, broadleaved, evergreen, closed to open (>15%)	11.3417	10.5	85.3659	33.4279	17.5	5.2	12.3	11.5833	10.8833	11.6167	10.8667	693	118	7	69.0421	346	37	278	46	50	50	50	50	50	50	50	50	50	50	50	50	50	50	50	50	50	50	50	50	50	50	50	50
Aiphanes tricuspidata	1.01666	-78.9167	50	tree_broadlv_evrgr	Tree cover, broadleaved, evergreen, closed to open (>15%)	25.6833	7.9	88.764	29.7973	30.4	21.5	8.9	26.1	25.4667	26.1	25.4167	2459	318	90	35.7649	871	373	871	465	50	50	50	50	50	50	50	50	50	50	50	50	50	50	50	50	50	50	50	50	50	50	50	50
Aiphanes tricuspidata	0.08	-79.03	50	tree_broadlv_evrgr	Tree cover, broadleaved, evergreen, closed to open (>15%)	22.1333	8.33333	85.034	47.5936	27.3	17.5	9.8	22.7167	21.7833	22.8167	21.6667	2167	374	46	72.9515	1058	164	965	195	50	50	50	50	50	50	50	50	50	50	50	50	50	50	50	50	50	50	50	50	50	50	50	50
Aiphanes tricuspidata	0.47969	-79.2057	50	tree_broadlv_evrgr	Tree cover, broadleaved, evergreen, closed to open (>15%)	23.9	7.58333	82.4275	46.6125	28.7	19.5	9.2	24.4667	23.4	24.5167	23.4	2114	337	61	61.0824	928	214	884	214	30	30	30	30	30	30	30	30	30	50	50	50	50	50	50	50	50	50	50	50	50	50	50	50
Aiphanes tricuspidata	3.97	-77.25	50	tree_broadlv_evrgr	Tree cover, broadleaved, evergreen, closed to open (>15%)	25.7542	7.15833	90.6118	29.1125	29.9	22	7.9	25.4167	26.1167	26.1167	25.4167	6557	801	279	33.0859	2245	965	1333	2245	50	50	50	50	50	50	50	50	50	50	50	50	50	50	50	50	50	50	50	50	50	50	50	50
Aiphanes tricuspidata	-3.18333	-79.6833	50	tree_broadlv_evrgr	Tree cover, broadleaved, evergreen, closed to open (>15%)	17.7	9.53333	87.4618	18.9497	23	12.1	10.9	17.8833	17.7	17.9667	17.5167	687	173	0	107.545	439	5	339	177	50	50	50	50	50	50	50	50	50	50	50	50	50	50	50	50	50	50	50	50	50	50	50	50
Aiphanes tricuspidata	0.35	-79.7333	50	tree_broadlv_evrgr	Tree cover, broadleaved, evergreen, closed to open (>15%)	22.8333	7.88333	80.4422	57.4588	27.9	18.1	9.8	23.2167	22.2667	23.6333	22.2333	1782	329	32	81.1152	936	108	774	110	50	50	50	50	50	50	50	50	50	50	50	50	50	50	50	50	50	50	50	50	50	50	50	50
Aiphanes tricuspidata	0.8	-78.8	50	tree_broadlv_evrgr	Tree cover, broadleaved, evergreen, closed to open (>15%)	25.0292	8.30833	87.4561	31.3672	30	20.5	9.5	25.4833	24.75	25.4833	24.75	2231	273	99	33.1247	778	367	778	367	50	50	50	50	50	50	50	50	50	50	50	50	50	50	50	50	50	50	50	50	50	50	50	50
Aiphanes tricuspidata	4.03	-77.19	50	tree_broadlv_evrgr	Tree cover, broadleaved, evergreen, closed to open (>15%)	25.7125	7.225	91.4557	27.8898	29.8	21.9	7.9	25.4	25.9167	26.0667	25.3833	5709	764	275	27.9194	1843	974	1346	1710	50	50	50	50	50	50	50	50	50	50	50	50	50	50	50	50	50	50	50	50	50	50	50	50
Aiphanes tricuspidata	-0.28	-79.13	50	tree_broadlv_evrgr	Tree cover, broadleaved, evergreen, closed to open (>15%)	22.1417	8.11667	80.363	61.8221	27.5	17.4	10.1	22.9333	21.6333	23	21.55	2712	489	51	78.8268	1414	190	1219	219	50	50	50	50	50	50	50	50	50	50	50	50	50	50	50	50	50	50	50	50	50	50	50	50
Aiphanes tricuspidata	-3.18	-79.68	50	tree_broadlv_evrgr	Tree cover, broadleaved, evergreen, closed to open (>15%)	17.7	9.53333	87.4618	18.9497	23	12.1	10.9	17.8833	17.7	17.9667	17.5167	687	173	0	107.545	439	5	339	177	50	50	50	50	50	50	50	50	50	50	50	50	50	50	50	50	50	50	50	50	50	50	50	50
Aiphanes tricuspidata	1	-78.55	50	tree_broadlv_evrgr	Tree cover, broadleaved, evergreen, closed to open (>15%)	23.5292	8.775	88.6364	31.5118	28.7	18.8	9.9	23.9833	23.2667	23.9833	23.25	2593	321	153	26.23	842	462	842	504	50	50	50	50	50	50	50	50	50	50	50	50	50	50	50	50	50	50	50	50	50	50	50	50
Aiphanes tricuspidata	0.35	-79.733	50	tree_broadlv_evrgr	Tree cover, broadleaved, evergreen, closed to open (>15%)	22.8333	7.88333	80.4422	57.4588	27.9	18.1	9.8	23.2167	22.2667	23.6333	22.2333	1782	329	32	81.1152	936	108	774	110	50	50	50	50	50	50	50	50	50	50	50	50	50	50	50	50	50	50	50	50	50	50	50	50
Aiphanes tricuspidata	-3.183	-79.683	50	tree_broadlv_evrgr	Tree cover, broadleaved, evergreen, closed to open (>15%)	17.7	9.53333	87.4618	18.9497	23	12.1	10.9	17.8833	17.7	17.9667	17.5167	687	173	0	107.545	439	5	339	177	50	50	50	50	50	50	50	50	50	50	50	50	50	50	50	50	50	50	50	50	50	50	50	50
Aiphanes tricuspidata	1.016	-78.916	50	tree_broadlv_evrgr	Tree cover, broadleaved, evergreen, closed to open (>15%)	25.6833	7.9	88.764	29.7973	30.4	21.5	8.9	26.1	25.4667	26.1	25.4167	2459	318	90	35.7649	871	373	871	465	50	50	50	50	50	50	50	50	50	50	50	50	50	50	50	50	50	50	50	50	50	50	50	50
Aiphanes tricuspidata	0.08333	-79.0333	50	tree_broadlv_evrgr	Tree cover, broadleaved, evergreen, closed to open (>15%)	22.1333	8.33333	85.034	47.5936	27.3	17.5	9.8	22.7167	21.7833	22.8167	21.6667	2167	374	46	72.9515	1058	164	965	195	50	50	50	50	50	50	50	50	50	50	50	50	50	50	50	50	50	50	50	50	50	50	50	50
Aiphanes tricuspidata	2.39716	-77.6878	50	tree_broadlv_evrgr	Tree cover, broadleaved, evergreen, closed to open (>15%)	26.0167	8.48333	89.2982	25.2562	30.9	21.4	9.5	25.9167	26.15	26.35	25.7333	4801	495	257	16.4092	1342	981	1049	1234	50	50	50	50	50	50	50	50	50	50	50	50	50	50	50	50	50	50	50	50	50	50	50	50
Aiphanes tricuspidata	4.06	-77.19	50	tree_broadlv_evrgr	Tree cover, broadleaved, evergreen, closed to open (>15%)	25.7917	7.21667	90.2083	30.2139	29.9	21.9	8	25.45	26.0333	26.1667	25.4167	4905	628	229	28.9808	1608	989	1286	1388	50	50	50	50	50	50	50	50	50	50	50	50	50	50	50	50	50	50	50	50	50	50	50	50
Aiphanes tricuspidata	0.083	-79.033	50	tree_broadlv_evrgr	Tree cover, broadleaved, evergreen, closed to open (>15%)	22.1333	8.33333	85.034	47.5936	27.3	17.5	9.8	22.7167	21.7833	22.8167	21.6667	2167	374	46	72.9515	1058	164	965	195	50	50	50	50	50	50	50	50	50	50	50	50	50	50	50	50	50	50	50	50	50	50	50	50
Aiphanes horrida	-14.82	-68.26	50	tree_broadlv_evrgr	Tree cover, broadleaved, evergreen, closed to open (>15%)	19.2958	11.9417	75.1048	107.332	26.5	10.6	15.9	20.0833	17.8667	20.2833	17.7167	1290	214	23	64.1518	603	92	414	100	50	50	50	50	50	50	50	50	50	50	50	50	50	50	50	50	50	50	50	50	50	50	50	50
Aiphanes horrida	-14.81	-68.26	100	mosaic_woody.herb	Mosaic tree and shrub (>50%) / herbaceous cover (<50%)	18.8125	12.0583	75.3646	105.489	26.1	10.1	16	19.5833	17.4167	19.8	17.2667	1273	217	23	65.182	603	89	402	100	100	100	100	100	100	100	100	100	100	100	100	100	100	100	100	100	100	100	100	100	100	100	100	100
Aiphanes horrida	-15.06	-68.32	50	tree_broadlv_evrgr	Tree cover, broadleaved, evergreen, closed to open (>15%)	21.4792	11.0917	72.9715	118.234	28.4	13.2	15.2	22.4167	19.85	22.5333	19.7833	1383	210	30	59.3453	619	111	548	123	50	50	50	50	50	50	50	50	50	50	50	50	50	50	50	50	50	50	50	50	50	50	50	50
Aiphanes horrida	-15.01	-68.45	50	tree_broadlv_evrgr	Tree cover, broadleaved, evergreen, closed to open (>15%)	20.8667	11.15	74.3333	113.425	27.7	12.7	15	21.75	19.3167	21.85	19.2167	1341	207	29	60.1978	603	105	439	115	50	50	50	50	50	50	50	50	50	50	50	50	50	50	50	50	50	50	50	50	50	50	50	50
Aiphanes horrida	-15.04	-68.31	50	tree_broadlv_evrgr	Tree cover, broadleaved, evergreen, closed to open (>15%)	21.6625	11.1417	72.8214	120.795	28.6	13.3	15.3	22.6167	20	22.7333	19.9333	1388	210	30	60.0649	623	109	554	118	50	50	50	50	50	50	50	50	50	50	50	50	50	50	50	50	50	50	50	50	50	50	50	50
Aiphanes horrida	-15.05	-68.32	50	tree_broadlv_evrgr	Tree cover, broadleaved, evergreen, closed to open (>15%)	21.8542	11.0083	72.9029	120.311	28.7	13.6	15.1	22.8333	20.2	22.9167	20.1333	1421	213	32	58.4358	631	117	562	130	50	50	50	50	50	50	50	50	50	50	50	50	50	50	50	50	50	50	50	50	50	50	50	50
Aiphanes horrida	-14.79	-68.58	50	tree_broadlv_evrgr	Tree cover, broadleaved, evergreen, closed to open (>15%)	20.1292	11.425	75.1645	111.487	27	11.8	15.2	20.9833	18.6	21.1167	18.5167	1361	209	30	58.9985	601	109	443	119	50	50	50	50	50	50	50	50	50	50	50	50	50	50	50	50	50	50	50	50	50	50	50	50
Aiphanes horrida	-14.98	-68.43	50	tree_broadlv_evrgr	Tree cover, broadleaved, evergreen, closed to open (>15%)	20.0792	11.275	75.1667	107.713	26.9	11.9	15	20.9	18.6333	21.0333	18.5	1320	208	30	59.207	592	109	421	120	50	50	50	50	50	50	50	50	50	50	50	50	50	50	50	50	50	50	50	50	50	50	50	50
Aiphanes horrida	-13.8	-68.1	110	mosaic_herb.woody	Mosaic herbaceous cover (>50%) / tree and shrub (<50%)	25.2083	10.75	68.038	138.085	32.2	16.4	15.8	26.2833	23.2333	26.3833	23.2333	1993	300	66	54.7388	857	211	615	211	110	110	110	110	110	110	110	110	110	110	110	110	110	110	110	110	110	110	110	110	110	110	110	110
Aiphanes ulei	-3.46666	-72.8	210	water	Water bodies	26.2458	9.225	84.633	43.4563	31.6	20.7	10.9	26.2167	25.8333	26.7333	25.65	3125	334	181	21.0164	960	574	765	611	210	210	210	210	210	210	210	210	210	210	210	210	210	210	210	210	210	210	210	210	210	210	210	210
Aiphanes ulei	-2.99	-73.43	210	water	Water bodies	26.2583	9.43333	85.7576	45.9166	31.6	20.6	11	26.2667	25.7833	26.6833	25.6167	3211	336	219	14.5665	946	670	801	695	210	210	210	210	210	210	210	210	210	210	210	210	210	210	210	210	210	210	210	210	210	210	210	210
Aiphanes ulei	1.6	-75.6167	30	mosaic_crop.natural	Mosaic cropland (>50%) / natural vegetation (tree, shrub, herbaceous cover) (<50%)	25.7625	9.75833	79.9863	64.1775	32.5	20.3	12.2	25.4	26.5	26.5	24.8667	3471	454	126	35.5637	1263	483	483	1061	30	30	30	30	30	30	30	30	30	30	30	30	30	30	30	30	30	30	30	30	30	30	30	30
Aiphanes ulei	-0.03333	-76.7	30	mosaic_crop.natural	Mosaic cropland (>50%) / natural vegetation (tree, shrub, herbaceous cover) (<50%)	24.8833	9.35	88.2076	48.8194	30.3	19.7	10.6	24.4833	25.2667	25.4667	24.2667	3576	387	221	19.4347	1114	701	887	1027	30	30	30	30	30	30	30	30	30	30	30	30	30	30	30	30	30	30	30	30	30	30	30	30
Aiphanes ulei	-0.416	-77	30/50	mosaic_crop.natural/tree_broadlv_evrgr	see key	24.8875	9.44167	88.2399	46.9586	30.3	19.6	10.7	24.5	25.2667	25.3833	24.25	3563	385	227	17.9301	1099	718	787	898	50	50	50	50	50	50	50	50	50	50	50	50	30	30	30	30	30	30	30	30	30	30	30	30
Aiphanes ulei	-0.41666	-77	30/50	mosaic_crop.natural/tree_broadlv_evrgr	see key	24.8875	9.44167	88.2399	46.9586	30.3	19.6	10.7	24.5	25.2667	25.3833	24.25	3563	385	227	17.9301	1099	718	787	898	50	50	50	50	50	50	50	50	50	50	50	50	30	30	30	30	30	30	30	30	30	30	30	30
Aiphanes ulei	-4.916	-73.666	40	mosaic_natural.crop	Mosaic natural vegetation (tree, shrub, herbaceous cover) (>50%) / cropland (<50%)	26.4583	9.75	83.3333	42.897	32.1	20.4	11.7	26.5833	26.05	26.9167	25.8833	2582	270	130	23.3878	796	436	679	451	40	40	40	40	40	40	40	40	40	40	40	40	40	40	40	40	40	40	40	40	40	40	40	40
Aiphanes ulei	-2.53333	-77.9333	50	tree_broadlv_evrgr	Tree cover, broadleaved, evergreen, closed to open (>15%)	21.0625	9.64167	86.0863	44.6769	26.9	15.7	11.2	20.65	21.3333	21.5833	20.4333	2393	293	126	26.4509	811	401	500	773	50	50	50	50	50	50	50	50	50	50	50	50	50	50	50	50	50	50	50	50	50	50	50	50
Aiphanes ulei	1.04333	-76.6339	50	tree_broadlv_evrgr	Tree cover, broadleaved, evergreen, closed to open (>15%)	24.1292	9.525	88.1945	36.398	29.5	18.7	10.8	23.6333	24.4667	24.4833	23.6333	4274	490	270	19.8433	1369	865	898	1369	50	50	50	50	50	50	50	50	50	50	50	50	50	50	50	50	50	50	50	50	50	50	50	50
Aiphanes ulei	-1.13	-71.58	50	tree_broadlv_evrgr	Tree cover, broadleaved, evergreen, closed to open (>15%)	26.1333	8.61667	85.3135	50.6024	31.1	21	10.1	26.2333	26.5	26.5333	25.3833	2867	315	195	17.0883	901	596	677	710	50	50	50	50	50	50	50	50	50	50	50	50	50	50	50	50	50	50	50	50	50	50	50	50
Aiphanes ulei	1.04	-76.63	50	tree_broadlv_evrgr	Tree cover, broadleaved, evergreen, closed to open (>15%)	24.3708	9.50833	87.2324	39.6266	29.8	18.9	10.9	23.8333	24.7667	24.7667	23.8333	4249	486	271	20.1698	1373	856	894	1373	50	50	50	50	50	50	50	50	50	50	50	50	50	50	50	50	50	50	50	50	50	50	50	50
Aiphanes ulei	-0.73	-77.8	50	tree_broadlv_evrgr	Tree cover, broadleaved, evergreen, closed to open (>15%)	20.2875	9.45833	89.2296	33.1748	25.6	15	10.6	20.1333	20.45	20.5833	19.7667	3548	408	200	23.9705	1162	637	725	1044	50	50	50	50	50	50	50	50	50	50	50	50	50	50	50	50	50	50	50	50	50	50	50	50
Aiphanes ulei	-2.58	-70.09	50	tree_broadlv_evrgr	Tree cover, broadleaved, evergreen, closed to open (>15%)	26.4125	8.125	82.9082	38.5018	31.3	21.5	9.8	26.35	26.25	26.8333	25.8667	3116	324	178	17.942	932	613	690	741	50	50	50	50	50	50	50	50	50	50	50	50	50	50	50	50	50	50	50	50	50	50	50	50
Aiphanes ulei	-7.58	-73.75	50	tree_broadlv_evrgr	Tree cover, broadleaved, evergreen, closed to open (>15%)	25.4792	10.2417	81.2831	49.0111	31.5	18.9	12.6	25.6333	24.7833	25.9667	24.7833	2258	295	69	39.5689	793	254	681	254	50	50	50	50	50	50	50	50	50	50	50	50	50	50	50	50	50	50	50	50	50	50	50	50
Aiphanes ulei	0.3333	-77.4167	50	tree_broadlv_evrgr	Tree cover, broadleaved, evergreen, closed to open (>15%)	16.825	8.9	89.899	24.6337	21.7	11.8	9.9	16.6	16.9	17.05	16.45	1778	218	91	26.6718	593	310	345	581	50	50	50	50	50	50	50	50	50	50	50	50	50	50	50	50	50	50	50	50	50	50	50	50
Aiphanes ulei	-4.55	-70.6667	50	tree_broadlv_evrgr	Tree cover, broadleaved, evergreen, closed to open (>15%)	26.3375	8.525	80.4245	42.9654	31.4	20.8	10.6	26.4333	26.0167	26.7833	25.7333	2578	281	143	22.7476	813	458	629	463	50	50	50	50	50	50	50	50	50	50	50	50	50	50	50	50	50	50	50	50	50	50	50	50
Aiphanes ulei	-0.73333	-76.9333	50	tree_broadlv_evrgr	Tree cover, broadleaved, evergreen, closed to open (>15%)	24.775	9.41667	88.0062	47.4102	30.2	19.5	10.7	24.4	25.1833	25.2667	24.1167	3673	390	237	17.8619	1131	715	781	983	50	50	50	50	50	50	50	50	50	50	50	50	50	50	50	50	50	50	50	50	50	50	50	50
Aiphanes ulei	-1.06666	-77.6	50	tree_broadlv_evrgr	Tree cover, broadleaved, evergreen, closed to open (>15%)	23.9625	9.49167	88.7072	44.6769	29.4	18.7	10.7	23.6333	24.3	24.3333	23.3	4264	476	253	20.3939	1339	802	861	1210	50	50	50	50	50	50	50	50	50	50	50	50	50	50	50	50	50	50	50	50	50	50	50	50
Aiphanes ulei	-0.45	-76.0833	50	tree_broadlv_evrgr	Tree cover, broadleaved, evergreen, closed to open (>15%)	25.325	9.25	84.0909	56.3471	30.9	19.9	11	24.95	25.85	25.95	24.55	3191	343	184	20.8274	996	570	640	863	50	50	50	50	50	50	50	50	50	50	50	50	50	50	50	50	50	50	50	50	50	50	50	50
Aiphanes ulei	-3.01666	-78.5	50	tree_broadlv_evrgr	Tree cover, broadleaved, evergreen, closed to open (>15%)	18.6917	10.15	88.2609	32.1808	24.8	13.3	11.5	18.3667	18.8333	19.0167	18.2	1410	174	74	28.1188	487	238	263	458	50	50	50	50	50	50	50	50	50	50	50	50	50	50	50	50	50	50	50	50	50	50	50	50
Aiphanes ulei	-1.53333	-78.05	50	tree_broadlv_evrgr	Tree cover, broadleaved, evergreen, closed to open (>15%)	20.925	9.41667	86.3914	45.6518	26.5	15.6	10.9	20.8333	21.15	21.3	20.2167	4319	439	289	14.1539	1283	953	1045	1083	50	50	50	50	50	50	50	50	50	50	50	50	50	50	50	50	50	50	50	50	50	50	50	50
Aiphanes ulei	-0.53333	-76.3833	50	tree_broadlv_evrgr	Tree cover, broadleaved, evergreen, closed to open (>15%)	24.9	9.33333	86.4198	51.6104	30.4	19.6	10.8	24.5333	25.35	25.4667	24.2	3333	361	201	18.6661	1023	629	695	902	50	50	50	50	50	50	50	50	50	50	50	50	50	50	50	50	50	50	50	50	50	50	50	50
Aiphanes ulei	0.23333	-77.2167	50	tree_broadlv_evrgr	Tree cover, broadleaved, evergreen, closed to open (>15%)	24.4292	9.10833	91.0833	34.2091	29.5	19.5	10	24.1167	24.7	24.8	23.9667	2991	330	187	18.0831	921	613	733	849	50	50	50	50	50	50	50	50	50	50	50	50	50	50	50	50	50	50	50	50	50	50	50	50
Aiphanes ulei	-0.38333	-76.1667	50	tree_broadlv_evrgr	Tree cover, broadleaved, evergreen, closed to open (>15%)	25.2333	9.35	85	54.3278	30.8	19.8	11	24.8667	25.7167	25.8167	24.4833	3279	348	192	20.6056	1023	592	665	874	50	50	50	50	50	50	50	50	50	50	50	50	50	50	50	50	50	50	50	50	50	50	50	50
Aiphanes ulei	-0.66666	-76.4	50	tree_broadlv_evrgr	Tree cover, broadleaved, evergreen, closed to open (>15%)	25.1083	9.41667	86.3914	51.6471	30.6	19.7	10.9	24.7667	25.55	25.65	24.3833	3326	354	202	18.1665	1015	632	695	898	50	50	50	50	50	50	50	50	50	50	50	50	50	50	50	50	50	50	50	50	50	50	50	50
Aiphanes ulei	-0.18333	-77.65	50	tree_broadlv_evrgr	Tree cover, broadleaved, evergreen, closed to open (>15%)	18.3583	9.53333	89.0966	22.0365	23.7	13	10.7	18.1333	18.5	18.5667	18.0167	2505	288	125	25.7306	824	433	475	763	50	50	50	50	50	50	50	50	50	50	50	50	50	50	50	50	50	50	50	50	50	50	50	50
Aiphanes ulei	-1.05	-77.5667	50	tree_broadlv_evrgr	Tree cover, broadleaved, evergreen, closed to open (>15%)	24.0333	9.45	88.3178	45.0421	29.5	18.8	10.7	23.7	24.3667	24.4333	23.3667	4205	460	251	19.6708	1309	795	954	1184	50	50	50	50	50	50	50	50	50	50	50	50	50	50	50	50	50	50	50	50	50	50	50	50
Aiphanes ulei	-0.916	-76.1833	50	tree_broadlv_evrgr	Tree cover, broadleaved, evergreen, closed to open (>15%)	25.2208	9.525	85.8108	54.2493	30.8	19.7	11.1	24.8667	25.7333	25.7833	24.45	3247	356	192	20.094	1010	591	647	910	50	50	50	50	50	50	50	50	50	50	50	50	50	50	50	50	50	50	50	50	50	50	50	50
Aiphanes ulei	-1.42	-77.83	50	tree_broadlv_evrgr	Tree cover, broadleaved, evergreen, closed to open (>15%)	20.825	9.28333	85.9568	44.1845	26.4	15.6	10.8	20.7	21.05	21.2333	20.15	4388	496	270	17.7786	1338	853	1021	1242	50	50	50	50	50	50	50	50	50	50	50	50	50	50	50	50	50	50	50	50	50	50	50	50
Aiphanes ulei	-1.42	-78.17	50	tree_broadlv_evrgr	Tree cover, broadleaved, evergreen, closed to open (>15%)	19.1708	9.225	87.0283	37.6261	24.6	14	10.6	18.8167	19.3833	19.4667	18.5833	3211	404	204	22.654	1037	625	645	975	50	50	50	50	50	50	50	50	50	50	50	50	50	50	50	50	50	50	50	50	50	50	50	50
Aiphanes ulei	-8.9336	-72.5617	50	tree_broadlv_evrgr	Tree cover, broadleaved, evergreen, closed to open (>15%)	25.3083	10.3333	79.4872	57.042	31.4	18.4	13	25.5333	24.4833	25.85	24.4833	1790	249	33	53.0055	689	138	569	138	50	50	50	50	50	50	50	50	50	50	50	50	50	50	50	50	50	50	50	50	50	50	50	50
Aiphanes ulei	-0.86666	-77.8	50	tree_broadlv_evrgr	Tree cover, broadleaved, evergreen, closed to open (>15%)	22.4375	9.725	89.2202	39.2616	27.9	17	10.9	22.15	22.6667	22.7667	21.85	4013	454	238	23.7186	1316	731	855	1147	50	50	50	50	50	50	50	50	50	50	50	50	50	50	50	50	50	50	50	50	50	50	50	50
Aiphanes ulei	-0.69	-76.47	50	tree_broadlv_evrgr	Tree cover, broadleaved, evergreen, closed to open (>15%)	24.975	9.4	86.2385	52.5487	30.5	19.6	10.9	24.6	25.4333	25.5333	24.25	3382	365	207	18.1326	1034	646	710	918	50	50	50	50	50	50	50	50	50	50	50	50	50	50	50	50	50	50	50	50	50	50	50	50
Aiphanes ulei	-4.32	-73.54	50	tree_broadlv_evrgr	Tree cover, broadleaved, evergreen, closed to open (>15%)	26.3	9.86667	83.6158	42.6934	32.1	20.3	11.8	26.4	25.8833	26.7667	25.7333	2486	257	126	21.4579	735	435	670	442	50	50	50	50	50	50	50	50	50	50	50	50	50	50	50	50	50	50	50	50	50	50	50	50
Aiphanes ulei	-1.25	-76.9167	50	tree_broadlv_evrgr	Tree cover, broadleaved, evergreen, closed to open (>15%)	24.6042	9.49167	87.0795	49.3346	30.1	19.2	10.9	23.9833	25.0167	25.0833	23.8833	3845	426	237	18.9371	1173	724	889	1087	50	50	50	50	50	50	50	50	50	50	50	50	50	50	50	50	50	50	50	50	50	50	50	50
Aiphanes ulei	1.581	-75.9483	50	tree_broadlv_evrgr	Tree cover, broadleaved, evergreen, closed to open (>15%)	22.375	9.06667	90.6667	27.5928	27.5	17.5	10	22.05	22.6333	22.65	21.9667	2584	321	126	31.0301	916	402	450	808	50	50	50	50	50	50	50	50	50	50	50	50	50	50	50	50	50	50	50	50	50	50	50	50
Aiphanes ulei	1.44	-75.86	50	tree_broadlv_evrgr	Tree cover, broadleaved, evergreen, closed to open (>15%)	25.0542	9.10833	82.0571	56.3858	30.9	19.8	11.1	24.75	25.6833	25.6833	24.2667	3417	412	158	29.254	1175	525	525	990	50	50	50	50	50	50	50	50	50	50	50	50	50	50	50	50	50	50	50	50	50	50	50	50
Aiphanes ulei	-0.66666	-76.3833	50	tree_broadlv_evrgr	Tree cover, broadleaved, evergreen, closed to open (>15%)	25.1875	9.425	86.4679	52.7052	30.7	19.8	10.9	24.8	25.65	25.7333	24.45	3306	353	201	18.3161	1013	627	691	887	50	50	50	50	50	50	50	50	50	50	50	50	50	50	50	50	50	50	50	50	50	50	50	50
Aiphanes ulei	-0.66	-76.38	50	tree_broadlv_evrgr	Tree cover, broadleaved, evergreen, closed to open (>15%)	25.1875	9.425	86.4679	52.7052	30.7	19.8	10.9	24.8	25.65	25.7333	24.45	3306	353	201	18.3161	1013	627	691	887	50	50	50	50	50	50	50	50	50	50	50	50	50	50	50	50	50	50	50	50	50	50	50	50
Aiphanes ulei	-2.52	-76.82	50	tree_broadlv_evrgr	Tree cover, broadleaved, evergreen, closed to open (>15%)	25.3958	9.825	88.5135	43.1413	30.9	19.8	11.1	25.1333	25.8	25.8	24.7667	3072	332	203	15.7024	912	642	667	820	50	50	50	50	50	50	50	50	50	50	50	50	50	50	50	50	50	50	50	50	50	50	50	50
Aiphanes ulei	-0.66	-76.37	50	tree_broadlv_evrgr	Tree cover, broadleaved, evergreen, closed to open (>15%)	25.1542	9.425	86.4679	52.417	30.7	19.8	10.9	24.7833	25.6333	25.7333	24.4333	3308	354	201	18.4182	1014	625	690	891	50	50	50	50	50	50	50	50	50	50	50	50	50	50	50	50	50	50	50	50	50	50	50	50
Aiphanes ulei	-3.43	-72.5	50	tree_broadlv_evrgr	Tree cover, broadleaved, evergreen, closed to open (>15%)	26.1	9.2	83.6364	46.5149	31.5	20.5	11	26.0833	25.65	26.6	25.45	3120	339	186	20.5791	960	581	745	620	50	50	50	50	50	50	50	50	50	50	50	50	50	50	50	50	50	50	50	50	50	50	50	50
Aiphanes ulei	-3.11	-73.24	50	tree_broadlv_evrgr	Tree cover, broadleaved, evergreen, closed to open (>15%)	26.1917	9.43333	85.7576	44.8651	31.6	20.6	11	26.2	25.75	26.6333	25.55	3160	331	210	16.1653	945	638	782	671	50	50	50	50	50	50	50	50	50	50	50	50	50	50	50	50	50	50	50	50	50	50	50	50
Aiphanes ulei	-3.72	-76.43	50	tree_broadlv_evrgr	Tree cover, broadleaved, evergreen, closed to open (>15%)	26.5833	10.1667	89.9705	29.4134	32.2	20.9	11.3	26.6167	26.3167	26.9	26.1833	2155	207	127	12.8041	601	455	533	476	50	50	50	50	50	50	50	50	50	50	50	50	50	50	50	50	50	50	50	50	50	50	50	50
Aiphanes ulei	-1.45	-78.13	50	tree_broadlv_evrgr	Tree cover, broadleaved, evergreen, closed to open (>15%)	20.0917	9.03333	86.859	41.332	25.4	15	10.4	20.05	20.25	20.4	19.45	4087	457	277	16.9211	1268	868	928	1096	50	50	50	50	50	50	50	50	50	50	50	50	50	50	50	50	50	50	50	50	50	50	50	50
Aiphanes ulei	-0.88333	-77.55	50	tree_broadlv_evrgr	Tree cover, broadleaved, evergreen, closed to open (>15%)	19.6458	9.15833	88.9159	33.1291	24.9	14.6	10.3	19.2667	19.8167	20	19.15	3820	484	196	29.9573	1337	603	754	1271	50	50	50	50	50	50	50	50	50	50	50	50	50	50	50	50	50	50	50	50	50	50	50	50
Aiphanes ulei	-0.05	-77.5833	50	tree_broadlv_evrgr	Tree cover, broadleaved, evergreen, closed to open (>15%)	18.7458	9.39167	89.4444	21.5805	24.1	13.6	10.5	18.5	18.8	18.9333	18.4167	2515	289	131	25.3305	827	435	579	764	50	50	50	50	50	50	50	50	50	50	50	50	50	50	50	50	50	50	50	50	50	50	50	50
Aiphanes ulei	-3.46666	-72.8333	50	tree_broadlv_evrgr	Tree cover, broadleaved, evergreen, closed to open (>15%)	26.2375	9.225	84.633	43.071	31.6	20.7	10.9	26.2	25.8333	26.7167	25.65	3096	331	181	20.9143	947	570	763	604	50	50	50	50	50	50	50	50	50	50	50	50	50	50	50	50	50	50	50	50	50	50	50	50
Aiphanes ulei	-0.5	-77.0167	50	tree_broadlv_evrgr	Tree cover, broadleaved, evergreen, closed to open (>15%)	24.875	9.26667	88.254	45.9496	30.2	19.7	10.5	24.5	25.25	25.3667	24.25	3549	380	231	17.6407	1091	713	859	906	50	50	50	50	50	50	50	50	50	50	50	50	50	50	50	50	50	50	50	50	50	50	50	50
Aiphanes ulei	-4.2	-78.65	50	tree_broadlv_evrgr	Tree cover, broadleaved, evergreen, closed to open (>15%)	23.1083	10.5833	87.4656	30.8098	29.3	17.2	12.1	23.3333	22.9333	23.3333	22.65	1796	192	122	16.6311	555	386	555	439	50	50	50	50	50	50	50	50	50	50	50	50	50	50	50	50	50	50	50	50	50	50	50	50
Aiphanes ulei	-1.45	-78.1333	50	tree_broadlv_evrgr	Tree cover, broadleaved, evergreen, closed to open (>15%)	20.0917	9.03333	86.859	41.332	25.4	15	10.4	20.05	20.25	20.4	19.45	4087	457	277	16.9211	1268	868	928	1096	50	50	50	50	50	50	50	50	50	50	50	50	50	50	50	50	50	50	50	50	50	50	50	50
Aiphanes ulei	-2.13333	-77.3	50	tree_broadlv_evrgr	Tree cover, broadleaved, evergreen, closed to open (>15%)	24.5458	9.59167	87.197	47.8852	30.1	19.1	11	24.3167	24.9333	25	23.8333	3521	383	236	15.8364	1050	716	823	957	50	50	50	50	50	50	50	50	50	50	50	50	50	50	50	50	50	50	50	50	50	50	50	50
Aiphanes ulei	0.01666	-76.1833	50	tree_broadlv_evrgr	Tree cover, broadleaved, evergreen, closed to open (>15%)	25.1542	9.25833	85.7253	54.5002	30.7	19.9	10.8	24.8	25.6333	25.75	24.4333	3561	381	197	22.557	1121	625	726	908	50	50	50	50	50	50	50	50	50	50	50	50	50	50	50	50	50	50	50	50	50	50	50	50
Aiphanes ulei	-0.69	-76.45	50	tree_broadlv_evrgr	Tree cover, broadleaved, evergreen, closed to open (>15%)	25.0542	9.425	86.4679	52.417	30.6	19.7	10.9	24.6833	25.5333	25.6333	24.3333	3360	360	205	18.1485	1027	642	704	908	50	50	50	50	50	50	50	50	50	50	50	50	50	50	50	50	50	50	50	50	50	50	50	50
Aiphanes ulei	0.5	-77.23	50	tree_broadlv_evrgr	Tree cover, broadleaved, evergreen, closed to open (>15%)	23.175	9.08333	91.7508	26.7565	28.1	18.2	9.9	22.9333	23.3667	23.45	22.8167	3116	330	194	17.6988	973	628	735	923	50	50	50	50	50	50	50	50	50	50	50	50	50	50	50	50	50	50	50	50	50	50	50	50
Aiphanes ulei	-2.54	-76.77	50	tree_broadlv_evrgr	Tree cover, broadleaved, evergreen, closed to open (>15%)	25.5333	9.9	88.3929	42.5512	31.1	19.9	11.2	25.2833	25.9333	25.9333	24.9167	3045	327	202	15.4572	899	641	663	812	50	50	50	50	50	50	50	50	50	50	50	50	50	50	50	50	50	50	50	50	50	50	50	50
Aiphanes ulei	-2.56	-76.81	50	tree_broadlv_evrgr	Tree cover, broadleaved, evergreen, closed to open (>15%)	25.5833	9.81667	88.4384	43.2925	31.1	20	11.1	25.3333	25.9833	25.9833	24.95	3008	318	199	14.9756	884	640	662	789	50	50	50	50	50	50	50	50	50	50	50	50	50	50	50	50	50	50	50	50	50	50	50	50
Aiphanes ulei	-0.67	-76.43	50	tree_broadlv_evrgr	Tree cover, broadleaved, evergreen, closed to open (>15%)	25.1083	9.41667	87.1913	52.5631	30.6	19.8	10.8	24.7333	25.5667	25.6667	24.3833	3337	352	205	17.9941	1016	638	700	897	50	50	50	50	50	50	50	50	50	50	50	50	50	50	50	50	50	50	50	50	50	50	50	50
Aiphanes ulei	-0.88427	-77.5828	50	tree_broadlv_evrgr	Tree cover, broadleaved, evergreen, closed to open (>15%)	21.4208	9.29167	89.3429	36.7088	26.7	16.3	10.4	20.9667	21.65	21.7833	20.8667	4091	485	225	25.5232	1359	685	871	1245	50	50	50	50	50	50	50	50	50	50	50	50	50	50	50	50	50	50	50	50	50	50	50	50
Aiphanes ulei	-0.53	-76.38	50	tree_broadlv_evrgr	Tree cover, broadleaved, evergreen, closed to open (>15%)	24.9	9.33333	86.4198	51.6104	30.4	19.6	10.8	24.5333	25.35	25.4667	24.2	3333	361	201	18.6661	1023	629	695	902	50	50	50	50	50	50	50	50	50	50	50	50	50	50	50	50	50	50	50	50	50	50	50	50
Aiphanes ulei	0.033	-76.2	50	tree_broadlv_evrgr	Tree cover, broadleaved, evergreen, closed to open (>15%)	25.2208	9.29167	85.2447	55.41	30.8	19.9	10.9	24.85	25.7	25.8333	24.5	3574	385	198	22.6254	1124	629	731	902	50	50	50	50	50	50	50	50	50	50	50	50	50	50	50	50	50	50	50	50	50	50	50	50
Aiphanes ulei	-0.69	-76.46	50	tree_broadlv_evrgr	Tree cover, broadleaved, evergreen, closed to open (>15%)	25.025	9.41667	87.1914	50.834	30.5	19.7	10.8	24.6667	25.4667	25.5667	24.3167	3372	363	207	18.0797	1031	646	708	912	50	50	50	50	50	50	50	50	50	50	50	50	50	50	50	50	50	50	50	50	50	50	50	50
Aiphanes ulei	-3.63	-74.25	50	tree_broadlv_evrgr	Tree cover, broadleaved, evergreen, closed to open (>15%)	26.1375	9.95833	84.3927	45.832	31.9	20.1	11.8	26.15	25.6667	26.5333	25.5	2883	266	195	8.83048	779	629	747	638	50	50	50	50	50	50	50	50	50	50	50	50	50	50	50	50	50	50	50	50	50	50	50	50
Aiphanes ulei	-4.32	-73.2	50	tree_broadlv_evrgr	Tree cover, broadleaved, evergreen, closed to open (>15%)	26.2458	9.725	83.8362	42.3974	31.9	20.3	11.6	26.3833	25.8167	26.7	25.65	2581	283	125	24.385	788	424	691	438	50	50	50	50	50	50	50	50	50	50	50	50	50	50	50	50	50	50	50	50	50	50	50	50
Aiphanes ulei	-3.83	-72.98	50	tree_broadlv_evrgr	Tree cover, broadleaved, evergreen, closed to open (>15%)	26.125	9.6	84.9557	44.5431	31.6	20.3	11.3	26.1667	25.6667	26.5667	25.4833	2824	313	147	23.4414	866	481	734	502	50	50	50	50	50	50	50	50	50	50	50	50	50	50	50	50	50	50	50	50	50	50	50	50
Aiphanes ulei	-0.66	-76.39	50	tree_broadlv_evrgr	Tree cover, broadleaved, evergreen, closed to open (>15%)	25.1458	9.40833	87.1142	51.9816	30.6	19.8	10.8	24.7833	25.6167	25.7167	24.4333	3320	355	202	18.3081	1018	630	694	895	50	50	50	50	50	50	50	50	50	50	50	50	50	50	50	50	50	50	50	50	50	50	50	50
Aiphanes ulei	-0.67	-76.44	50	tree_broadlv_evrgr	Tree cover, broadleaved, evergreen, closed to open (>15%)	25.1083	9.41667	87.1913	52.5631	30.6	19.8	10.8	24.7333	25.5667	25.6667	24.3833	3345	355	205	17.8022	1017	641	702	902	50	50	50	50	50	50	50	50	50	50	50	50	50	50	50	50	50	50	50	50	50	50	50	50
Aiphanes ulei	-0.66	-76.44	50	tree_broadlv_evrgr	Tree cover, broadleaved, evergreen, closed to open (>15%)	25.075	9.38333	86.8827	52.0271	30.5	19.7	10.8	24.7167	25.5167	25.6167	24.35	3346	358	205	18.1615	1023	639	701	902	50	50	50	50	50	50	50	50	50	50	50	50	50	50	50	50	50	50	50	50	50	50	50	50
Aiphanes ulei	-0.66	-76.36	50	tree_broadlv_evrgr	Tree cover, broadleaved, evergreen, closed to open (>15%)	25.1	9.43333	86.5443	51.3455	30.6	19.7	10.9	24.75	25.55	25.6333	24.3833	3313	358	201	18.5591	1018	625	689	898	50	50	50	50	50	50	50	50	50	50	50	50	50	50	50	50	50	50	50	50	50	50	50	50
Aiphanes ulei	-3.83	-72.99	50	tree_broadlv_evrgr	Tree cover, broadleaved, evergreen, closed to open (>15%)	26.0875	9.60833	85.0295	44.1138	31.6	20.3	11.3	26.1167	25.6333	26.5333	25.45	2822	313	147	23.5235	866	480	734	501	50	50	50	50	50	50	50	50	50	50	50	50	50	50	50	50	50	50	50	50	50	50	50	50
Aiphanes ulei	-2.54	-76.81	50	tree_broadlv_evrgr	Tree cover, broadleaved, evergreen, closed to open (>15%)	25.5167	9.85	87.9464	44.2787	31.1	19.9	11.2	25.2667	25.9333	25.9333	24.8667	3035	324	200	15.2894	895	643	643	799	50	50	50	50	50	50	50	50	50	50	50	50	50	50	50	50	50	50	50	50	50	50	50	50
Aiphanes ulei	0.05	-76.7	50	tree_broadlv_evrgr	Tree cover, broadleaved, evergreen, closed to open (>15%)	24.9167	9.33333	87.2274	49.4209	30.4	19.7	10.7	24.5	25.3167	25.4833	24.2833	3562	384	220	19.2313	1100	697	884	1021	50	50	50	50	50	50	50	50	50	50	50	50	50	50	50	50	50	50	50	50	50	50	50	50
Aiphanes ulei	-2.55	-76.86	50	tree_broadlv_evrgr	Tree cover, broadleaved, evergreen, closed to open (>15%)	25.4917	9.81667	88.4384	43.5803	31	19.9	11.1	25.25	25.8833	25.8833	24.85	3030	321	202	14.8921	890	642	642	798	50	50	50	50	50	50	50	50	50	50	50	50	50	50	50	50	50	50	50	50	50	50	50	50
Aiphanes ulei	-2.41666	-77.5	50	tree_broadlv_evrgr	Tree cover, broadleaved, evergreen, closed to open (>15%)	24.5833	9.66667	87.0871	49.5587	30.1	19	11.1	24.4	24.9667	25.0667	23.85	3167	330	215	15.2913	948	657	738	834	50	50	50	50	50	50	50	50	50	50	50	50	50	50	50	50	50	50	50	50	50	50	50	50
Aiphanes ulei	-3.63	-74.26	50	tree_broadlv_evrgr	Tree cover, broadleaved, evergreen, closed to open (>15%)	26.2083	9.96667	84.4633	45.8671	32	20.2	11.8	26.2	25.75	26.6	25.5833	2879	267	196	8.84329	780	629	747	636	50	50	50	50	50	50	50	50	50	50	50	50	50	50	50	50	50	50	50	50	50	50	50	50
Aiphanes ulei	1.58	-75.94	50	tree_broadlv_evrgr	Tree cover, broadleaved, evergreen, closed to open (>15%)	22.4625	9.05833	90.5833	27.8082	27.6	17.6	10	22.1333	22.7333	22.75	22.05	2571	322	126	32.2715	919	388	458	809	50	50	50	50	50	50	50	50	50	50	50	50	50	50	50	50	50	50	50	50	50	50	50	50
Aiphanes ulei	-0.383	-76.166	50	tree_broadlv_evrgr	Tree cover, broadleaved, evergreen, closed to open (>15%)	25.2333	9.35	85	54.3278	30.8	19.8	11	24.8667	25.7167	25.8167	24.4833	3279	348	192	20.6056	1023	592	665	874	50	50	50	50	50	50	50	50	50	50	50	50	50	50	50	50	50	50	50	50	50	50	50	50
Aiphanes ulei	-0.666	-76.383	50	tree_broadlv_evrgr	Tree cover, broadleaved, evergreen, closed to open (>15%)	25.1875	9.425	86.4679	52.7052	30.7	19.8	10.9	24.8	25.65	25.7333	24.45	3306	353	201	18.3161	1013	627	691	887	50	50	50	50	50	50	50	50	50	50	50	50	50	50	50	50	50	50	50	50	50	50	50	50
Aiphanes ulei	-0.73333	-77.8	50	tree_broadlv_evrgr	Tree cover, broadleaved, evergreen, closed to open (>15%)	20.2875	9.45833	89.2296	33.1748	25.6	15	10.6	20.1333	20.45	20.5833	19.7667	3548	408	200	23.9705	1162	637	725	1044	50	50	50	50	50	50	50	50	50	50	50	50	50	50	50	50	50	50	50	50	50	50	50	50
Aiphanes ulei	-4.21	-73.18	50	tree_broadlv_evrgr	Tree cover, broadleaved, evergreen, closed to open (>15%)	26.1792	9.575	84.7345	41.4212	31.7	20.4	11.3	26.3167	25.7667	26.6167	25.6	2597	283	128	24.1687	788	429	695	442	50	50	50	50	50	50	50	50	50	50	50	50	50	50	50	50	50	50	50	50	50	50	50	50
Aiphanes ulei	-0.733	-76.933	50	tree_broadlv_evrgr	Tree cover, broadleaved, evergreen, closed to open (>15%)	24.775	9.41667	88.0062	47.4102	30.2	19.5	10.7	24.4	25.1833	25.2667	24.1167	3673	390	237	17.8619	1131	715	781	983	50	50	50	50	50	50	50	50	50	50	50	50	50	50	50	50	50	50	50	50	50	50	50	50
Aiphanes ulei	-3.233	-72.116	50	tree_broadlv_evrgr	Tree cover, broadleaved, evergreen, closed to open (>15%)	26.1417	8.91667	83.3333	45.4689	31.4	20.7	10.7	26.1167	25.7167	26.6333	25.5167	3056	333	182	19.9972	951	587	714	603	50	50	50	50	50	50	50	50	50	50	50	50	50	50	50	50	50	50	50	50	50	50	50	50
Aiphanes ulei	-0.666	-76.4	50	tree_broadlv_evrgr	Tree cover, broadleaved, evergreen, closed to open (>15%)	25.1083	9.41667	86.3914	51.6471	30.6	19.7	10.9	24.7667	25.55	25.65	24.3833	3326	354	202	18.1665	1015	632	695	898	50	50	50	50	50	50	50	50	50	50	50	50	50	50	50	50	50	50	50	50	50	50	50	50
Aiphanes ulei	-3.016	-78.5	50	tree_broadlv_evrgr	Tree cover, broadleaved, evergreen, closed to open (>15%)	18.6917	10.15	88.2609	32.1808	24.8	13.3	11.5	18.3667	18.8333	19.0167	18.2	1410	174	74	28.1188	487	238	263	458	50	50	50	50	50	50	50	50	50	50	50	50	50	50	50	50	50	50	50	50	50	50	50	50
Aiphanes ulei	-3.05	-78.016	50	tree_broadlv_evrgr	Tree cover, broadleaved, evergreen, closed to open (>15%)	25.5125	9.89167	86.769	50.2324	31.2	19.8	11.4	25.65	24.8667	25.9833	24.7833	2435	271	156	19.1517	781	504	558	562	50	50	50	50	50	50	50	50	50	50	50	50	50	50	50	50	50	50	50	50	50	50	50	50
Aiphanes ulei	-0.083	-76.183	50	tree_broadlv_evrgr	Tree cover, broadleaved, evergreen, closed to open (>15%)	25.2125	9.325	85.5505	55.6011	30.8	19.9	10.9	24.85	25.7	25.8167	24.4833	3486	373	195	21.7977	1090	615	710	897	50	50	50	50	50	50	50	50	50	50	50	50	50	50	50	50	50	50	50	50	50	50	50	50
Aiphanes ulei	-0.5	-77.016	50	tree_broadlv_evrgr	Tree cover, broadleaved, evergreen, closed to open (>15%)	24.875	9.26667	88.254	45.9496	30.2	19.7	10.5	24.5	25.25	25.3667	24.25	3549	380	231	17.6407	1091	713	859	906	50	50	50	50	50	50	50	50	50	50	50	50	50	50	50	50	50	50	50	50	50	50	50	50
Aiphanes ulei	-3.438	-72.508	50	tree_broadlv_evrgr	Tree cover, broadleaved, evergreen, closed to open (>15%)	26.1458	9.175	83.4091	46.9748	31.5	20.5	11	26.15	25.6833	26.65	25.4833	3110	337	185	20.8443	957	577	747	612	50	50	50	50	50	50	50	50	50	50	50	50	50	50	50	50	50	50	50	50	50	50	50	50
Aiphanes ulei	-0.866	-76.083	50	tree_broadlv_evrgr	Tree cover, broadleaved, evergreen, closed to open (>15%)	25.2208	9.50833	84.8958	55.6147	30.9	19.7	11.2	24.8667	25.75	25.8	24.4333	3174	349	185	21.0123	996	567	625	892	50	50	50	50	50	50	50	50	50	50	50	50	50	50	50	50	50	50	50	50	50	50	50	50
Aiphanes ulei	-0.69	-76.44	50	tree_broadlv_evrgr	Tree cover, broadleaved, evergreen, closed to open (>15%)	25.1208	9.425	87.2685	51.6746	30.6	19.8	10.8	24.7667	25.5667	25.6667	24.4	3350	357	205	18.0516	1023	640	702	903	50	50	50	50	50	50	50	50	50	50	50	50	50	50	50	50	50	50	50	50	50	50	50	50
Aiphanes ulei	-2.44	-76.92	50	tree_broadlv_evrgr	Tree cover, broadleaved, evergreen, closed to open (>15%)	25.3958	9.79167	87.4256	45.7492	31	19.8	11.2	25.1667	25.8	25.8167	24.7167	3154	338	210	15.6543	934	658	684	843	50	50	50	50	50	50	50	50	50	50	50	50	50	50	50	50	50	50	50	50	50	50	50	50
Aiphanes ulei	-3.04	-73.39	50	tree_broadlv_evrgr	Tree cover, broadleaved, evergreen, closed to open (>15%)	26.2417	9.38333	86.0856	45.0673	31.6	20.7	10.9	26.2333	25.8	26.6833	25.6	3191	333	215	15.0552	944	656	796	687	50	50	50	50	50	50	50	50	50	50	50	50	50	50	50	50	50	50	50	50	50	50	50	50
Aiphanes ulei	-3.05	-78.0167	50	tree_broadlv_evrgr	Tree cover, broadleaved, evergreen, closed to open (>15%)	25.5125	9.89167	86.769	50.2324	31.2	19.8	11.4	25.65	24.8667	25.9833	24.7833	2435	271	156	19.1517	781	504	558	562	50	50	50	50	50	50	50	50	50	50	50	50	50	50	50	50	50	50	50	50	50	50	50	50
Aiphanes ulei	-3.266	-72	50	tree_broadlv_evrgr	Tree cover, broadleaved, evergreen, closed to open (>15%)	26.2833	8.76667	83.4921	42.0678	31.4	20.9	10.5	26.2833	25.9	26.7333	25.7	3027	332	174	21.3023	948	569	707	576	50	50	50	50	50	50	50	50	50	50	50	50	50	50	50	50	50	50	50	50	50	50	50	50
Aiphanes ulei	-3.6	-74.26	50	tree_broadlv_evrgr	Tree cover, broadleaved, evergreen, closed to open (>15%)	26.1375	9.95833	84.3927	45.832	31.9	20.1	11.8	26.15	25.6667	26.5333	25.5	2879	268	198	8.79712	779	630	747	635	50	50	50	50	50	50	50	50	50	50	50	50	50	50	50	50	50	50	50	50	50	50	50	50
Aiphanes ulei	-1.45	-77.8	50	tree_broadlv_evrgr	Tree cover, broadleaved, evergreen, closed to open (>15%)	20.7958	9.10833	85.9277	43.0886	26.3	15.7	10.6	20.3	21.0167	21.2167	20.15	4333	491	264	18.0906	1313	834	1008	1248	50	50	50	50	50	50	50	50	50	50	50	50	50	50	50	50	50	50	50	50	50	50	50	50
Aiphanes ulei	-0.13333	-76.3667	50	tree_broadlv_evrgr	Tree cover, broadleaved, evergreen, closed to open (>15%)	25.1458	9.44167	86.6208	52.5469	30.7	19.8	10.9	24.7667	25.6167	25.7333	24.45	3499	365	208	20.2304	1083	649	737	887	50	50	50	50	50	50	50	50	50	50	50	50	50	50	50	50	50	50	50	50	50	50	50	50
Aiphanes ulei	-2.09555	-78.1817	50	tree_broadlv_evrgr	Tree cover, broadleaved, evergreen, closed to open (>15%)	18.9167	9.51667	86.5151	34.859	24.7	13.7	11	18.6167	19.05	19.2333	18.4	2230	282	131	25.615	749	401	438	726	50	50	50	50	50	50	50	50	50	50	50	50	50	50	50	50	50	50	50	50	50	50	50	50
Aiphanes ulei	-2.25	-78.1667	50	tree_broadlv_evrgr	Tree cover, broadleaved, evergreen, closed to open (>15%)	20.5375	9.74167	86.9792	42.3795	26.3	15.1	11.2	20.15	20.8333	20.95	19.9167	2398	275	146	20.078	754	473	489	695	50	50	50	50	50	50	50	50	50	50	50	50	50	50	50	50	50	50	50	50	50	50	50	50
Aiphanes ulei	-8.93361	-72.5617	50	tree_broadlv_evrgr	Tree cover, broadleaved, evergreen, closed to open (>15%)	25.3083	10.3333	79.4872	57.042	31.4	18.4	13	25.5333	24.4833	25.85	24.4833	1790	249	33	53.0055	689	138	569	138	50	50	50	50	50	50	50	50	50	50	50	50	50	50	50	50	50	50	50	50	50	50	50	50
Aiphanes ulei	-2.42	-77.5	50	tree_broadlv_evrgr	Tree cover, broadleaved, evergreen, closed to open (>15%)	24.8542	9.65833	87.012	49.9754	30.4	19.3	11.1	24.65	25.2667	25.3333	24.1167	3161	326	218	15.2411	947	665	735	821	50	50	50	50	50	50	50	50	50	50	50	50	50	50	50	50	50	50	50	50	50	50	50	50
Aiphanes ulei	-1.06666	-77.6167	50	tree_broadlv_evrgr	Tree cover, broadleaved, evergreen, closed to open (>15%)	23.9417	9.46667	88.4735	44.253	29.4	18.7	10.7	23.6167	24.2667	24.3333	23.2833	4264	476	251	20.4552	1343	802	958	1209	50	50	50	50	50	50	50	50	50	50	50	50	50	50	50	50	50	50	50	50	50	50	50	50
Aiphanes ulei	-0.68	-76.44	50	tree_broadlv_evrgr	Tree cover, broadleaved, evergreen, closed to open (>15%)	25.1083	9.41667	87.1913	52.5631	30.6	19.8	10.8	24.7333	25.5667	25.6667	24.3833	3344	355	204	17.9545	1021	640	701	899	50	50	50	50	50	50	50	50	50	50	50	50	50	50	50	50	50	50	50	50	50	50	50	50
Aiphanes ulei	-2.52	-76.81	50	tree_broadlv_evrgr	Tree cover, broadleaved, evergreen, closed to open (>15%)	25.3917	9.83333	88.5886	43.9955	30.9	19.8	11.1	25.1333	25.8	25.8	24.75	3070	332	203	15.786	910	641	666	822	50	50	50	50	50	50	50	50	50	50	50	50	50	50	50	50	50	50	50	50	50	50	50	50
Aiphanes ulei	-0.866	-77.8	50	tree_broadlv_evrgr	Tree cover, broadleaved, evergreen, closed to open (>15%)	22.4375	9.725	89.2202	39.2616	27.9	17	10.9	22.15	22.6667	22.7667	21.85	4013	454	238	23.7186	1316	731	855	1147	50	50	50	50	50	50	50	50	50	50	50	50	50	50	50	50	50	50	50	50	50	50	50	50
Aiphanes ulei	0.016	-76.183	50	tree_broadlv_evrgr	Tree cover, broadleaved, evergreen, closed to open (>15%)	25.1542	9.25833	85.7253	54.5002	30.7	19.9	10.8	24.8	25.6333	25.75	24.4333	3561	381	197	22.557	1121	625	726	908	50	50	50	50	50	50	50	50	50	50	50	50	50	50	50	50	50	50	50	50	50	50	50	50
Aiphanes ulei	0.03333	-76.2	50	tree_broadlv_evrgr	Tree cover, broadleaved, evergreen, closed to open (>15%)	25.2208	9.29167	85.2447	55.41	30.8	19.9	10.9	24.85	25.7	25.8333	24.5	3574	385	198	22.6254	1124	629	731	902	50	50	50	50	50	50	50	50	50	50	50	50	50	50	50	50	50	50	50	50	50	50	50	50
Aiphanes ulei	-4.2	-73.18	50	tree_broadlv_evrgr	Tree cover, broadleaved, evergreen, closed to open (>15%)	26.15	9.56667	84.6608	41.1759	31.6	20.3	11.3	26.2667	25.7333	26.6	25.5833	2594	283	128	24.033	787	429	693	445	50	50	50	50	50	50	50	50	50	50	50	50	50	50	50	50	50	50	50	50	50	50	50	50
Aiphanes ulei	-1.25	-76.916	50	tree_broadlv_evrgr	Tree cover, broadleaved, evergreen, closed to open (>15%)	24.6042	9.49167	87.0795	49.3346	30.1	19.2	10.9	23.9833	25.0167	25.0833	23.8833	3845	426	237	18.9371	1173	724	889	1087	50	50	50	50	50	50	50	50	50	50	50	50	50	50	50	50	50	50	50	50	50	50	50	50
Aiphanes ulei	-3.266	-72.033	50	tree_broadlv_evrgr	Tree cover, broadleaved, evergreen, closed to open (>15%)	26.2	8.81667	83.1761	43.6931	31.4	20.8	10.6	26.1833	25.8	26.6833	25.6	3037	333	178	20.7673	948	575	709	588	50	50	50	50	50	50	50	50	50	50	50	50	50	50	50	50	50	50	50	50	50	50	50	50
Aiphanes ulei	-1.5	-76	50	tree_broadlv_evrgr	Tree cover, broadleaved, evergreen, closed to open (>15%)	25.4292	9.625	85.9375	56.3455	31	19.8	11.2	25.0833	25.9667	25.9833	24.6167	3252	360	189	20.0279	1009	603	638	923	50	50	50	50	50	50	50	50	50	50	50	50	50	50	50	50	50	50	50	50	50	50	50	50
Aiphanes ulei	-0.533	-76.383	50	tree_broadlv_evrgr	Tree cover, broadleaved, evergreen, closed to open (>15%)	24.9	9.33333	86.4198	51.6104	30.4	19.6	10.8	24.5333	25.35	25.4667	24.2	3333	361	201	18.6661	1023	629	695	902	50	50	50	50	50	50	50	50	50	50	50	50	50	50	50	50	50	50	50	50	50	50	50	50
Aiphanes ulei	-2.25	-78.166	50	tree_broadlv_evrgr	Tree cover, broadleaved, evergreen, closed to open (>15%)	20.5375	9.74167	86.9792	42.3795	26.3	15.1	11.2	20.15	20.8333	20.95	19.9167	2398	275	146	20.078	754	473	489	695	50	50	50	50	50	50	50	50	50	50	50	50	50	50	50	50	50	50	50	50	50	50	50	50
Aiphanes ulei	-1.45	-78.133	50	tree_broadlv_evrgr	Tree cover, broadleaved, evergreen, closed to open (>15%)	20.0917	9.03333	86.859	41.332	25.4	15	10.4	20.05	20.25	20.4	19.45	4087	457	277	16.9211	1268	868	928	1096	50	50	50	50	50	50	50	50	50	50	50	50	50	50	50	50	50	50	50	50	50	50	50	50
Aiphanes ulei	-1.416	-78.166	50	tree_broadlv_evrgr	Tree cover, broadleaved, evergreen, closed to open (>15%)	18.225	9.28333	86.7601	35.1942	23.8	13.1	10.7	17.8833	18.3333	18.5333	17.6833	2491	330	139	28.7513	857	428	476	836	50	50	50	50	50	50	50	50	50	50	50	50	50	50	50	50	50	50	50	50	50	50	50	50
Aiphanes ulei	-0.67	-76.39	50	tree_broadlv_evrgr	Tree cover, broadleaved, evergreen, closed to open (>15%)	25.1542	9.425	86.4679	52.417	30.7	19.8	10.9	24.7833	25.6333	25.7333	24.4333	3314	353	202	18.1853	1012	629	693	894	50	50	50	50	50	50	50	50	50	50	50	50	50	50	50	50	50	50	50	50	50	50	50	50
Aiphanes ulei	-4.1	-73.116	50	tree_broadlv_evrgr	Tree cover, broadleaved, evergreen, closed to open (>15%)	26.0833	9.71667	84.4928	42.4443	31.7	20.2	11.5	26.2333	25.65	26.5333	25.4833	2672	293	133	23.5674	808	447	709	464	50	50	50	50	50	50	50	50	50	50	50	50	50	50	50	50	50	50	50	50	50	50	50	50
Aiphanes ulei	-0.66	-76.43	50	tree_broadlv_evrgr	Tree cover, broadleaved, evergreen, closed to open (>15%)	25.1125	9.40833	87.1142	52.3157	30.6	19.8	10.8	24.75	25.5667	25.6667	24.3833	3335	354	205	17.934	1016	638	700	898	50	50	50	50	50	50	50	50	50	50	50	50	50	50	50	50	50	50	50	50	50	50	50	50
Aiphanes ulei	-0.08333	-76.1833	50	tree_broadlv_evrgr	Tree cover, broadleaved, evergreen, closed to open (>15%)	25.2125	9.325	85.5505	55.6011	30.8	19.9	10.9	24.85	25.7	25.8167	24.4833	3486	373	195	21.7977	1090	615	710	897	50	50	50	50	50	50	50	50	50	50	50	50	50	50	50	50	50	50	50	50	50	50	50	50
Aiphanes ulei	0.05	-77.5833	50	tree_broadlv_evrgr	Tree cover, broadleaved, evergreen, closed to open (>15%)	19.3	9.13333	89.5425	18.8294	24.5	14.3	10.2	19.2167	19.35	19.4667	19.0167	2401	264	132	23.4252	770	424	567	700	50	50	50	50	50	50	50	50	50	50	50	50	50	50	50	50	50	50	50	50	50	50	50	50
Aiphanes ulei	-1.05	-77.566	50	tree_broadlv_evrgr	Tree cover, broadleaved, evergreen, closed to open (>15%)	24.0333	9.45	88.3178	45.0421	29.5	18.8	10.7	23.7	24.3667	24.4333	23.3667	4205	460	251	19.6708	1309	795	954	1184	50	50	50	50	50	50	50	50	50	50	50	50	50	50	50	50	50	50	50	50	50	50	50	50
Aiphanes ulei	-0.67	-76.36	50	tree_broadlv_evrgr	Tree cover, broadleaved, evergreen, closed to open (>15%)	25.1	9.43333	86.5443	51.3455	30.6	19.7	10.9	24.75	25.55	25.6333	24.3833	3311	354	201	18.399	1014	625	689	896	50	50	50	50	50	50	50	50	50	50	50	50	50	50	50	50	50	50	50	50	50	50	50	50
Aiphanes ulei	-3.52	-74.76	50	tree_broadlv_evrgr	Tree cover, broadleaved, evergreen, closed to open (>15%)	26.025	10.0167	84.1737	50.7445	31.8	19.9	11.9	26.05	25.5	26.55	25.35	2795	255	198	7.30621	764	639	681	654	50	50	50	50	50	50	50	50	50	50	50	50	50	50	50	50	50	50	50	50	50	50	50	50
Aiphanes ulei	-3.63	-75.34	50	tree_broadlv_evrgr	Tree cover, broadleaved, evergreen, closed to open (>15%)	25.9667	10.0833	84.0278	52.1071	31.8	19.8	12	26.0333	25.8333	26.5667	25.3	2441	246	158	11.9528	707	546	618	639	50	50	50	50	50	50	50	50	50	50	50	50	50	50	50	50	50	50	50	50	50	50	50	50
Aiphanes ulei	-3.79	-74.8	50	tree_broadlv_evrgr	Tree cover, broadleaved, evergreen, closed to open (>15%)	26.1167	10.05	83.75	48.0215	32	20	12	26.1333	25.65	26.6	25.4833	2682	250	177	9.21032	741	590	670	669	50	50	50	50	50	50	50	50	50	50	50	50	50	50	50	50	50	50	50	50	50	50	50	50
Aiphanes ulei	-3.716	-76.433	50	tree_broadlv_evrgr	Tree cover, broadleaved, evergreen, closed to open (>15%)	26.5708	10.175	89.2544	29.4231	32.2	20.8	11.4	26.6	26.3	26.8833	26.1667	2150	207	126	12.9432	601	453	532	472	50	50	50	50	50	50	50	50	50	50	50	50	50	50	50	50	50	50	50	50	50	50	50	50
Aiphanes ulei	-0.733	-77.8	50	tree_broadlv_evrgr	Tree cover, broadleaved, evergreen, closed to open (>15%)	20.2875	9.45833	89.2296	33.1748	25.6	15	10.6	20.1333	20.45	20.5833	19.7667	3548	408	200	23.9705	1162	637	725	1044	50	50	50	50	50	50	50	50	50	50	50	50	50	50	50	50	50	50	50	50	50	50	50	50
Aiphanes ulei	-2.416	-77.5	50	tree_broadlv_evrgr	Tree cover, broadleaved, evergreen, closed to open (>15%)	24.5833	9.66667	87.0871	49.5587	30.1	19	11.1	24.4	24.9667	25.0667	23.85	3167	330	215	15.2913	948	657	738	834	50	50	50	50	50	50	50	50	50	50	50	50	50	50	50	50	50	50	50	50	50	50	50	50
Aiphanes ulei	-2.53	-76.85	50	tree_broadlv_evrgr	Tree cover, broadleaved, evergreen, closed to open (>15%)	25.4417	9.83333	88.5886	42.6845	31	19.9	11.1	25.2333	25.8333	25.8333	24.8167	3058	324	204	15.1183	901	644	669	808	50	50	50	50	50	50	50	50	50	50	50	50	50	50	50	50	50	50	50	50	50	50	50	50
Aiphanes ulei	-0.67	-76.38	50/160	tree_broadlv_evrgr/flood_tree_fresh	see key	25.1333	9.4	87.037	51.8009	30.6	19.8	10.8	24.7833	25.6	25.6833	24.4167	3311	353	202	18.247	1012	628	692	892	50	50	50	50	50	50	50	50	50	50	50	50	160	160	160	160	160	160	160	160	160	160	160	160
Aiphanes ulei	0.05	-77.583	50	tree_broadlv_evrgr	Tree cover, broadleaved, evergreen, closed to open (>15%)	19.3	9.13333	89.5425	18.8294	24.5	14.3	10.2	19.2167	19.35	19.4667	19.0167	2401	264	132	23.4252	770	424	567	700	50	50	50	50	50	50	50	50	50	50	50	50	50	50	50	50	50	50	50	50	50	50	50	50
Aiphanes ulei	-1.416	-77.833	50	tree_broadlv_evrgr	Tree cover, broadleaved, evergreen, closed to open (>15%)	20.8625	9.29167	86.034	45.3333	26.4	15.6	10.8	20.75	21.1	21.2833	20.1667	4401	496	270	17.8467	1345	854	1020	1247	50	50	50	50	50	50	50	50	50	50	50	50	50	50	50	50	50	50	50	50	50	50	50	50
Aiphanes ulei	-1.533	-78.05	50	tree_broadlv_evrgr	Tree cover, broadleaved, evergreen, closed to open (>15%)	20.925	9.41667	86.3914	45.6518	26.5	15.6	10.9	20.8333	21.15	21.3	20.2167	4319	439	289	14.1539	1283	953	1045	1083	50	50	50	50	50	50	50	50	50	50	50	50	50	50	50	50	50	50	50	50	50	50	50	50
Aiphanes ulei	-2.133	-77.3	50	tree_broadlv_evrgr	Tree cover, broadleaved, evergreen, closed to open (>15%)	24.5458	9.59167	87.197	47.8852	30.1	19.1	11	24.3167	24.9333	25	23.8333	3521	383	236	15.8364	1050	716	823	957	50	50	50	50	50	50	50	50	50	50	50	50	50	50	50	50	50	50	50	50	50	50	50	50
Aiphanes ulei	-0.45	-76.083	50	tree_broadlv_evrgr	Tree cover, broadleaved, evergreen, closed to open (>15%)	25.325	9.25	84.0909	56.3471	30.9	19.9	11	24.95	25.85	25.95	24.55	3191	343	184	20.8274	996	570	640	863	50	50	50	50	50	50	50	50	50	50	50	50	50	50	50	50	50	50	50	50	50	50	50	50
Aiphanes ulei	-0.86666	-76.0833	50	tree_broadlv_evrgr	Tree cover, broadleaved, evergreen, closed to open (>15%)	25.2208	9.50833	84.8958	55.6147	30.9	19.7	11.2	24.8667	25.75	25.8	24.4333	3174	349	185	21.0123	996	567	625	892	50	50	50	50	50	50	50	50	50	50	50	50	50	50	50	50	50	50	50	50	50	50	50	50
Aiphanes ulei	-3.84	-73.37	50/160	tree_broadlv_evrgr/flood_tree_fresh	see key	26.2333	10.05	85.8974	43.918	31.9	20.2	11.7	26.2833	25.7833	26.65	25.6	2715	288	143	21.6848	813	478	727	484	160	160	160	160	160	160	160	160	160	160	160	160	50	50	50	50	50	50	50	50	50	50	50	50
Aiphanes ulei	-0.68	-76.37	50/160	tree_broadlv_evrgr/flood_tree_fresh	see key	25.1583	9.43333	86.5443	52.7358	30.7	19.8	10.9	24.7833	25.65	25.7333	24.4333	3311	355	201	18.3112	1012	627	690	897	50	50	50	50	50	50	50	50	50	50	50	50	160	160	160	160	160	160	160	160	160	160	160	160
Aiphanes ulei	-3.833	-73.366	50/160	tree_broadlv_evrgr/flood_tree_fresh	see key	26.2333	10.0167	86.3506	43.24	31.9	20.3	11.6	26.3	25.7667	26.65	25.6	2705	287	143	21.8218	810	477	728	478	160	160	160	160	160	160	160	160	160	160	160	160	50	50	50	50	50	50	50	50	50	50	50	50
Aiphanes ulei	-0.67	-76.37	50/160	tree_broadlv_evrgr/flood_tree_fresh	see key	25.15	9.43333	86.5443	53.2575	30.7	19.8	10.9	24.7833	25.6333	25.7333	24.4167	3308	353	201	18.2471	1011	627	690	892	160	160	160	160	160	160	160	160	160	160	160	160	50	50	50	50	50	50	50	50	50	50	50	50
Aiphanes verrucosa	-4.5	-79.17	50	tree_broadlv_evrgr	Tree cover, broadleaved, evergreen, closed to open (>15%)	14.4875	9.79167	85.1449	26.9785	20.7	9.2	11.5	14.5333	14.4167	14.7667	14.1333	1366	197	58	40.3271	540	215	281	243	50	50	50	50	50	50	50	50	50	50	50	50	50	50	50	50	50	50	50	50	50	50	50	50
Aiphanes verrucosa	-3.97	-79.15	50	tree_broadlv_evrgr	Tree cover, broadleaved, evergreen, closed to open (>15%)	13.3125	9.69167	82.1328	42.7001	19.7	7.9	11.8	13.55	12.7667	13.7	12.6833	1144	147	64	27.2904	402	213	246	235	50	50	50	50	50	50	50	50	50	50	50	50	50	50	50	50	50	50	50	50	50	50	50	50
Aiphanes verrucosa	-4.4983	-79.1347	50	tree_broadlv_evrgr	Tree cover, broadleaved, evergreen, closed to open (>15%)	15.4542	9.95833	84.3927	30.7821	21.8	10	11.8	15.5	15.1333	15.7833	15.0333	1377	192	61	38.8448	536	216	291	241	50	50	50	50	50	50	50	50	50	50	50	50	50	50	50	50	50	50	50	50	50	50	50	50
Aiphanes verrucosa	-4.48	-79.17	50	tree_broadlv_evrgr	Tree cover, broadleaved, evergreen, closed to open (>15%)	10.8625	9.55833	85.3423	29.3974	16.8	5.6	11.2	10.9833	10.7	11.15	10.4667	1169	184	59	38.8958	462	202	233	221	50	50	50	50	50	50	50	50	50	50	50	50	50	50	50	50	50	50	50	50	50	50	50	50
Aiphanes verrucosa	-3.97	-79.05	50	tree_broadlv_evrgr	Tree cover, broadleaved, evergreen, closed to open (>15%)	15.4875	9.575	80.4622	48.7165	22	10.1	11.9	15.7167	15.7333	15.95	14.7667	1074	116	70	17.4362	318	222	228	283	50	50	50	50	50	50	50	50	50	50	50	50	50	50	50	50	50	50	50	50	50	50	50	50
Aiphanes verrucosa	-4.5	-79.13	50	tree_broadlv_evrgr	Tree cover, broadleaved, evergreen, closed to open (>15%)	16.4458	10.1917	84.9306	32.7149	22.8	10.8	12	16.5	16.15	16.7833	15.9833	1343	187	59	39.0663	523	203	291	222	50	50	50	50	50	50	50	50	50	50	50	50	50	50	50	50	50	50	50	50	50	50	50	50
Aiphanes verrucosa	-4.48	-79.12	50	tree_broadlv_evrgr	Tree cover, broadleaved, evergreen, closed to open (>15%)	16.3917	10.1167	84.3056	33.0862	22.8	10.8	12	16.4833	16.05	16.7333	15.9167	1317	181	57	38.4572	511	200	286	219	50	50	50	50	50	50	50	50	50	50	50	50	50	50	50	50	50	50	50	50	50	50	50	50
Aiphanes verrucosa	-4.483	-79.166	50	tree_broadlv_evrgr	Tree cover, broadleaved, evergreen, closed to open (>15%)	11.6083	9.61667	85.8631	28.3512	17.6	6.4	11.2	11.7	11.45	11.8833	11.2333	1194	184	59	38.3628	469	203	237	228	50	50	50	50	50	50	50	50	50	50	50	50	50	50	50	50	50	50	50	50	50	50	50	50
Aiphanes verrucosa	-4.483	-79.116	50	tree_broadlv_evrgr	Tree cover, broadleaved, evergreen, closed to open (>15%)	16.975	10.2667	84.8485	33.2005	23.4	11.3	12.1	17.0333	16.6667	17.3167	16.5	1289	176	55	37.731	497	195	282	213	50	50	50	50	50	50	50	50	50	50	50	50	50	50	50	50	50	50	50	50	50	50	50	50
Aiphanes verrucosa	-3.966	-79.05	50	tree_broadlv_evrgr	Tree cover, broadleaved, evergreen, closed to open (>15%)	17.1458	9.85833	82.1528	40.98	23.7	11.7	12	17.3167	17.4167	17.5667	16.55	847	103	51	23.1505	270	165	168	220	50	50	50	50	50	50	50	50	50	50	50	50	50	50	50	50	50	50	50	50	50	50	50	50
Aiphanes verrucosa	-4.5	-79.166	50	tree_broadlv_evrgr	Tree cover, broadleaved, evergreen, closed to open (>15%)	15.1667	9.91667	85.4885	28.7096	21.4	9.8	11.6	15.2	14.8667	15.4833	14.7833	1376	197	58	40.774	545	213	288	237	50	50	50	50	50	50	50	50	50	50	50	50	50	50	50	50	50	50	50	50	50	50	50	50
Aiphanes verrucosa	-3.966	-79.15	50	tree_broadlv_evrgr	Tree cover, broadleaved, evergreen, closed to open (>15%)	13.1875	9.69167	82.1328	42.2721	19.6	7.8	11.8	13.4167	12.9667	13.5667	12.5667	1150	148	66	26.8063	402	216	246	240	50	50	50	50	50	50	50	50	50	50	50	50	50	50	50	50	50	50	50	50	50	50	50	50
Aiphanes verrucosa	-4.498	-79.134	50	tree_broadlv_evrgr	Tree cover, broadleaved, evergreen, closed to open (>15%)	15.4542	9.95833	84.3927	30.7821	21.8	10	11.8	15.5	15.1333	15.7833	15.0333	1377	192	61	38.8448	536	216	291	241	50	50	50	50	50	50	50	50	50	50	50	50	50	50	50	50	50	50	50	50	50	50	50	50
Aiphanes weberbaueri	-4	-75	160	flood_tree_fresh	Tree cover, flooded, fresh or brakish water	26.2125	10.1417	83.8154	48.8097	32.1	20	12.1	26.2333	25.5667	26.7167	25.5667	2508	243	150	12.3091	714	533	627	616	160	160	160	160	160	160	160	160	160	160	160	160	160	160	160	160	160	160	160	160	160	160	160	160
Aiphanes weberbaueri	-4.53333	-73.5833	180	flood_herb	Shrub or herbaceous cover, flooded, fresh/saline/brakish water	26.5333	9.71667	83.7644	39.9052	32.2	20.6	11.6	26.6	26.15	26.9833	26.0167	2396	249	110	23.4891	725	404	652	409	180	180	180	180	180	180	180	180	180	180	180	180	180	180	180	180	180	180	180	180	180	180	180	180
Aiphanes weberbaueri	-3.85722	-73.4083	180	flood_herb	Shrub or herbaceous cover, flooded, fresh/saline/brakish water	26.2458	9.925	85.5603	43.9762	31.9	20.3	11.6	26.2667	25.8	26.6833	25.6167	2686	285	139	21.8642	804	472	724	473	180	180	180	180	180	180	180	180	180	180	180	180	180	180	180	180	180	180	180	180	180	180	180	180
Aiphanes weberbaueri	-5.0567	-78.3381	210	water	Water bodies	25.6417	10.6	86.1789	60.3337	31.6	19.3	12.3	25.6667	25.1667	26.2833	24.8167	2016	241	131	23.9374	682	406	548	533	50	50	50	210	210	210	210	210	210	210	210	210	210	210	210	210	210	210	210	210	210	210	210	210
Aiphanes weberbaueri	-5.05666	-78.338	210	water	Water bodies	25.6417	10.6	86.1789	60.3337	31.6	19.3	12.3	25.6667	25.1667	26.2833	24.8167	2016	241	131	23.9374	682	406	548	533	50	50	50	210	210	210	210	210	210	210	210	210	210	210	210	210	210	210	210	210	210	210	210	210
Aiphanes weberbaueri	-3.02	-78.5	50	tree_broadlv_evrgr	Tree cover, broadleaved, evergreen, closed to open (>15%)	19.6125	10.1583	88.3333	32.1308	25.7	14.2	11.5	19.3	19.7167	19.9833	19.15	1506	182	80	26.7429	506	261	284	464	50	50	50	50	50	50	50	50	50	50	50	50	50	50	50	50	50	50	50	50	50	50	50	50
Aiphanes weberbaueri	-12	-70.25	50	tree_broadlv_evrgr	Tree cover, broadleaved, evergreen, closed to open (>15%)	24.5667	10.55	73.2639	99.1632	31.1	16.7	14.4	25.2667	23.1333	25.4167	23.1333	2709	378	79	49.9482	1090	273	856	273	50	50	50	50	50	50	50	50	50	50	50	50	50	50	50	50	50	50	50	50	50	50	50	50
Aiphanes weberbaueri	-10.2667	-75.3667	50	tree_broadlv_evrgr	Tree cover, broadleaved, evergreen, closed to open (>15%)	23.75	11.25	85.8779	43.0116	29.9	16.8	13.1	23.9	23.1167	24.1167	23.1167	2211	274	80	42.0745	817	266	551	266	50	50	50	50	50	50	50	50	50	50	50	50	50	50	50	50	50	50	50	50	50	50	50	50
Aiphanes weberbaueri	-3.75	-73.35	50	tree_broadlv_evrgr	Tree cover, broadleaved, evergreen, closed to open (>15%)	26.2333	9.88333	85.2011	44.8904	31.9	20.3	11.6	26.2833	25.7833	26.6667	25.5833	2738	289	140	22.2898	824	478	734	482	50	50	50	50	50	50	50	50	50	50	50	50	50	50	50	50	50	50	50	50	50	50	50	50
Aiphanes weberbaueri	-10.5333	-75.3833	50	tree_broadlv_evrgr	Tree cover, broadleaved, evergreen, closed to open (>15%)	15.4333	12.55	79.9363	65.4472	22.5	6.8	15.7	15.5	14.5333	16.1667	14.5333	960	146	23	57.7458	421	81	293	81	50	50	50	50	50	50	50	50	50	50	50	50	50	50	50	50	50	50	50	50	50	50	50	50
Aiphanes weberbaueri	-3.64277	-73.2139	50	tree_broadlv_evrgr	Tree cover, broadleaved, evergreen, closed to open (>15%)	26.2208	9.625	85.9375	43.717	31.7	20.5	11.2	26.2667	25.7667	26.65	25.5833	2813	300	150	22.3039	849	497	747	500	50	50	50	50	50	50	50	50	50	50	50	50	50	50	210	210	210	210	210	210	210	210	210	210
Aiphanes weberbaueri	-4.00416	-73.43	50	tree_broadlv_evrgr	Tree cover, broadleaved, evergreen, closed to open (>15%)	26.1167	9.9	85.3448	42.2295	31.8	20.2	11.6	26.1333	25.6833	26.5667	25.5167	2652	280	139	20.8936	786	470	709	478	50	50	50	50	50	50	50	50	50	50	50	50	50	50	50	50	50	50	50	50	50	50	50	50
Aiphanes weberbaueri	-4.91666	-78.3167	50	tree_broadlv_evrgr	Tree cover, broadleaved, evergreen, closed to open (>15%)	24.9792	10.475	87.2917	47.6473	30.8	18.8	12	25.0167	24.6167	25.45	24.3167	2109	245	140	22.0751	704	436	560	558	50	50	50	50	50	50	50	50	50	50	50	50	50	50	50	50	50	50	50	50	50	50	50	50
Aiphanes weberbaueri	-1.45	-77.8	50	tree_broadlv_evrgr	Tree cover, broadleaved, evergreen, closed to open (>15%)	20.7958	9.10833	85.9277	43.0886	26.3	15.7	10.6	20.3	21.0167	21.2167	20.15	4333	491	264	18.0906	1313	834	1008	1248	50	50	50	50	50	50	50	50	50	50	50	50	50	50	50	50	50	50	50	50	50	50	50	50
Aiphanes weberbaueri	-10.3	-75.1667	50	tree_broadlv_evrgr	Tree cover, broadleaved, evergreen, closed to open (>15%)	24.2	11.2333	85.101	44.0042	30.5	17.3	13.2	24.3333	23.5833	24.65	23.5833	2197	281	79	43.0881	821	259	553	259	50	50	50	50	50	50	50	50	50	50	50	50	50	50	50	50	50	50	50	50	50	50	50	50
Aiphanes weberbaueri	-10.2994	-75.6097	50	tree_broadlv_evrgr	Tree cover, broadleaved, evergreen, closed to open (>15%)	17.3417	12.1833	80.6843	56.4412	24.2	9.1	15.1	17.3167	16.5667	17.9667	16.5667	806	123	18	60.099	357	61	186	61	50	50	50	50	50	50	50	50	50	50	50	50	50	50	50	50	50	50	50	50	50	50	50	50
Aiphanes weberbaueri	-10.25	-75.25	50	tree_broadlv_evrgr	Tree cover, broadleaved, evergreen, closed to open (>15%)	24.7667	11.0333	86.1979	41.7424	30.8	18	12.8	24.9333	24.15	25.1	24.15	2262	292	79	43.4163	841	262	587	262	50	50	50	50	50	50	50	50	50	50	50	50	50	50	50	50	50	50	50	50	50	50	50	50
Aiphanes weberbaueri	-3.41666	-72.8333	50	tree_broadlv_evrgr	Tree cover, broadleaved, evergreen, closed to open (>15%)	26.1167	9.3	84.5454	44.33	31.5	20.5	11	26.1	25.6833	26.6	25.5	3157	339	188	20.5622	968	587	770	630	50	50	50	50	50	50	50	50	50	50	50	50	50	50	50	50	50	50	50	50	50	50	50	50
Aiphanes weberbaueri	-10.5667	-75.4	50	tree_broadlv_evrgr	Tree cover, broadleaved, evergreen, closed to open (>15%)	18.8208	12.8917	81.0797	63.1182	26.1	10.2	15.9	18.9667	17.9167	19.4667	17.9167	1299	191	29	55.1553	548	103	400	103	50	50	50	50	50	50	50	50	50	50	50	50	50	50	50	50	50	50	50	50	50	50	50	50
Aiphanes weberbaueri	-4.16666	-72	50	tree_broadlv_evrgr	Tree cover, broadleaved, evergreen, closed to open (>15%)	26.1708	9.04167	82.197	44.6938	31.5	20.5	11	26.3	25.7667	26.65	25.55	2821	319	150	23.7091	883	488	691	503	50	50	50	50	50	50	50	50	50	50	50	50	50	50	50	50	50	50	50	50	50	50	50	50
Aiphanes weberbaueri	-9.66666	-75.4167	50	tree_broadlv_evrgr	Tree cover, broadleaved, evergreen, closed to open (>15%)	25.7208	11.3417	88.6068	29.883	31.9	19.1	12.8	25.8333	25.45	25.9167	25.2833	2968	369	92	41.9771	1073	356	803	357	50	50	50	50	50	50	50	50	50	50	50	50	50	50	50	50	50	50	50	50	50	50	50	50
Aiphanes weberbaueri	-10.353	-73.963	50	tree_broadlv_evrgr	Tree cover, broadleaved, evergreen, closed to open (>15%)	26.0208	10.8083	83.7855	51.7185	32.1	19.2	12.9	26.3	25.2667	26.4667	25.2667	1638	227	51	49.7662	637	162	573	162	50	50	50	50	50	50	50	50	50	50	50	50	50	50	50	50	50	50	50	50	50	50	50	50
Aiphanes weberbaueri	-3.91666	-73.5833	50	tree_broadlv_evrgr	Tree cover, broadleaved, evergreen, closed to open (>15%)	26.2333	9.85	84.9138	42.7643	31.9	20.3	11.6	26.2333	25.8	26.6667	25.6333	2662	272	147	19.5826	781	483	714	490	50	50	50	50	50	50	50	50	50	50	50	50	50	50	50	50	50	50	50	50	50	50	50	50
Aiphanes weberbaueri	-5.27	-78.36	50	tree_broadlv_evrgr	Tree cover, broadleaved, evergreen, closed to open (>15%)	24.1917	10.7333	86.5591	56.0371	30.2	17.8	12.4	24.2333	23.7333	24.7667	23.4333	1906	231	120	24.9646	657	383	504	506	50	50	50	50	50	50	50	50	50	50	50	50	50	50	50	50	50	50	50	50	50	50	50	50
Aiphanes weberbaueri	-11.4167	-75.3333	50	tree_broadlv_evrgr	Tree cover, broadleaved, evergreen, closed to open (>15%)	14.6333	11.8333	77.8509	76.7917	21.3	6.1	15.2	15.0333	13.4833	15.3333	13.4833	996	149	27	54.1491	435	92	279	92	50	50	50	50	50	50	50	50	50	50	50	50	50	50	50	50	50	50	50	50	50	50	50	50
Aiphanes weberbaueri	-3.8	-73.4167	50	tree_broadlv_evrgr	Tree cover, broadleaved, evergreen, closed to open (>15%)	26.2167	9.76667	85.6725	42.9235	31.8	20.4	11.4	26.25	25.7667	26.65	25.6	2699	283	142	21.3959	804	478	727	482	50	50	50	50	50	50	50	50	50	50	50	50	50	50	50	50	50	50	50	50	50	50	50	50
Aiphanes weberbaueri	-3.933	-73.433	50	tree_broadlv_evrgr	Tree cover, broadleaved, evergreen, closed to open (>15%)	26.1417	9.9	85.3448	43.0028	31.8	20.2	11.6	26.15	25.7	26.5833	25.5333	2662	281	138	21.1478	792	469	714	477	50	50	50	50	50	50	50	50	50	50	50	50	50	50	50	50	50	50	50	50	50	50	50	50
Aiphanes weberbaueri	-3.91111	-78.4305	50	tree_broadlv_evrgr	Tree cover, broadleaved, evergreen, closed to open (>15%)	21.6542	10.1917	87.1083	29.5002	27.8	16.1	11.7	21.65	21.7333	21.9833	21.2333	1738	197	106	19.6203	546	330	390	497	50	50	50	50	50	50	50	50	50	50	50	50	50	50	50	50	50	50	50	50	50	50	50	50
Aiphanes weberbaueri	-5.26555	-78.3686	50	tree_broadlv_evrgr	Tree cover, broadleaved, evergreen, closed to open (>15%)	24.0958	10.7417	86.6264	54.5001	30.1	17.7	12.4	24.1167	23.65	24.65	23.35	1884	223	119	24.465	646	378	499	500	50	50	50	50	50	50	50	50	50	50	50	50	50	50	50	50	50	50	50	50	50	50	50	50
Aiphanes weberbaueri	-4.25	-78.683	50	tree_broadlv_evrgr	Tree cover, broadleaved, evergreen, closed to open (>15%)	21.0333	10.3667	87.1148	28.2307	27.3	15.4	11.9	21.15	20.9333	21.3333	20.6333	1389	155	89	19.1739	439	285	307	334	50	50	50	50	50	50	50	50	50	50	50	50	50	50	50	50	50	50	50	50	50	50	50	50
Aiphanes weberbaueri	-4.25	-78.6833	50	tree_broadlv_evrgr	Tree cover, broadleaved, evergreen, closed to open (>15%)	21.0333	10.3667	87.1148	28.2307	27.3	15.4	11.9	21.15	20.9333	21.3333	20.6333	1389	155	89	19.1739	439	285	307	334	50	50	50	50	50	50	50	50	50	50	50	50	50	50	50	50	50	50	50	50	50	50	50	50
Aiphanes weberbaueri	-3.01666	-78.5	50	tree_broadlv_evrgr	Tree cover, broadleaved, evergreen, closed to open (>15%)	18.6917	10.15	88.2609	32.1808	24.8	13.3	11.5	18.3667	18.8333	19.0167	18.2	1410	174	74	28.1188	487	238	263	458	50	50	50	50	50	50	50	50	50	50	50	50	50	50	50	50	50	50	50	50	50	50	50	50
Aiphanes weberbaueri	-3.883	-78.433	50	tree_broadlv_evrgr	Tree cover, broadleaved, evergreen, closed to open (>15%)	17.925	9.68333	84.9415	36.8967	24.1	12.7	11.4	17.5667	18.1	18.3333	17.3833	1372	166	74	24.7992	458	239	293	441	50	50	50	50	50	50	50	50	50	50	50	50	50	50	50	50	50	50	50	50	50	50	50	50
Aiphanes weberbaueri	-10.59	-73.88	50	tree_broadlv_evrgr	Tree cover, broadleaved, evergreen, closed to open (>15%)	25.8458	10.8083	83.7855	54.0815	31.9	19	12.9	26.1667	25.0667	26.3333	25.0667	1570	220	47	51.5091	631	152	542	152	50	50	50	50	50	50	50	50	50	50	50	50	50	50	50	50	50	50	50	50	50	50	50	50
Aiphanes weberbaueri	-3.72	-76.43	50	tree_broadlv_evrgr	Tree cover, broadleaved, evergreen, closed to open (>15%)	26.5833	10.1667	89.9705	29.4134	32.2	20.9	11.3	26.6167	26.3167	26.9	26.1833	2155	207	127	12.8041	601	455	533	476	50	50	50	50	50	50	50	50	50	50	50	50	50	50	50	50	50	50	50	50	50	50	50	50
Aiphanes weberbaueri	-5.6	-78.35	50	tree_broadlv_evrgr	Tree cover, broadleaved, evergreen, closed to open (>15%)	16.5375	10.175	82.0565	42.2183	22.9	10.5	12.4	16.6833	16.0333	16.9833	15.95	1203	127	77	16.4196	356	257	297	258	50	50	50	50	50	50	50	50	50	50	50	50	50	50	50	50	50	50	50	50	50	50	50	50
Aiphanes weberbaueri	-2.91666	-76.4167	50	tree_broadlv_evrgr	Tree cover, broadleaved, evergreen, closed to open (>15%)	25.95	10.0833	89.233	38.2575	31.5	20.2	11.3	25.7167	26.3333	26.3333	25.4	2601	264	168	13.2656	745	583	583	654	50	50	50	50	50	50	50	50	50	50	50	50	50	50	50	50	50	50	50	50	50	50	50	50
Aiphanes weberbaueri	-9.467	-74.794	50	tree_broadlv_evrgr	Tree cover, broadleaved, evergreen, closed to open (>15%)	25.5333	11.2333	85.7506	34.9892	31.9	18.8	13.1	25.7333	25.0667	25.9167	25.0667	2249	306	72	43.0898	825	255	640	255	50	50	50	50	50	50	50	50	50	50	50	50	50	50	50	50	50	50	50	50	50	50	50	50
Aiphanes weberbaueri	-3.016	-78.5	50	tree_broadlv_evrgr	Tree cover, broadleaved, evergreen, closed to open (>15%)	18.6917	10.15	88.2609	32.1808	24.8	13.3	11.5	18.3667	18.8333	19.0167	18.2	1410	174	74	28.1188	487	238	263	458	50	50	50	50	50	50	50	50	50	50	50	50	50	50	50	50	50	50	50	50	50	50	50	50
Aiphanes weberbaueri	-4.16666	-73.3333	50	tree_broadlv_evrgr	Tree cover, broadleaved, evergreen, closed to open (>15%)	26.2583	9.56667	84.6608	39.3604	31.8	20.5	11.3	26.3667	25.8833	26.6833	25.7333	2549	270	124	23.4959	766	430	689	434	50	50	50	50	50	50	50	50	50	50	50	50	50	50	50	50	50	50	50	50	50	50	50	50
Aiphanes weberbaueri	8.575	-77.4583	50	tree_broadlv_evrgr	Tree cover, broadleaved, evergreen, closed to open (>15%)	23.7458	7.025	86.7284	31.0028	27.8	19.7	8.1	23.4667	23.9667	24.1667	23.4	2688	379	61	41.0777	965	314	423	852	50	50	50	50	50	50	50	50	50	50	50	50	50	50	50	50	50	50	50	50	50	50	50	50
Aiphanes weberbaueri	-10.35	-73.96	50	tree_broadlv_evrgr	Tree cover, broadleaved, evergreen, closed to open (>15%)	26.0208	10.8083	83.7855	51.7185	32.1	19.2	12.9	26.3	25.2667	26.4667	25.2667	1638	227	51	49.7662	637	162	573	162	50	50	50	50	50	50	50	50	50	50	50	50	50	50	50	50	50	50	50	50	50	50	50	50
Aiphanes weberbaueri	-4.16666	-73.5	50	tree_broadlv_evrgr	Tree cover, broadleaved, evergreen, closed to open (>15%)	26.2833	9.86667	84.3305	43.6064	32	20.3	11.7	26.4	25.8667	26.75	25.6833	2560	265	131	21.1604	752	451	689	456	50	50	50	50	50	50	50	50	50	50	50	50	50	50	50	50	50	50	50	50	50	50	50	50
Aiphanes weberbaueri	-4.333	-73.583	50	tree_broadlv_evrgr	Tree cover, broadleaved, evergreen, closed to open (>15%)	26.375	9.85	84.188	41.0377	32.1	20.4	11.7	26.45	25.9833	26.8167	25.8333	2471	256	121	21.9238	733	429	666	435	50	50	50	50	50	50	50	50	50	50	50	50	50	50	50	50	50	50	50	50	50	50	50	50
Aiphanes weberbaueri	-3.92	-73.58	50	tree_broadlv_evrgr	Tree cover, broadleaved, evergreen, closed to open (>15%)	26.2375	9.85833	84.9856	43.1764	31.9	20.3	11.6	26.2333	25.8	26.6833	25.6333	2661	271	147	19.4824	779	483	714	491	50	50	50	50	50	50	50	50	50	50	50	50	50	50	50	50	50	50	50	50	50	50	50	50
Allagoptera arenaria	-10.6865	-36.8419	10	crop	Cropland, rainfed	25.2333	7.55	68.018	130.215	30.8	19.7	11.1	25	26.1833	26.6167	23.5	1447	276	36	66.3861	688	115	225	507	10	10	10	10	10	10	10	10	10	10	10	10	10	10	10	10	10	10	10	10	10	10	10	10
Allagoptera arenaria	-17.215	-39.2542	10	crop	Cropland, rainfed	24.4667	8.3	65.873	158.162	30.7	18.1	12.6	24.95	22.4333	26.3333	22.4333	1355	154	75	20.3525	411	289	308	289	10	10	10	10	10	10	10	10	10	10	10	10	10	10	10	10	10	10	10	10	10	10	10	10
Allagoptera arenaria	-16.2833	-39.0333	10	crop	Cropland, rainfed	24.1958	7.475	63.8889	156.168	29.9	18.2	11.7	22.55	25.8667	26	22.2333	1621	204	69	31.5158	581	262	270	517	10	10	10	10	10	10	10	10	10	10	10	10	10	10	10	10	10	10	10	10	10	10	190	190
Allagoptera arenaria	-11.2686	-37.4381	10	crop	Cropland, rainfed	24.9792	8.09167	67.9972	140.218	31	19.1	11.9	24.7167	26.0333	26.4667	23.1167	1767	294	58	56.788	778	186	302	640	10	10	10	10	10	10	10	10	10	10	10	10	10	10	10	190	190	190	190	190	190	190	190	190
Allagoptera arenaria	-19.1375	-40.0636	100	mosaic_woody.herb	Mosaic tree and shrub (>50%) / herbaceous cover (<50%)	23.6583	9.45	61.3636	193.858	31.1	15.7	15.4	25.1167	21.7333	25.9667	21.1833	1197	180	40	50.4051	514	146	356	148	100	100	100	100	100	100	100	100	100	100	100	100	100	100	100	100	100	100	100	100	100	100	100	100
Allagoptera arenaria	-14.245	-39.0156	100	mosaic_woody.herb	Mosaic tree and shrub (>50%) / herbaceous cover (<50%)	24.5458	6.025	62.1134	130.931	29.3	19.6	9.7	24.2833	23.5	26.05	22.85	2313	251	138	21.8622	732	441	552	643	100	100	100	100	100	100	100	100	100	100	100	100	100	100	100	100	100	100	100	100	100	100	100	100
Allagoptera arenaria	-10.7581	-37.315	11	crop_herb	Herbaceous cover	24.3792	7.64167	67.6254	136.706	30	18.7	11.3	23.1167	25.3833	25.8167	22.5333	1455	246	44	63.2321	687	138	218	585	11	11	11	11	11	11	11	11	11	11	11	11	11	11	11	11	11	11	11	11	11	11	11	11
Allagoptera arenaria	-10.6853	-36.8106	11	crop_herb	Herbaceous cover	25.275	7.66667	68.4524	130.149	30.9	19.7	11.2	25.0333	26.2333	26.65	23.5333	1408	268	35	66.6339	671	111	216	495	11	11	11	11	11	11	11	11	11	11	11	11	11	11	11	11	11	11	11	11	11	11	11	11
Allagoptera arenaria	-17.665	-39.2375	120	shrub	Shrubland	24.6292	8.275	64.1473	165.453	31.1	18.2	12.9	25.0667	22.55	26.6	22.55	1498	181	77	26.5111	479	293	348	293	120	120	120	120	120	120	120	120	120	120	120	120	120	120	120	120	120	120	120	120	120	120	120	120
Allagoptera arenaria	-15.3096	-39.0006	120	shrub	Shrubland	24.4208	7.225	63.3772	152.039	29.8	18.4	11.4	24.8833	23.4167	26.1167	22.4667	1766	181	114	12.3775	493	378	438	431	120	120	120	120	120	120	120	120	120	120	120	120	120	120	120	120	120	120	120	120	120	120	120	120
Allagoptera arenaria	-19.3483	-40.5511	120	shrub	Shrubland	21.0083	10.2	63.75	193.553	28.6	12.6	16	22.5167	19.0167	23.3	18.5	1256	195	41	53.9007	559	143	383	146	120	120	120	120	120	120	120	120	120	120	120	120	120	120	120	120	120	120	120	120	120	120	120	120
Allagoptera arenaria	-22.9253	-42.0425	120	shrub	Shrubland	22.975	7.43333	55.0617	209.355	30	16.5	13.5	25.65	20.65	25.65	20.5167	1139	149	32	46.9346	432	118	432	122	120	120	120	120	120	120	120	120	120	120	120	120	120	120	120	120	120	120	120	120	120	120	120	120
Allagoptera arenaria	-11.7333	-37.5314	120	shrub	Shrubland	25.1292	8.425	69.0574	141.3	31.4	19.2	12.2	24.8833	26.2	26.6333	23.2667	1531	258	57	53.3565	675	182	273	507	120	120	120	120	120	120	120	120	120	120	120	120	120	120	120	120	120	120	120	120	120	120	120	120
Allagoptera arenaria	-10.8897	-37.3211	120	shrub	Shrubland	24.5708	7.54167	67.9429	132.519	30.1	19	11.1	23.3833	25.1167	25.9667	22.8167	1607	307	49	66.8615	780	154	247	607	120	120	120	120	120	120	120	120	120	120	120	120	120	120	120	120	120	120	120	120	120	120	120	120
Allagoptera arenaria	-17.7456	-39.2361	120	shrub	Shrubland	24.5042	7.94167	63.5333	162.179	30.7	18.2	12.5	24.8833	22.4667	26.4333	22.4667	1479	186	73	28.9578	494	282	337	282	120	120	120	120	120	120	120	120	120	120	120	120	120	120	120	120	120	120	120	120	120	120	120	120
Allagoptera arenaria	-19.2094	-39.9628	120	shrub	Shrubland	23.625	8.93333	60.3604	190.901	30.8	16	14.8	25.05	21.7833	25.9	21.2167	1211	181	43	48.6395	512	153	353	156	120	120	120	120	120	120	120	120	120	120	120	120	120	120	120	120	120	120	120	120	120	120	50	50
Allagoptera arenaria	-10.7378	-37.3606	120	shrub	Shrubland	21.5417	7.8	66.1017	152.552	27.4	15.6	11.8	20.15	22.7667	23.1167	19.5	1386	216	45	59.4273	640	141	207	580	120	120	120	120	120	120	120	120	120	120	120	120	120	120	120	120	120	120	120	120	120	120	120	120
Allagoptera arenaria	-18.76	-40.0867	130	grassland	Grassland	23.7333	10.0167	63.3966	188.008	31.4	15.6	15.8	25.1167	21.3	25.9667	21.3	1206	173	42	47.5873	501	154	364	154	130	130	130	130	130	130	130	130	130	130	130	130	130	130	130	130	130	130	130	130	130	130	130	130
Allagoptera arenaria	-10.0306	-37.4094	130	grassland	Grassland	24.7042	8.69167	64.8632	187.283	31.5	18.1	13.4	22.8	25.8	26.5333	22.0833	698	122	20	60.8017	323	70	130	267	130	130	130	130	130	130	130	130	130	130	130	130	130	130	130	130	130	130	130	130	130	130	130	130
Allagoptera arenaria	-22.25	-41.6667	130	grassland	Grassland	23.2208	9.19167	59.3011	211.987	30.8	15.3	15.5	24.85	20.6167	25.85	20.6167	1223	188	37	49.8723	507	122	406	122	130	130	130	130	130	130	130	130	130	130	130	130	130	130	130	130	130	130	130	130	130	130	130	130
Allagoptera arenaria	-15.6667	-38.9833	130	grassland	Grassland	24.2042	7.425	62.9237	161.66	29.8	18	11.8	23.4	23.2167	26	22.2167	1726	182	113	14.0172	479	375	426	426	130	130	130	130	130	130	130	130	130	130	130	130	130	130	130	130	130	130	130	130	130	130	130	130
Allagoptera arenaria	-14.9833	-39.4667	130	grassland	Grassland	23.8125	7.54167	63.9124	149.395	29.4	17.6	11.8	24.9667	22.0667	25.4667	21.8	1316	136	74	18.0243	380	260	374	277	130	130	130	130	130	130	130	130	130	130	130	130	130	130	130	130	130	130	130	130	130	130	130	130
Allagoptera arenaria	-10.5954	-37.1837	130	grassland	Grassland	24.6958	7.79167	66.5954	145.093	30.6	18.9	11.7	23.3833	25.7833	26.2167	22.75	1292	221	38	63.5658	604	117	187	506	130	130	130	130	130	130	130	130	130	130	130	130	130	130	130	130	130	130	130	130	130	130	130	130
Allagoptera arenaria	-10.5253	-37.031	130	grassland	Grassland	24.9625	7.925	66.5966	144.916	31	19.1	11.9	23.6667	26.0167	26.5	23.0167	1249	221	31	66.5896	597	102	185	495	130	130	130	130	130	130	130	130	130	130	130	130	130	130	130	130	130	130	130	130	130	130	130	130
Allagoptera arenaria	-22.9608	-42.8375	130	grassland	Grassland	23.1	8.8	58.2781	204.25	30.7	15.6	15.1	25.15	20.8833	25.7667	20.7667	1027	171	23	58.7398	458	91	454	108	130	130	130	130	130	130	130	130	130	130	130	130	130	130	130	190	190	190	190	190	190	190	190	190
Allagoptera arenaria	-22.2894	-41.7256	130	grassland	Grassland	23.0667	9.2	59.3548	211.094	30.7	15.2	15.5	24.6833	20.4833	25.7	20.4833	1252	196	40	49.7743	520	128	418	128	130	130	130	130	130	130	130	130	130	130	130	130	130	130	130	130	130	130	130	130	130	130	130	130
Allagoptera arenaria	-22.4	-41.98	130	grassland	Grassland	22.9042	9.20833	58.2806	218.886	30.7	14.9	15.8	24.6	20.2167	25.6333	20.2167	1215	195	34	53.416	508	112	436	112	130	130	130	130	130	130	130	130	130	130	130	130	130	130	130	130	130	130	130	130	130	130	130	130
Allagoptera arenaria	-10.6522	-36.7572	130	grassland	Grassland	25.3625	7.675	67.9204	132.255	31	19.7	11.3	25.1333	26.3333	26.75	23.5833	1382	261	35	66.717	662	111	219	478	130	130	130	130	130	130	130	130	130	130	130	130	130	130	130	130	130	130	130	130	130	130	130	130
Allagoptera arenaria	-10.4515	-37.2022	130	grassland	Grassland	24.0042	8.225	65.2778	163.046	30.4	17.8	12.6	22.4833	24.75	25.7	21.8	1047	178	31	63.0559	498	99	164	420	130	130	130	130	130	130	130	130	130	130	130	130	130	130	130	130	130	130	130	130	130	130	130	130
Allagoptera arenaria	-11.2583	-37.2772	130	grassland	Grassland	25.4792	7.75833	68.6578	130.322	31.2	19.9	11.3	25.25	26.4167	26.8833	23.7667	1740	307	58	58.786	788	181	305	601	130	130	130	130	130	130	130	130	130	130	130	130	130	130	130	130	130	130	130	130	130	130	130	130
Allagoptera arenaria	-10.7722	-37.3413	130	grassland	Grassland	24.0208	7.64167	67.0322	139.357	29.7	18.3	11.4	22.75	25.05	25.4833	22.15	1449	244	42	63.3138	686	137	214	590	130	130	130	130	130	130	130	130	130	130	130	130	130	130	130	130	130	130	130	130	130	130	130	130
Allagoptera arenaria	-16.8753	-39.1442	180	flood_herb	Shrub or herbaceous cover, flooded, fresh/saline/brakish water	24.6375	8.20833	65.6667	159.119	30.8	18.3	12.5	25.1833	26.5	26.5	22.5833	1437	147	79	18.7461	413	308	308	324	180	180	180	180	180	180	180	180	180	180	180	180	180	180	180	180	180	180	180	180	180	180	180	180
Allagoptera arenaria	-14.8889	-39.0228	180	flood_herb	Shrub or herbaceous cover, flooded, fresh/saline/brakish water	NA	NA	NA	NA	NA	NA	NA	NA	NA	NA	NA	NA	NA	NA	NA	NA	NA	NA	NA	180	180	180	180	180	180	180	180	180	180	180	180	180	180	180	180	180	180	180	180	180	180	180	180
Allagoptera arenaria	-17.9667	-39.4667	180	flood_herb	Shrub or herbaceous cover, flooded, fresh/saline/brakish water	24.3375	8.39167	63.0952	167.632	30.9	17.6	13.3	24.7833	22.2	26.3167	22.2	1516	178	82	27.3864	513	284	368	284	180	180	180	180	180	180	180	180	180	180	180	180	180	180	180	180	180	180	180	180	180	180	180	180
Allagoptera arenaria	-22.8833	-42.0184	190	urban	Urban areas	23.0083	7.48333	54.6229	212.484	30.1	16.4	13.7	25.7167	20.65	25.7167	20.5167	1164	152	34	46.5357	437	123	437	127	190	190	190	190	190	190	190	190	190	190	190	190	190	190	190	190	190	190	190	190	190	190	190	190
Allagoptera arenaria	-22.907	-43.2077	190	urban	Urban areas	23.6625	10.275	61.527	205.516	32.1	15.4	16.7	26.3333	21.3167	26.3333	21.3167	1188	157	44	43.9876	455	146	455	146	190	190	190	190	190	190	190	190	190	190	190	190	190	190	190	190	190	190	190	190	190	190	190	190
Allagoptera arenaria	-22.9953	-43.3691	190	urban	Urban areas	23.5583	10.2333	62.0202	201.842	31.8	15.3	16.5	26.1833	21.2667	26.1833	21.2667	1222	160	46	43.9353	466	151	466	151	190	190	190	190	190	190	190	190	190	190	190	190	190	190	190	190	190	190	190	190	190	190	190	190
Allagoptera arenaria	-18.5971	-39.7318	190	urban	Urban areas	24.1042	8.44167	60.7314	179.766	30.9	17	13.9	25.3667	21.8333	26.2667	21.8333	1239	165	53	40.1862	477	178	345	178	190	190	190	190	190	190	190	190	190	190	190	190	190	190	190	190	190	190	190	190	190	190	190	190
Allagoptera arenaria	-19.3949	-40.0719	190	urban	Urban areas	23.6583	9.25	60.8553	196.282	31	15.8	15.2	25.15	21.7167	26	21.1667	1217	188	38	52.2709	534	144	363	149	190	190	190	190	190	190	190	190	190	190	190	190	190	190	190	190	190	190	190	190	190	190	190	190
Allagoptera arenaria	-18.7455	-39.7476	190	urban	Urban areas	NA	NA	NA	NA	NA	NA	NA	NA	NA	NA	NA	NA	NA	NA	NA	NA	NA	NA	NA	190	190	190	190	190	190	190	190	190	190	190	190	190	190	190	190	190	190	190	190	190	190	190	190
Allagoptera arenaria	-19.8244	-40.2731	190	urban	Urban areas	23.5125	9.65833	61.518	199.033	31.1	15.4	15.7	25.0333	21.5333	25.9167	21	1254	195	46	50.981	544	156	361	156	190	190	190	190	190	190	190	190	190	190	190	190	190	190	190	190	190	190	190	190	190	190	190	190
Allagoptera arenaria	-23.0164	-43.4828	190	urban	Urban areas	23.4708	10.4083	62.3254	203.91	31.8	15.1	16.7	26.1333	21.1667	26.1333	21.1667	1246	169	45	45.0196	475	148	475	148	190	190	190	190	190	190	190	190	190	190	190	190	190	190	190	190	190	190	190	190	190	190	190	190
Allagoptera arenaria	-18.7199	-39.8588	190	urban	Urban areas	23.85	9.35	62.3333	183.303	31.1	16.1	15	25.1667	21.5167	26.05	21.5167	1266	170	49	41.6863	495	178	372	178	190	190	190	190	190	190	190	190	190	190	190	190	190	190	190	190	190	190	190	190	190	190	190	190
Allagoptera arenaria	-22.9031	-43.2075	190	urban	Urban areas	23.6625	10.275	61.527	205.516	32.1	15.4	16.7	26.3333	21.3167	26.3333	21.3167	1188	157	44	43.9876	455	146	455	146	190	190	190	190	190	190	190	190	190	190	190	190	190	190	190	190	190	190	190	190	190	190	190	190
Allagoptera arenaria	-18.7461	-39.755	190	urban	Urban areas	24.0708	9.04167	61.5079	184.076	31.2	16.5	14.7	25.4167	21.7333	26.2667	21.7333	1248	169	49	41.5332	487	174	357	174	190	190	190	190	190	190	190	190	190	190	190	190	190	190	190	190	190	190	190	190	190	190	190	190
Allagoptera arenaria	-22.9242	-42.5104	210	water	Water bodies	23.025	8.33333	56.3063	213.142	30.5	15.7	14.8	25.7667	20.7	25.7667	20.5167	1076	164	26	53.9926	453	98	453	109	210	210	210	210	210	210	210	210	210	210	210	210	210	210	210	210	210	210	210	210	210	210	210	210
Allagoptera arenaria	-17.5194	-39.19	210	water	Water bodies	NA	NA	NA	NA	NA	NA	NA	NA	NA	NA	NA	NA	NA	NA	NA	NA	NA	NA	NA	210	210	210	210	210	210	210	210	210	210	210	210	210	210	210	210	210	210	210	210	210	210	210	210
Allagoptera arenaria	-22.2758	-41.6444	210	water	Water bodies	NA	NA	NA	NA	NA	NA	NA	NA	NA	NA	NA	NA	NA	NA	NA	NA	NA	NA	NA	210	210	210	210	210	210	210	210	210	210	210	210	210	210	210	210	210	210	210	210	210	210	210	210
Allagoptera arenaria	-18.58	-39.73	210	water	Water bodies	NA	NA	NA	NA	NA	NA	NA	NA	NA	NA	NA	NA	NA	NA	NA	NA	NA	NA	NA	210	210	210	210	210	210	210	210	210	210	210	210	210	210	210	210	210	210	210	210	210	210	210	210
Allagoptera arenaria	-13.7167	-39.1333	210	water	Water bodies	NA	NA	NA	NA	NA	NA	NA	NA	NA	NA	NA	NA	NA	NA	NA	NA	NA	NA	NA	210	210	210	210	210	210	210	210	210	210	210	210	210	210	210	210	210	210	210	210	210	210	210	210
Allagoptera arenaria	-15.3336	-38.9833	210	water	Water bodies	NA	NA	NA	NA	NA	NA	NA	NA	NA	NA	NA	NA	NA	NA	NA	NA	NA	NA	NA	210	210	210	210	210	210	210	210	210	210	210	210	210	210	210	210	210	210	210	210	210	210	210	210
Allagoptera arenaria	-16.4333	-39.05	210	water	Water bodies	NA	NA	NA	NA	NA	NA	NA	NA	NA	NA	NA	NA	NA	NA	NA	NA	NA	NA	NA	210	210	210	210	210	210	210	210	210	210	210	210	210	210	210	210	210	210	210	210	210	210	210	210
Allagoptera arenaria	-16.28	-39.03	30	mosaic_crop.natural	Mosaic cropland (>50%) / natural vegetation (tree, shrub, herbaceous cover) (<50%)	24.1958	7.475	63.8889	156.168	29.9	18.2	11.7	22.55	25.8667	26	22.2333	1621	204	69	31.5158	581	262	270	517	30	30	30	30	30	30	30	30	30	30	30	30	30	30	30	30	30	30	30	30	30	30	30	30
Allagoptera arenaria	-21.2411	-40.9728	30	mosaic_crop.natural	Mosaic cropland (>50%) / natural vegetation (tree, shrub, herbaceous cover) (<50%)	23.325	8.8	58.2781	203.464	30.3	15.2	15.1	24.8667	20.7833	25.85	20.7833	1044	160	30	50.0915	437	104	319	104	30	30	30	30	30	30	30	30	30	30	30	30	30	30	30	30	30	30	30	30	30	30	30	30
Allagoptera arenaria	-15.5714	-39.0592	30	mosaic_crop.natural	Mosaic cropland (>50%) / natural vegetation (tree, shrub, herbaceous cover) (<50%)	24.0333	7.56667	63.5854	158.793	29.7	17.8	11.9	24.45	23.0333	25.8	22.0333	1733	177	113	11.8837	470	372	435	416	30	30	30	30	30	30	30	30	30	30	30	30	30	30	30	30	30	30	30	30	30	30	30	30
Allagoptera arenaria	-21.2175	-40.961	30	mosaic_crop.natural	Mosaic cropland (>50%) / natural vegetation (tree, shrub, herbaceous cover) (<50%)	23.325	8.85	58.6093	203.341	30.3	15.2	15.1	24.8667	20.7833	25.8333	20.7833	1047	159	31	49.9592	439	105	320	105	30	30	30	30	30	30	30	30	30	30	30	30	30	30	30	30	30	30	30	30	30	30	30	30
Allagoptera arenaria	-15.5	-55.5833	30	mosaic_crop.natural	Mosaic cropland (>50%) / natural vegetation (tree, shrub, herbaceous cover) (<50%)	22.5167	12.9167	69.8198	138.684	30.5	12	18.5	23.5667	20.5	23.5667	20.5	1552	246	14	70.084	704	53	704	53	30	30	30	30	30	30	30	30	30	30	30	30	30	30	30	30	30	30	30	30	30	30	30	30
Allagoptera arenaria	-23.0475	-43.6303	30	mosaic_crop.natural	Mosaic cropland (>50%) / natural vegetation (tree, shrub, herbaceous cover) (<50%)	23.3542	10.2917	61.998	205.044	31.6	15	16.6	25.7667	21.0333	26.0167	21.0333	1250	175	46	45.9109	482	142	469	142	30	30	30	30	30	30	30	30	30	30	30	30	30	30	30	30	30	30	30	30	30	30	30	30
Allagoptera arenaria	-17.5	-39.2167	40	mosaic_natural.crop	Mosaic natural vegetation (tree, shrub, herbaceous cover) (>50%) / cropland (<50%)	24.6417	8.21667	64.1927	161.89	31	18.2	12.8	25.05	22.6	26.5833	22.6	1377	166	70	24.9444	438	269	316	269	40	40	40	40	40	40	40	40	40	40	40	40	40	40	40	40	40	40	40	40	40	40	40	40
Allagoptera arenaria	-12.3058	-41.5661	40	mosaic_natural.crop	Mosaic natural vegetation (tree, shrub, herbaceous cover) (>50%) / cropland (<50%)	22.1958	12.125	71.7456	138.637	30.4	13.5	16.9	23.1833	20.7833	23.3333	20.15	789	123	8	66.779	362	49	289	56	40	40	40	40	40	40	40	40	40	40	40	40	40	40	40	40	40	40	40	40	40	40	40	40
Allagoptera arenaria	-19.1699	-39.9696	50	tree_broadlv_evrgr	Tree cover, broadleaved, evergreen, closed to open (>15%)	23.55	8.95	60.473	191.026	30.7	15.9	14.8	24.9833	21.6833	25.8167	21.1333	1206	180	43	48.6165	509	153	351	153	30	30	30	30	30	30	30	30	30	50	50	50	50	50	50	50	50	50	50	50	50	50	50	50
Allagoptera arenaria	-16.75	-39.1425	50	tree_broadlv_evrgr	Tree cover, broadleaved, evergreen, closed to open (>15%)	24.3708	8.04167	65.3794	157.01	30.4	18.1	12.3	24.9167	26.2	26.2	22.3333	1477	149	85	18.2727	416	307	307	344	50	50	50	50	50	50	50	50	50	50	50	50	50	50	50	50	50	50	50	50	50	50	50	50
Allagoptera arenaria	-16.3333	-39.1667	50	tree_broadlv_evrgr	Tree cover, broadleaved, evergreen, closed to open (>15%)	23.9875	7.69167	64.6359	156.614	29.8	17.9	11.9	22.3333	25.7667	25.7667	21.9833	1540	169	87	19.5058	459	304	304	419	50	50	50	50	50	50	50	50	50	50	50	50	50	50	50	50	50	50	50	50	50	50	50	50
Allagoptera arenaria	-17.5068	-39.2213	50	tree_broadlv_evrgr	Tree cover, broadleaved, evergreen, closed to open (>15%)	24.6417	8.21667	64.1927	161.89	31	18.2	12.8	25.05	22.6	26.5833	22.6	1377	166	70	24.9444	438	269	316	269	50	50	50	50	50	50	50	50	50	50	50	50	50	50	50	50	50	50	50	50	50	50	50	50
Allagoptera arenaria	-13.9	-39.35	50	tree_broadlv_evrgr	Tree cover, broadleaved, evergreen, closed to open (>15%)	22.2542	5.95833	60.7993	138.506	27.1	17.3	9.8	21.05	21.0833	23.8167	20.4667	1850	190	123	12.4447	532	395	467	514	50	50	50	50	50	50	50	50	50	50	50	50	50	50	50	50	50	50	50	50	50	50	50	50
Allagoptera arenaria	-14.1	-39	50	tree_broadlv_evrgr	Tree cover, broadleaved, evergreen, closed to open (>15%)	24.5125	6.075	62.6289	129.055	29.3	19.6	9.7	24.25	23.4833	26	22.85	2385	249	145	19.9431	739	464	571	657	50	50	50	50	50	50	50	50	50	50	50	50	50	50	50	50	50	50	50	50	50	50	50	50
Allagoptera arenaria	-17.215	-39.2333	50	tree_broadlv_evrgr	Tree cover, broadleaved, evergreen, closed to open (>15%)	24.4792	8.225	65.2778	159.665	30.7	18.1	12.6	24.95	22.4167	26.3667	22.4167	1325	152	72	21.2376	407	275	298	275	50	50	50	50	50	50	50	50	50	50	50	50	50	50	50	50	50	50	50	50	50	50	50	50
Allagoptera arenaria	-18.0214	-39.5094	50	tree_broadlv_evrgr	Tree cover, broadleaved, evergreen, closed to open (>15%)	24.3375	8.44167	62.9975	168.606	30.9	17.5	13.4	25.5167	22.1833	26.35	22.1833	1535	188	82	28.1055	523	288	376	288	50	50	50	50	50	50	50	50	50	50	50	50	50	50	50	50	50	50	50	50	50	50	50	50
Allagoptera arenaria	-12.5	-37.9833	50	tree_broadlv_evrgr	Tree cover, broadleaved, evergreen, closed to open (>15%)	24.8667	7.05	67.1429	131.137	30.1	19.6	10.5	24.6667	25.85	26.2667	23.15	1690	287	69	50.2006	744	248	304	496	50	50	50	50	50	50	50	50	50	50	50	50	50	50	50	50	50	50	50	50	50	50	50	50
Allagoptera arenaria	-19.2378	-40.0197	50	tree_broadlv_evrgr	Tree cover, broadleaved, evergreen, closed to open (>15%)	23.6125	9.39167	61.3834	194.237	31	15.7	15.3	25.0833	21.7	25.9167	21.1333	1210	183	41	50.0562	520	151	355	152	50	50	50	50	50	50	50	50	50	50	50	50	50	50	50	50	50	50	50	50	50	50	50	50
Allagoptera arenaria	-18.4636	-39.7246	50	tree_broadlv_evrgr	Tree cover, broadleaved, evergreen, closed to open (>15%)	24.0583	8.36667	61.0706	176.105	30.7	17	13.7	25.3	21.8333	26.1667	21.8333	1294	168	59	37.6281	489	201	354	201	50	50	50	50	50	50	50	50	50	50	50	50	50	50	50	50	50	50	50	50	50	50	50	50
Allagoptera arenaria	-17.8833	-39.4833	50	tree_broadlv_evrgr	Tree cover, broadleaved, evergreen, closed to open (>15%)	24.3208	8.44167	63.952	167.284	30.8	17.6	13.2	24.7833	22.2	26.3	22.2	1520	175	87	24.2471	496	290	374	290	50	50	50	50	50	50	50	50	50	50	50	50	50	50	50	50	50	50	50	50	50	50	50	50
Allagoptera arenaria	-18.4076	-39.698	50	tree_broadlv_evrgr	Tree cover, broadleaved, evergreen, closed to open (>15%)	24.1292	8.34167	61.3358	176.255	30.7	17.1	13.6	25.3833	21.8833	26.2333	21.8833	1328	172	63	36.469	496	210	356	210	50	50	50	50	50	50	50	50	50	50	50	50	50	50	50	50	50	50	50	50	50	50	50	50
Allagoptera arenaria	-18.7667	-40.4667	50	tree_broadlv_evrgr	Tree cover, broadleaved, evergreen, closed to open (>15%)	23.4375	10.3417	64.234	185.192	31.2	15.1	16.1	24.7667	21.5	25.6667	21.0167	1175	179	37	53.6584	518	136	367	137	50	50	50	50	50	50	50	50	50	50	50	50	50	50	50	50	50	50	50	50	50	50	50	50
Allagoptera arenaria	-12.6328	-41.2853	50	tree_broadlv_evrgr	Tree cover, broadleaved, evergreen, closed to open (>15%)	23.6208	11.6083	75.3788	136.256	30.8	15.4	15.4	24.6167	22.1	24.8833	21.6167	1097	164	24	54.6849	450	100	395	114	50	50	50	50	50	50	50	50	50	50	50	50	50	50	50	50	50	50	50	50	50	50	50	50
Allagoptera arenaria	-15.3344	-38.9947	50	tree_broadlv_evrgr	Tree cover, broadleaved, evergreen, closed to open (>15%)	24.4417	7.26667	63.1884	154.226	29.9	18.4	11.5	24.8833	23.4333	26.1833	22.4833	1762	179	112	12.24	490	377	443	423	50	50	50	50	50	50	50	50	50	50	50	50	50	50	50	50	50	50	50	50	50	50	50	50
Allagoptera arenaria	-17.3333	-39.25	50/100	tree_broadlv_evrgr/mosaic_woody.herb	see key	24.675	8.25	64.9606	160.956	31	18.3	12.7	25.1333	22.6167	26.6	22.6167	1354	157	72	21.7576	417	279	313	279	50	50	50	50	50	50	50	50	50	50	50	50	100	100	100	100	100	100	100	100	100	100	100	100
Allagoptera brevicalyx	-10.9983	-37.3103	10	crop	Cropland, rainfed	25.2458	7.50833	68.8838	126.535	30.7	19.8	10.9	24.15	25.7333	26.6	23.6	1634	317	55	64.3779	771	172	270	428	10	10	10	10	10	10	10	10	10	10	10	10	10	10	10	10	10	10	190	190	190	190	190	190
Allagoptera brevicalyx	-12.2436	-37.855	10	crop	Cropland, rainfed	24.575	7.56667	67.5595	138.096	30.2	19	11.2	24.4	25.6	26.0333	22.75	1807	295	74	49.4225	784	251	309	437	10	10	10	10	10	10	10	10	10	10	10	10	10	10	10	10	10	10	10	10	10	10	10	10
Allagoptera brevicalyx	-11.5194	-37.5114	10	crop	Cropland, rainfed	25.1042	8.25833	68.2507	141.766	31.3	19.2	12.1	24.8667	26.1667	26.6167	23.25	1620	274	57	54.0547	703	184	281	563	10	10	10	10	10	10	10	10	10	10	10	10	10	10	10	10	10	10	10	10	10	10	10	10
Allagoptera brevicalyx	-11.2686	-37.4381	10	crop	Cropland, rainfed	24.9792	8.09167	67.9972	140.218	31	19.1	11.9	24.7167	26.0333	26.4667	23.1167	1767	294	58	56.788	778	186	302	640	10	10	10	10	10	10	10	10	10	10	10	10	10	10	10	190	190	190	190	190	190	190	190	190
Allagoptera brevicalyx	-10.7892	-37.0542	11	crop_herb	Herbaceous cover	25.3375	6.79167	67.9167	117.785	30.3	20.3	10	25.15	26.1667	26.6167	23.8	1550	281	39	64.0644	726	132	242	562	11	11	11	11	11	11	11	11	11	11	11	11	11	11	11	11	11	11	11	11	11	11	11	11
Allagoptera brevicalyx	-12.3994	-37.9039	11	crop_herb	Herbaceous cover	24.8667	7.33333	67.2783	135.719	30.3	19.4	10.9	24.6833	25.8833	26.3167	23.0833	1713	290	69	50.7147	757	242	294	393	11	11	11	11	11	11	11	11	11	11	11	11	11	11	11	11	11	11	11	11	11	11	11	11
Allagoptera brevicalyx	-10.7581	-37.315	11	crop_herb	Herbaceous cover	24.3792	7.64167	67.6254	136.706	30	18.7	11.3	23.1167	25.3833	25.8167	22.5333	1455	246	44	63.2321	687	138	218	585	11	11	11	11	11	11	11	11	11	11	11	11	11	11	11	11	11	11	11	11	11	11	11	11
Allagoptera brevicalyx	-12.5	-38.4833	130	grassland	Grassland	24.5708	8.00833	66.7361	140.38	30.6	18.6	12	24.3833	25.8833	26.0333	22.7	1581	268	73	47.1015	671	254	289	342	130	130	130	130	130	130	130	130	130	130	130	130	130	130	130	130	130	130	130	130	130	130	130	130
Allagoptera brevicalyx	-12.6833	-38.3167	120	shrub	Shrubland	24.6458	6.89167	66.9094	126.661	29.7	19.4	10.3	24.4833	25.85	26	22.9667	1854	300	72	46.5416	782	272	314	423	120	120	120	120	120	120	120	120	120	120	120	120	120	120	120	120	120	120	120	120	120	120	120	120
Allagoptera brevicalyx	-11.2583	-37.2772	130	grassland	Grassland	25.4792	7.75833	68.6578	130.322	31.2	19.9	11.3	25.25	26.4167	26.8833	23.7667	1740	307	58	58.786	788	181	305	601	130	130	130	130	130	130	130	130	130	130	130	130	130	130	130	130	130	130	130	130	130	130	130	130
Allagoptera brevicalyx	-11.9333	-38.0833	130	grassland	Grassland	23.8917	8.58333	68.1217	154.608	30.3	17.7	12.6	23.6167	23.65	25.5167	21.8667	1485	210	71	37.7739	573	252	286	460	130	130	130	130	130	130	130	130	130	130	130	130	130	130	130	130	130	130	130	130	130	130	130	130
Allagoptera brevicalyx	-11.7833	-37.9333	130	grassland	Grassland	23.7333	8.83333	67.9487	155.481	30.4	17.4	13	23.4333	24.95	25.3667	21.6833	1423	205	63	42.2286	568	223	273	460	130	130	130	130	130	130	130	130	130	130	130	130	130	130	130	130	130	130	130	130	130	130	130	130
Allagoptera brevicalyx	-11.78	-37.95	130	grassland	Grassland	23.7792	8.85833	68.141	155.205	30.5	17.5	13	23.4667	23.55	25.4167	21.7333	1416	204	63	42.0901	566	224	271	458	130	130	130	130	130	130	130	130	130	130	130	130	130	130	130	130	130	130	130	130	130	130	130	130
Allagoptera brevicalyx	-10.4939	-37.2204	130	grassland	Grassland	24.275	8.15	65.7258	159.523	30.6	18.2	12.4	22.8	25.5	25.9333	22.1167	1091	187	33	63.1951	517	104	167	431	130	130	130	130	130	130	130	130	130	130	130	130	130	130	130	130	130	130	130	130	130	130	130	130
Allagoptera brevicalyx	-10.6886	-37.1483	130	grassland	Grassland	24.9042	7.49167	66.8899	135.184	30.5	19.3	11.2	23.7167	25.9	26.35	23.1167	1498	265	43	64.6471	713	131	216	582	130	130	130	130	130	130	130	130	130	130	130	130	130	130	130	130	130	130	130	130	130	130	130	130
Allagoptera brevicalyx	-11.7833	-37.95	130	grassland	Grassland	23.7792	8.85833	68.141	155.205	30.5	17.5	13	23.4667	23.55	25.4167	21.7333	1416	204	63	42.0901	566	224	271	458	130	130	130	130	130	130	130	130	130	130	130	130	130	130	130	130	130	130	130	130	130	130	130	130
Allagoptera brevicalyx	-12.4833	-38.3	130	grassland	Grassland	24.3958	7.45833	67.1922	134.121	29.9	18.8	11.1	24.2667	24.1667	25.7833	22.5833	1568	275	70	49.4932	673	244	288	345	130	130	130	130	130	130	130	130	130	130	130	130	130	130	130	130	130	130	130	130	130	130	130	130
Allagoptera brevicalyx	-11.4667	-37.9	130	grassland	Grassland	23.9833	9.36667	68.8725	158.693	31	17.4	13.6	22.5333	23.75	25.65	21.9	1054	158	46	44.3965	417	149	222	347	130	130	130	130	130	130	130	130	130	130	130	130	130	130	130	130	130	130	130	130	130	130	130	130
Allagoptera brevicalyx	-11.8	-37.6	130	grassland	Grassland	25.0583	8.53333	68.8172	145.6	31.5	19.1	12.4	24.8167	26.15	26.6	23.15	1544	258	65	51.8765	676	198	289	495	130	130	130	130	130	130	130	130	130	130	130	130	130	130	130	130	130	130	130	130	130	130	130	130
Allagoptera brevicalyx	-12.8833	-38.3167	190	urban	Urban areas	25.1667	6.26667	66.6667	118.27	29.8	20.4	9.4	25	26.3333	26.4667	23.6167	1923	304	77	48.0364	832	286	332	427	10	10	10	190	190	190	190	190	190	190	190	190	190	190	190	190	190	190	190	190	190	190	190	190
Allagoptera brevicalyx	-11.8778	-37.5869	30	mosaic_crop.natural	Mosaic cropland (>50%) / natural vegetation (tree, shrub, herbaceous cover) (<50%)	25.025	8.38333	68.1572	141.108	31.4	19.1	12.3	24.8167	26.0667	26.5333	23.1833	1544	260	60	52.7847	683	194	275	501	30	30	30	30	30	30	30	30	30	30	30	30	30	30	30	30	30	30	30	30	30	30	30	30
Allagoptera brevicalyx	-12.5775	-38.3658	50	tree_broadlv_evrgr	Tree cover, broadleaved, evergreen, closed to open (>15%)	24.475	7.25	66.5138	131.78	29.9	19	10.9	24.3167	25.7	25.85	22.7167	1705	294	68	49.1403	731	250	292	388	50	50	50	50	50	50	50	50	50	50	50	50	50	50	50	50	50	50	50	50	50	50	50	50
Allagoptera brevicalyx	-25.2463	-50.0212	50	tree_broadlv_evrgr	Tree cover, broadleaved, evergreen, closed to open (>15%)	17.7125	11.425	57.9949	298.726	27.1	7.4	19.7	21.1667	14.05	21.1833	14	1457	216	76	33.3341	524	260	501	271	50	50	50	50	50	50	50	50	50	120	120	120	120	120	120	120	120	100	100	100	100	100	100	100
Allagoptera brevicalyx	-14.5264	-39.0436	50	tree_broadlv_evrgr	Tree cover, broadleaved, evergreen, closed to open (>15%)	24.6375	6.35833	62.3366	134.471	29.6	19.4	10.2	25.3	23.6	26.1833	22.8833	1927	209	116	18.75	566	369	495	497	50	50	50	50	50	50	50	50	50	50	50	50	50	50	50	50	50	50	50	50	50	50	50	50
Allagoptera brevicalyx	-11.7625	-37.8544	50	tree_broadlv_evrgr	Tree cover, broadleaved, evergreen, closed to open (>15%)	23.8917	8.85	68.0769	152.894	30.6	17.6	13	23.6167	25.0667	25.5	21.8833	1449	217	62	45.0775	589	213	267	484	50	50	50	50	50	50	50	50	50	50	50	50	50	50	50	50	50	50	50	50	50	50	50	50
Allagoptera brevicalyx	-12.3292	-37.89	50	tree_broadlv_evrgr	Tree cover, broadleaved, evergreen, closed to open (>15%)	24.6625	7.35833	67.5076	137.049	30.1	19.2	10.9	24.4667	25.6833	26.1333	22.8667	1758	292	72	49.9328	770	247	301	414	50	50	50	50	50	50	50	50	50	50	50	50	50	50	50	50	50	50	50	50	50	50	50	50
Allagoptera brevicalyx	-13.5833	-41.3	60	tree_broadlv_decid	Tree cover, broadleaved, deciduous, closed to open (>15%)	19.5375	11.4917	73.6645	137.562	26.7	11.1	15.6	20.5833	18.0667	20.7167	17.5	992	147	33	45.9961	383	119	321	151	60	60	60	60	60	60	60	60	60	60	60	60	60	60	60	60	60	60	60	60	60	60	60	60
Allagoptera campestris	-24.3503	-50.154	10	crop	Cropland, rainfed	17.4833	12.4833	62.1061	282.741	26.5	6.4	20.1	20.6333	14	20.7	13.85	1390	183	66	30.8452	487	227	455	247	10	10	10	10	10	10	10	10	10	10	10	10	10	10	10	10	10	10	10	10	10	10	10	10
Allagoptera campestris	-20.2494	-46.366	10	crop	Cropland, rainfed	20.2375	12.275	63.601	230.958	27.9	8.6	19.3	22.2167	16.9667	22.5	16.9667	1558	293	13	79.4141	811	54	693	54	10	10	10	10	10	10	10	10	10	10	10	10	10	10	10	10	10	10	10	10	10	190	190	190
Allagoptera campestris	-15.8667	-47.85	120	shrub	Shrubland	20.6792	11.2417	67.3154	124.16	28	11.3	16.7	21.2833	18.9333	21.6	18.85	1500	261	7	79.528	728	28	416	46	120	120	120	120	120	120	120	120	120	120	120	120	120	120	120	120	120	120	120	120	120	120	120	120
Allagoptera campestris	-25.906	-50.1231	10	crop	Cropland, rainfed	16.8167	11.6667	56.9106	316.079	26.6	6.1	20.5	20.55	13	20.55	12.95	1423	177	71	28.0866	488	271	488	274	10	10	10	10	10	10	10	10	10	10	10	10	10	10	10	10	10	10	10	10	10	10	10	10
Allagoptera campestris	-24.255	-49.7062	10	crop	Cropland, rainfed	18.2375	12.0917	58.9837	290.432	27.1	6.6	20.5	21.45	14.7667	21.5167	14.4	1327	203	57	39.9429	511	193	484	214	10	10	10	10	10	10	10	10	10	10	10	10	10	10	190	190	190	190	190	190	190	190	190	190
Allagoptera campestris	-7.87	-47.9181	120	shrub	Shrubland	26.0417	11.5	69.697	66.1209	34.9	18.4	16.5	25.3667	26.3167	27	25.3667	1667	270	6	73.4896	786	38	225	786	120	120	120	120	120	120	120	120	120	120	120	120	120	120	120	120	120	120	120	120	120	120	120	120
Allagoptera campestris	-25.9061	-50.1231	10	crop	Cropland, rainfed	16.8167	11.6667	56.9106	316.079	26.6	6.1	20.5	20.55	13	20.55	12.95	1423	177	71	28.0866	488	271	488	274	10	10	10	10	10	10	10	10	10	10	10	10	10	10	10	10	10	10	10	10	10	10	10	10
Allagoptera campestris	-11.2686	-37.4381	10	crop	Cropland, rainfed	24.9792	8.09167	67.9972	140.218	31	19.1	11.9	24.7167	26.0333	26.4667	23.1167	1767	294	58	56.788	778	186	302	640	10	10	10	10	10	10	10	10	10	10	10	10	10	10	10	190	190	190	190	190	190	190	190	190
Allagoptera campestris	-24.5842	-50.2612	10	crop	Cropland, rainfed	16.5208	11.975	61.0969	280.288	25.7	6.1	19.6	19.7167	13.1	19.8167	13.0167	1467	185	75	27.4255	494	251	465	272	10	10	10	10	10	10	10	10	10	10	10	10	10	10	10	10	10	10	10	10	10	10	10	10
Allagoptera campestris	-25.4661	-49.8535	10	crop	Cropland, rainfed	16.775	11.35	58.2051	294.236	26	6.5	19.5	20.2	13.15	20.2	13.15	1469	195	77	29.7197	520	271	520	271	10	10	10	10	10	10	10	10	10	10	10	10	10	10	10	10	10	10	10	10	10	10	10	10
Allagoptera campestris	-17.3549	-44.9622	10	crop	Cropland, rainfed	23.3208	13.6583	68.2917	196.474	31.7	11.7	20	24.6333	20.5333	24.85	20.5333	1071	225	4	94.3091	632	16	461	16	10	10	10	10	10	10	10	10	10	10	10	10	10	10	10	10	10	10	10	10	190	190	190	190
Allagoptera campestris	-10.6865	-36.8419	10	crop	Cropland, rainfed	25.2333	7.55	68.018	130.215	30.8	19.7	11.1	25	26.1833	26.6167	23.5	1447	276	36	66.3861	688	115	225	507	10	10	10	10	10	10	10	10	10	10	10	10	10	10	10	10	10	10	10	10	10	10	10	10
Allagoptera campestris	-24.1811	-49.6683	10	crop	Cropland, rainfed	18.2625	12.2417	60.3038	284.75	26.9	6.6	20.3	21.3667	14.8167	21.45	14.4833	1319	200	54	40.1553	511	191	480	213	10	10	10	10	10	10	10	10	10	10	10	10	10	10	10	10	10	10	10	10	10	10	10	10
Allagoptera campestris	-16.05	-48.05	100	mosaic_woody.herb	Mosaic tree and shrub (>50%) / herbaceous cover (<50%)	20.9	11	67.4847	124.864	28.1	11.8	16.3	21.5333	19.2	21.9	19.0333	1518	276	7	81.0035	741	25	421	43	100	100	100	100	100	100	100	100	100	100	100	100	100	190	190	190	190	190	190	190	190	190	190	190
Allagoptera campestris	-11.5667	-41.1667	100	mosaic_woody.herb	Mosaic tree and shrub (>50%) / herbaceous cover (<50%)	19.45	10.1667	71.5962	152.166	26.2	12	14.2	20.6667	18.8833	20.85	17.2333	807	105	25	41.0262	299	104	278	140	100	100	100	100	100	100	100	100	100	100	100	100	100	100	100	100	100	100	100	100	100	100	100	100
Allagoptera campestris	-14.5463	-52.7941	100	mosaic_woody.herb	Mosaic tree and shrub (>50%) / herbaceous cover (<50%)	23.3958	14.2917	69.0419	142.963	32.4	11.7	20.7	24.1	21.3667	24.6	21.3167	1639	284	3	80.8175	793	25	447	43	100	100	100	100	100	100	100	100	100	100	100	100	100	100	100	100	100	100	100	100	100	190	190	190
Allagoptera campestris	-25.241	-50.0511	100	mosaic_woody.herb	Mosaic tree and shrub (>50%) / herbaceous cover (<50%)	17.7083	11.6167	58.3752	300.128	27.1	7.2	19.9	21.1667	14	21.1667	13.9667	1447	209	76	32.2678	515	259	515	270	100	100	100	100	100	100	100	100	100	100	100	100	100	100	100	100	100	100	100	100	100	100	100	100
Allagoptera campestris	-20.2167	-47.4333	100	mosaic_woody.herb	Mosaic tree and shrub (>50%) / herbaceous cover (<50%)	21.0833	10.1667	63.9413	187.814	27.6	11.7	15.9	22.6667	18.4833	22.8	18.4	1529	291	12	81.4983	794	44	725	72	30	30	30	30	30	30	30	30	30	100	100	100	100	100	100	100	100	100	100	100	100	100	100	100
Allagoptera campestris	-16.5631	-42.8895	100	mosaic_woody.herb	Mosaic tree and shrub (>50%) / herbaceous cover (<50%)	21.2917	12.6667	70.7635	175.795	29.6	11.7	17.9	22.5167	18.75	23	18.75	978	216	7	92.5992	574	23	371	23	100	100	100	100	100	100	100	100	100	100	100	100	100	100	100	100	100	100	100	100	100	100	100	190
Allagoptera campestris	-25.1892	-49.9576	100	mosaic_woody.herb	Mosaic tree and shrub (>50%) / herbaceous cover (<50%)	16.7292	11.275	58.4197	290.192	25.9	6.6	19.3	20.0667	13.1833	20.1667	13.1667	1550	208	82	29.8096	547	282	523	300	100	100	100	100	100	100	100	100	100	100	100	100	100	100	100	100	100	100	100	100	100	100	100	100
Allagoptera campestris	-24.17	-49.6658	100	mosaic_woody.herb	Mosaic tree and shrub (>50%) / herbaceous cover (<50%)	18.4125	12.1917	60.6551	284.646	27	6.9	20.1	21.5167	14.9667	21.5833	14.6333	1301	197	54	40.5619	507	187	474	207	100	100	100	100	100	100	100	100	100	100	100	100	100	100	100	100	100	100	100	100	100	100	100	100
Allagoptera campestris	-24.1692	-49.6659	100	mosaic_woody.herb	Mosaic tree and shrub (>50%) / herbaceous cover (<50%)	18.4125	12.1917	60.6551	284.646	27	6.9	20.1	21.5167	14.9667	21.5833	14.6333	1301	197	54	40.5619	507	187	474	207	100	100	100	100	100	100	100	100	100	100	100	100	100	100	100	100	100	100	100	100	100	100	100	100
Allagoptera campestris	-24.1705	-49.666	100	mosaic_woody.herb	Mosaic tree and shrub (>50%) / herbaceous cover (<50%)	18.4125	12.1917	60.6551	284.646	27	6.9	20.1	21.5167	14.9667	21.5833	14.6333	1301	197	54	40.5619	507	187	474	207	100	100	100	100	100	100	100	100	100	100	100	100	100	100	100	100	100	100	100	100	100	100	100	100
Allagoptera campestris	-24.1757	-49.6683	100	mosaic_woody.herb	Mosaic tree and shrub (>50%) / herbaceous cover (<50%)	18.2625	12.2417	60.3038	284.75	26.9	6.6	20.3	21.3667	14.8167	21.45	14.4833	1319	200	54	40.1553	511	191	480	213	100	100	100	100	100	100	100	100	100	100	100	100	100	100	100	100	100	100	100	100	100	100	100	100
Allagoptera campestris	-13.2106	-41.5283	100	mosaic_woody.herb	Mosaic tree and shrub (>50%) / herbaceous cover (<50%)	19.3708	12.2917	73.1647	125.634	27.4	10.6	16.8	20.2667	18.1833	20.4167	17.5167	980	147	27	53.7836	411	95	369	111	100	100	100	100	100	100	100	100	100	100	100	100	100	100	100	100	100	100	100	100	100	100	100	100
Allagoptera campestris	-24.3547	-49.8075	100	mosaic_woody.herb	Mosaic tree and shrub (>50%) / herbaceous cover (<50%)	16.5125	11.875	59.6734	279.676	25.3	5.4	19.9	19.65	13.1667	19.7667	12.9	1445	211	66	35.9938	535	222	511	246	100	100	100	100	100	100	100	100	100	100	100	100	100	100	100	100	100	100	100	100	100	100	100	100
Allagoptera campestris	-25.1852	-49.9728	100	mosaic_woody.herb	Mosaic tree and shrub (>50%) / herbaceous cover (<50%)	17.3875	11.325	58.3763	293.235	26.6	7.2	19.4	20.7667	13.8	20.8167	13.75	1503	213	78	31.434	535	271	511	287	100	100	100	100	100	100	100	100	100	100	100	100	100	100	100	100	100	100	100	100	100	100	100	100
Allagoptera campestris	-22.55	-55.75	100	mosaic_woody.herb	Mosaic tree and shrub (>50%) / herbaceous cover (<50%)	21.4917	11.2833	59.7002	267.283	29.8	10.9	18.9	23.2833	18.0833	24.3667	17.9833	1619	189	42	35.146	545	203	501	279	100	100	100	100	100	100	100	100	100	100	100	100	100	100	100	100	100	100	100	100	100	100	100	100
Allagoptera campestris	-24.1714	-49.6663	100	mosaic_woody.herb	Mosaic tree and shrub (>50%) / herbaceous cover (<50%)	18.4125	12.1917	60.6551	284.646	27	6.9	20.1	21.5167	14.9667	21.5833	14.6333	1301	197	54	40.5619	507	187	474	207	100	100	100	100	100	100	100	100	100	100	100	100	100	100	100	100	100	100	100	100	100	100	100	100
Allagoptera campestris	-12.4167	-41.7019	100	mosaic_woody.herb	Mosaic tree and shrub (>50%) / herbaceous cover (<50%)	20.5292	11.5083	71.9271	125.652	28.2	12.2	16	21.4	19.3	21.5667	18.65	741	117	12	63.3786	335	53	272	63	100	100	100	100	100	100	100	100	100	100	100	100	100	100	100	100	100	100	100	100	100	100	100	100
Allagoptera campestris	-24.17	-49.6658	100	mosaic_woody.herb	Mosaic tree and shrub (>50%) / herbaceous cover (<50%)	18.4125	12.1917	60.6551	284.646	27	6.9	20.1	21.5167	14.9667	21.5833	14.6333	1301	197	54	40.5619	507	187	474	207	100	100	100	100	100	100	100	100	100	100	100	100	100	100	100	100	100	100	100	100	100	100	100	100
Allagoptera campestris	-13.8333	-44.4667	11	crop_herb	Herbaceous cover	23.1542	12.775	70.5801	125.017	31.6	13.5	18.1	23.7667	21.45	24.4667	21.4333	907	207	0	97.4899	538	4	277	11	11	11	11	11	11	11	11	11	11	11	11	11	11	11	11	11	11	11	11	11	11	11	11	11
Allagoptera campestris	-24.1333	-55.2667	11	crop_herb	Herbaceous cover	22.2542	11.5917	57.1018	321.463	31.6	11.3	20.3	24.3167	18.2333	25.8	18.2333	1637	191	79	26.0733	549	273	488	312	50	50	50	50	50	50	50	50	50	11	11	11	11	11	11	11	11	11	11	11	11	11	11	11
Allagoptera campestris	-23.8075	-56.1083	11	crop_herb	Herbaceous cover	23.05	11.5	56.9307	322.758	32.3	12.1	20.2	25.1667	19.0167	26.6167	19.0167	1556	185	64	31.3144	534	226	483	226	11	11	11	11	11	11	11	11	11	11	11	11	11	11	11	11	11	11	11	11	11	11	11	11
Allagoptera campestris	-23.8294	-56.2133	11	crop_herb	Herbaceous cover	23.2333	11.7167	56.877	328.65	32.7	12.1	20.6	25.35	19.1333	26.8833	19.1333	1535	182	62	32.0877	527	219	481	219	50	50	50	50	50	50	50	50	50	50	11	11	11	11	11	11	11	11	11	11	11	11	11	11
Allagoptera campestris	-14.3814	-44.6667	11	crop_herb	Herbaceous cover	23.7625	13.025	70.4054	138.09	32.3	13.8	18.5	24.5	21.8167	25.0667	21.8167	1005	224	1	94.5696	576	8	292	8	11	11	11	11	11	11	11	11	11	11	11	11	11	11	11	11	11	11	11	11	11	11	11	11
Allagoptera campestris	-10.7581	-37.315	11	crop_herb	Herbaceous cover	24.3792	7.64167	67.6254	136.706	30	18.7	11.3	23.1167	25.3833	25.8167	22.5333	1455	246	44	63.2321	687	138	218	585	11	11	11	11	11	11	11	11	11	11	11	11	11	11	11	11	11	11	11	11	11	11	11	11
Allagoptera campestris	-15.85	-47.8167	11	crop_herb	Herbaceous cover	20.4958	10.8917	67.6501	118.388	27.6	11.5	16.1	21.0833	18.8333	21.3833	18.75	1516	260	8	78.5607	729	30	423	49	11	11	11	11	11	11	11	11	11	11	11	11	11	11	11	11	11	190	190	190	190	190	190	190
Allagoptera campestris	-23.2667	-55.5667	11	crop_herb	Herbaceous cover	21.6	11.4667	59.1065	294.973	30.2	10.8	19.4	23.55	17.85	24.7667	17.85	1630	193	59	32.7956	564	220	499	281	11	11	11	11	11	11	11	11	11	11	11	11	11	11	11	11	11	11	11	11	11	11	11	11
Allagoptera campestris	-14.8	-46.3167	11	crop_herb	Herbaceous cover	22.6292	11.9417	69.8343	114.623	30.3	13.2	17.1	23.1	21.0333	23.6667	21.0167	1357	262	4	86.3607	703	15	366	29	11	11	11	11	11	11	11	11	11	11	11	11	11	11	11	11	11	11	11	11	11	11	11	11
Allagoptera campestris	-16.7037	-47.6805	11	crop_herb	Herbaceous cover	20.425	11.6333	68.4314	145.891	27.6	10.6	17	21.2333	18.3833	21.55	18.2667	1552	311	7	85.3237	810	28	406	43	11	11	11	11	11	11	11	11	11	11	11	11	11	11	11	11	11	11	11	11	11	11	11	11
Allagoptera campestris	-23.5878	-55.5344	11	crop_herb	Herbaceous cover	22.0083	11.9333	58.2114	312.139	31.3	10.8	20.5	24.0333	18.0833	25.4667	18.0833	1648	194	71	31.1314	568	239	513	239	11	11	11	11	11	11	11	11	11	11	11	11	11	11	11	11	11	11	11	11	11	11	11	11
Allagoptera campestris	-23.45	-48.4167	11	crop_herb	Herbaceous cover	19.6208	11.5083	62.2072	251.608	28	9.5	18.5	22.4333	16.45	22.4333	16.45	1221	196	37	56.515	542	128	519	128	11	11	11	11	11	11	11	11	11	11	11	11	11	11	11	11	11	11	11	11	11	11	11	11
Allagoptera campestris	-13.6333	-41.3167	11	crop_herb	Herbaceous cover	19.9375	11.5583	73.154	137.859	27.2	11.4	15.8	20.9667	18.5	21.1167	17.9	921	146	26	52.4891	376	97	310	120	11	11	11	11	11	11	11	11	11	11	11	11	11	11	11	11	11	11	11	11	11	11	11	11
Allagoptera campestris	-23.8294	-56.2133	11	crop_herb	Herbaceous cover	23.2333	11.7167	56.877	328.65	32.7	12.1	20.6	25.35	19.1333	26.8833	19.1333	1535	182	62	32.0877	527	219	481	219	50	50	50	50	50	50	50	50	50	50	11	11	11	11	11	11	11	11	11	11	11	11	11	11
Allagoptera campestris	-15.97	-48.03	11	crop_herb	Herbaceous cover	19.95	11.1167	67.3737	115.227	27.4	10.9	16.5	20.4833	18.4	20.9167	18.2333	1553	265	9	77.7863	741	32	443	51	11	11	11	11	11	11	11	11	11	11	11	11	11	11	190	190	190	190	190	190	190	190	190	190
Allagoptera campestris	-14	-47	11	crop_herb	Herbaceous cover	24.8875	11.1583	68.8786	102.428	32.3	16.1	16.2	25.1833	23.5833	25.9333	23.4667	1433	244	4	85.2375	724	16	424	27	11	11	11	11	11	11	11	11	11	11	11	11	11	11	11	11	11	11	11	11	11	11	11	11
Allagoptera campestris	-24.1771	-49.9009	11	crop_herb	Herbaceous cover	18.4958	12.2083	61.0417	283.649	27.3	7.3	20	21.6	15.0167	21.6667	14.75	1305	186	55	37.1604	487	195	454	210	11	11	11	11	11	11	11	11	11	11	11	11	11	11	11	11	11	11	11	11	11	11	11	11
Allagoptera campestris	-14.84	-46.2483	11	crop_herb	Herbaceous cover	22.7833	12.1167	69.636	118.788	30.6	13.2	17.4	23.2833	21.1333	23.8667	21.1	1365	268	3	87.5476	715	13	367	28	11	11	11	11	11	11	11	11	11	11	11	11	11	11	11	11	11	11	11	11	11	11	11	11
Allagoptera campestris	-24.7943	-50.2844	11	crop_herb	Herbaceous cover	17.3792	11.7417	60.2137	289.659	26.5	7	19.5	20.65	13.8167	20.7833	13.7833	1420	167	74	25.9846	467	249	438	267	11	11	11	11	11	11	11	11	11	11	11	11	11	11	11	11	11	11	11	11	11	11	11	11
Allagoptera campestris	-24.2053	-49.6414	11	crop_herb	Herbaceous cover	18.4292	12.1583	60.1898	287.073	27.1	6.9	20.2	21.55	14.9333	21.6333	14.6333	1296	197	53	40.9541	506	185	473	205	11	11	11	11	11	11	11	11	11	11	11	11	11	11	11	11	11	11	11	11	11	11	11	11
Allagoptera campestris	-23.8075	-56.1083	11	crop_herb	Herbaceous cover	23.05	11.5	56.9307	322.758	32.3	12.1	20.2	25.1667	19.0167	26.6167	19.0167	1556	185	64	31.3144	534	226	483	226	11	11	11	11	11	11	11	11	11	11	11	11	11	11	11	11	11	11	11	11	11	11	11	11
Allagoptera campestris	-12.4167	-44.6425	11	crop_herb	Herbaceous cover	23.1042	13.925	70.3283	111.446	32.6	12.8	19.8	23.3	21.7	24.4833	21.6667	1082	177	1	83.9832	505	5	292	20	11	11	11	11	11	11	11	11	11	11	11	11	11	11	11	11	11	11	11	11	11	11	11	11
Allagoptera campestris	-22.2858	-57.4483	11	crop_herb	Herbaceous cover	24.0125	11.7583	58.4992	316.229	33.2	13.1	20.1	27.2	19.9	27.4667	19.9	1311	180	36	42.2668	497	148	451	148	11	11	11	11	11	11	11	11	11	11	11	11	11	11	11	11	11	11	11	11	11	11	11	11
Allagoptera campestris	-17.2664	-54.6989	11	crop_herb	Herbaceous cover	23.225	13.0833	64.769	184.84	31.9	11.7	20.2	24.3667	20.6	24.8333	20.5667	1570	269	16	70.0207	736	62	576	101	11	11	11	11	11	11	11	11	11	11	11	11	11	11	11	11	11	11	11	11	11	11	11	11
Allagoptera campestris	-17.7962	-47.5624	11	crop_herb	Herbaceous cover	21.0917	11.7833	70.1389	160.494	27.9	11.1	16.8	22.1	18.85	22.25	18.7167	1524	318	8	86.7344	815	31	670	50	11	11	11	11	11	11	11	11	11	11	11	11	11	11	11	11	11	11	11	11	11	11	11	11
Allagoptera campestris	-19.6167	-51.5333	11	crop_herb	Herbaceous cover	22.9792	12.475	67.4324	204.456	30.5	12	18.5	24.8333	20.3	24.8333	20.1	1412	281	19	74.026	696	65	696	97	11	11	11	11	11	11	11	11	11	11	11	11	11	11	11	11	11	11	11	11	11	11	11	11
Allagoptera campestris	-15.9236	-48.8086	11	crop_herb	Herbaceous cover	21.8542	10.3083	66.5054	112.219	28.9	13.4	15.5	22.2167	20.4167	22.8833	20.2	1646	280	11	78.092	798	35	460	59	11	11	11	11	11	11	11	11	11	11	11	11	11	11	11	11	11	11	11	11	190	190	190	190
Allagoptera campestris	-22.7333	-48.7333	11	crop_herb	Herbaceous cover	19.8583	12.1333	65.5856	233.606	28.1	9.6	18.5	22.4333	16.9333	22.4333	16.85	1287	225	32	62.8819	610	119	610	136	11	11	11	11	11	11	11	11	11	11	11	11	11	11	11	11	11	11	11	11	11	11	11	11
Allagoptera campestris	-19.7833	-48.9333	11	crop_herb	Herbaceous cover	22.6625	12.6417	67.966	188.549	30.4	11.8	18.6	24.1333	20.1833	24.1333	19.8333	1552	288	17	76.8318	778	63	715	85	11	11	11	11	11	11	11	11	11	11	11	11	11	11	11	11	11	11	11	11	11	11	11	11
Allagoptera campestris	-23.8094	-56.1128	1950-11-01	crop_herb/tree_broadlv_evrgr	see key	23.05	11.5167	56.7323	323.911	32.4	12.1	20.3	25.1667	19	26.6333	19	1552	184	64	31.3331	532	225	482	225	50	50	50	50	50	50	50	50	50	50	50	50	11	11	11	11	11	11	11	11	11	11	11	11
Allagoptera campestris	-23.8094	-56.1128	1950-11-01	crop_herb/tree_broadlv_evrgr	see key	23.05	11.5167	56.7323	323.911	32.4	12.1	20.3	25.1667	19	26.6333	19	1552	184	64	31.3331	532	225	482	225	50	50	50	50	50	50	50	50	50	50	50	50	11	11	11	11	11	11	11	11	11	11	11	11
Allagoptera campestris	-18.2503	-43.6522	110	mosaic_herb.woody	Mosaic herbaceous cover (>50%) / tree and shrub (<50%)	17.85	10.5167	66.1426	168.05	24.8	8.9	15.9	19.15	15.4833	19.6167	15.4833	1429	299	8	88.1165	805	32	613	32	110	110	110	110	110	110	110	110	110	110	110	110	110	110	110	110	110	110	110	110	110	110	110	110
Allagoptera campestris	-12.4597	-41.4828	120	shrub	Shrubland	20.2583	11.1667	73.4649	133.431	27.4	12.2	15.2	21.2333	18.8	21.3667	18.2667	891	126	22	49.4157	355	91	306	112	120	120	120	120	120	120	120	120	120	120	120	120	120	120	120	120	120	120	120	120	120	120	120	120
Allagoptera campestris	-15.7133	-48.8907	120	shrub	Shrubland	20.8875	9.84167	66.9501	98.883	27.8	13.1	14.7	21.1333	19.6833	21.8667	19.4667	1627	268	10	77.4137	776	31	472	57	120	120	120	120	120	120	120	120	120	120	120	120	120	120	120	120	120	120	120	120	120	120	120	120
Allagoptera campestris	-20.3	-46.52	120	shrub	Shrubland	19.075	11.4667	64.0596	215.465	26.2	8.3	17.9	20.95	16.0333	21.1667	16.0333	1624	301	15	78.235	835	57	718	57	120	120	120	120	120	120	120	120	120	120	120	120	120	120	120	120	120	120	120	120	120	120	120	120
Allagoptera campestris	-15.8425	-47.8169	120	shrub	Shrubland	20.625	10.7667	67.7149	117.908	27.6	11.7	15.9	21.2167	18.9667	21.5	18.8833	1507	260	7	78.9573	727	29	420	47	120	120	120	120	120	120	120	120	120	120	120	120	120	120	120	120	120	120	120	120	120	120	120	120
Allagoptera campestris	-25.2414	-50.0028	120	shrub	Shrubland	17.2708	11.2917	57.906	295.562	26.6	7.1	19.5	20.7	13.6667	20.75	13.6167	1489	216	78	32.5682	534	266	512	279	120	120	120	120	120	120	120	120	120	120	120	120	120	120	120	120	120	120	120	120	120	120	120	120
Allagoptera campestris	-15.8125	-47.9375	120	shrub	Shrubland	20.9167	11.1833	68.1911	115.49	28.2	11.8	16.4	21.4667	19.3333	21.8	19.2	1503	250	8	77.2475	714	30	428	51	120	120	120	120	120	120	120	120	120	120	120	120	120	120	120	120	120	120	120	120	120	120	120	120
Allagoptera campestris	-14.1167	-47.5815	120	shrub	Shrubland	20.5042	11.0083	70.1168	90.3392	27.7	12	15.7	20.7333	19.3333	21.3667	19.2667	1670	289	6	82.6634	819	22	478	42	120	120	120	120	120	120	120	120	120	120	120	120	120	120	120	120	120	120	120	120	120	120	120	120
Allagoptera campestris	-18.3657	-43.3657	120	shrub	Shrubland	16.8042	10.1917	64.9151	173.722	23.7	8	15.7	18.1667	14.3	18.6167	14.3	1505	293	12	84.638	827	43	627	43	120	120	120	120	120	120	120	120	120	120	120	120	120	120	120	120	120	120	120	120	120	120	120	120
Allagoptera campestris	-15.9139	-47.8811	120	shrub	Shrubland	20.2417	11.2667	67.4651	120.11	27.6	10.9	16.7	20.8167	18.5667	21.15	18.4667	1515	261	8	78.5998	730	29	426	50	120	120	120	120	120	120	120	120	120	120	120	120	120	120	120	120	120	120	120	120	120	120	120	120
Allagoptera campestris	-14.3592	-42.5372	120	shrub	Shrubland	20.6667	10.85	70.4545	133.422	28	12.6	15.4	21.5833	18.6833	21.7333	18.6833	932	204	3	94.8304	550	12	449	12	120	120	120	120	120	120	120	120	120	120	120	120	120	120	120	120	120	120	120	120	120	120	120	120
Allagoptera campestris	-18.7769	-40.4272	120	shrub	Shrubland	23.3375	10.3417	64.234	184.626	31.1	15	16.1	24.6667	20.9333	25.55	20.9333	1175	178	37	52.9928	515	136	365	136	120	120	120	120	120	120	120	120	120	120	120	120	120	120	120	120	120	120	120	120	120	120	120	120
Allagoptera campestris	-13.5333	-41.9167	120	shrub	Shrubland	18.9167	11.3667	71.0417	125.378	26.6	10.6	16	19.7833	17.0667	20	17.0667	1011	172	20	70.7873	495	67	426	67	120	120	120	120	120	120	120	120	120	120	120	120	120	120	120	120	120	120	120	120	120	120	120	120
Allagoptera campestris	-15.9699	-47.9369	120	shrub	Shrubland	20.2042	11.225	67.2156	120.575	27.6	10.9	16.7	20.8	18.5333	21.15	18.4167	1534	268	8	78.9614	739	30	428	49	120	120	120	120	120	120	120	120	120	120	120	120	120	120	120	120	120	120	120	120	120	120	120	120
Allagoptera campestris	-15.4185	-55.7934	120	shrub	Shrubland	22.4875	12.4583	70.3861	134.606	30	12.3	17.7	23.5833	20.5333	23.5833	20.5333	1515	236	13	69.1991	678	54	678	54	120	120	120	120	120	120	120	120	120	120	120	120	120	120	120	120	120	120	120	120	120	120	120	120
Allagoptera campestris	-14.1167	-47.5167	120	shrub	Shrubland	20.4625	10.8583	70.0538	89.8262	27.6	12.1	15.5	20.6833	19.3167	21.3333	19.2333	1675	290	6	82.3451	822	22	478	44	120	120	120	120	120	120	120	120	120	120	120	120	120	120	120	120	120	120	120	120	120	120	120	120
Allagoptera campestris	-15.6267	-48.2494	120	shrub	Shrubland	20.8833	10.7333	67.5052	107.16	28.1	12.2	15.9	21.3	19.4667	21.8167	19.3	1543	251	9	77.1644	731	31	447	53	120	120	120	120	120	120	120	120	120	120	120	120	120	120	120	120	120	120	120	120	120	120	120	120
Allagoptera campestris	-15.4667	-55.75	120	shrub	Shrubland	21.7167	12.05	70.0581	132.345	29.1	11.9	17.2	22.7833	19.8	22.7833	19.8	1565	248	14	69.7807	708	54	708	54	120	120	120	120	120	120	120	120	120	120	120	120	120	120	120	120	120	120	120	120	120	120	120	120
Allagoptera campestris	-18.1333	-43.35	120	shrub	Shrubland	20.4833	11.4	64.7727	199.685	28.1	10.5	17.6	22	17.5333	22.4833	17.5333	1248	258	8	87.8155	701	29	516	29	120	120	120	120	120	120	120	120	120	120	120	120	120	120	120	120	120	120	120	120	120	120	120	120
Allagoptera campestris	-15.7897	-49.1353	120	shrub	Shrubland	22.2667	10	66.6667	107.478	29.2	14.2	15	22.5667	20.9333	23.3	20.7	1650	285	10	79.3672	808	31	460	56	10	10	10	10	10	10	10	10	120	120	120	120	120	120	120	120	120	120	120	120	120	120	120	120
Allagoptera campestris	-13.4492	-41.3847	120	shrub	Shrubland	19.2083	11.9667	73.4151	132.868	26.8	10.5	16.3	20.1833	17.85	20.2833	17.2333	1027	148	35	45.4586	402	126	334	152	120	120	120	120	120	120	120	120	120	120	120	120	120	120	120	120	120	120	120	120	120	120	120	120
Allagoptera campestris	-15.3697	-45.3317	120	shrub	Shrubland	23.2375	12.925	69.4893	146.429	31.6	13	18.6	24	21.15	24.5	21.15	1246	278	3	96.5924	730	13	318	13	120	120	120	120	120	120	120	120	120	120	120	120	120	120	120	120	120	120	120	120	120	120	120	120
Allagoptera campestris	-14.1844	-42.4931	120	shrub	Shrubland	19.6583	10.9167	70.4301	129.717	27.1	11.6	15.5	20.5667	17.7333	20.7333	17.7333	939	201	7	90.7754	539	22	447	22	120	120	120	120	120	120	120	120	120	120	120	120	120	120	120	120	120	120	120	120	120	120	120	120
Allagoptera campestris	-12.4586	-41.4714	120	shrub	Shrubland	20.5667	11.2	73.6842	133.235	27.7	12.5	15.2	21.55	19.1167	21.7	18.5833	897	127	22	49.9565	359	91	311	112	120	120	120	120	120	120	120	120	120	120	120	120	120	120	120	120	120	120	120	120	120	120	120	120
Allagoptera campestris	-13.0575	-41.8683	120	shrub	Shrubland	18.1958	12.0917	72.4052	121.196	26.2	9.5	16.7	19.0167	17.15	19.25	16.4167	1069	175	25	62.9338	490	83	426	86	120	120	120	120	120	120	120	120	120	120	120	120	120	120	120	120	120	120	120	120	120	120	120	120
Allagoptera campestris	-12.6593	-41.5629	120	shrub	Shrubland	19.5875	11.525	72.943	126.061	27.2	11.4	15.8	20.5	18.3167	20.6167	17.7167	802	126	15	60.8311	353	60	306	71	120	120	120	120	120	120	120	120	120	120	120	120	120	120	120	120	120	120	120	120	120	120	120	120
Allagoptera campestris	-13.4725	-41.4725	120	shrub	Shrubland	18.9208	12.0417	72.9798	129.816	26.7	10.2	16.5	19.8333	17.65	19.95	16.9833	979	146	31	49.55	399	108	324	131	120	120	120	120	120	120	120	120	120	120	120	120	120	120	120	120	120	120	120	120	120	120	120	120
Allagoptera campestris	-23.0442	-57.0114	120	shrub	Shrubland	23.6375	11.6583	58.2917	324.948	33.2	13.2	20	26.9667	19.4833	27.2833	19.4833	1439	190	41	41.1857	532	159	464	159	120	120	120	120	120	120	120	120	120	120	120	120	120	120	120	120	120	120	120	120	120	120	120	120
Allagoptera campestris	-15.8003	-48.8244	120	shrub	Shrubland	20.4167	10.0167	67.6802	96.8441	27.4	12.6	14.8	20.6333	19.25	21.35	19.0167	1633	265	10	76.7572	775	33	477	59	120	120	120	120	120	120	120	120	120	120	120	120	120	120	120	120	120	120	120	120	120	120	120	120
Allagoptera campestris	-19.0494	-43.7094	120	shrub	Shrubland	18.275	11.4	66.2791	196.775	25.7	8.5	17.2	19.9	15.5333	20.3	15.5333	1494	300	11	87.411	839	39	632	39	120	120	120	120	120	120	120	120	120	120	120	120	120	120	120	120	120	120	120	120	120	120	120	120
Allagoptera campestris	-13.9272	-47.4319	120	shrub	Shrubland	19.5583	10.6833	69.8257	83.5255	26.8	11.5	15.3	19.6833	18.5667	20.4333	18.4667	1713	298	6	81.9336	837	24	483	44	120	120	120	120	120	120	120	120	120	120	120	120	120	120	120	120	120	120	120	120	120	120	120	120
Allagoptera campestris	-15.0972	-45.6675	120	shrub	Shrubland	22.9833	12.9833	70.1802	137.747	31.3	12.8	18.5	23.6833	21.0333	24.2	21.0333	1584	353	2	95.7674	917	14	426	14	120	120	120	120	120	120	120	120	120	120	120	120	120	120	120	120	120	120	120	120	120	120	120	120
Allagoptera campestris	-14.2286	-47.8942	120	shrub	Shrubland	23.3292	10.925	67.8571	103.055	30.6	14.5	16.1	23.6667	21.9667	24.3	21.8667	1537	263	4	84.7286	765	15	446	29	120	120	120	120	120	120	120	120	120	120	120	120	120	120	120	120	120	120	120	120	120	120	120	120
Allagoptera campestris	-15.9109	-47.9573	120	shrub	Shrubland	20.65	11.4	67.4556	121.823	28.1	11.2	16.9	21.2667	18.95	21.6	18.85	1524	263	8	78.8236	733	29	427	48	120	120	120	120	120	120	120	120	120	120	120	120	120	120	120	120	120	120	120	120	120	120	120	120
Allagoptera campestris	-14.5353	-45.4167	120	shrub	Shrubland	23.1417	12.6	70.7865	126.056	31.2	13.4	17.8	23.7667	21.3833	24.3167	21.3667	1201	272	2	93.7847	679	12	331	21	120	120	120	120	120	120	120	120	120	120	120	120	120	120	120	120	120	120	120	120	120	120	120	120
Allagoptera campestris	-16.7333	-47.6797	120	shrub	Shrubland	20.5	11.7	68.4211	147.664	27.7	10.6	17.1	21.3167	18.4333	21.65	18.3167	1546	310	7	85.7099	809	28	401	42	120	120	120	120	120	120	120	120	120	120	120	120	120	120	120	120	120	120	120	120	120	120	120	120
Allagoptera campestris	-13.5	-41.8667	120	shrub	Shrubland	19.9667	12.0333	71.627	129.006	28	11.2	16.8	20.8333	18.0833	21.0667	18.0833	905	160	14	74.9719	454	50	393	50	120	120	120	120	120	120	120	120	120	120	120	120	120	120	120	120	120	120	120	120	120	120	120	120
Allagoptera campestris	-27.2764	-55.5569	120	shrub	Shrubland	21.2667	11.35	52.5463	384.781	32	10.4	21.6	23.55	17.45	25.8333	16.5333	1672	177	103	15.9957	473	332	420	341	120	120	120	120	120	120	120	120	120	120	120	120	120	120	120	120	120	120	120	120	120	120	120	120
Allagoptera campestris	-13.1211	-41.8253	120	shrub	Shrubland	18.6292	12.4083	72.5634	119.876	26.9	9.8	17.1	19.4333	17.5833	19.6833	16.8667	1108	177	28	59.9814	496	93	427	101	120	120	120	120	120	120	120	120	120	120	120	120	120	120	120	120	120	120	120	120	120	120	120	120
Allagoptera campestris	-14.9561	-44.5028	120	shrub	Shrubland	22.8083	12.6667	69.9816	138.348	31.1	13	18.1	23.55	20.8333	24.0167	20.8333	1024	242	1	97.8938	610	7	286	7	120	120	120	120	120	120	120	120	120	120	120	120	120	120	120	120	120	120	120	120	120	120	120	120
[truncated: 63,660 more rows]
