# Supplementary material for: Palms of the past: can morphometric phytolith analysis inform deep time evolution and palaeoecology of Arecaceae?
Source: Ann Bot. 2024 Apr 30;134(2):263–82. doi: 10.1093/aob/mcae068 (PMC11232524; doi:10.1093/aob/mcae068)
Supplement: mcae068_suppl_Supplementary_Materials [file mcae068_suppl_supplementary_materials.zip › macro_for_nd2_palm (1).txt]

macro "SultanPalmProject_v3.0.0" {
    setFont("Serif", 50, "bold");
    run("Bio-Formats Importer");
    
    filename = getTitle();
    tempseriesinq = getInfo("window.title");
    indexseries = indexOf(tempseriesinq, "- Series");
    series = substring(tempseriesinq, indexseries + 2, indexseries + 11);
    namenoext = replace(filename, ".nd2", "");
    namenoext = namenoext + "_" + series;
    name1 = namenoext + "_original.tif";
    name3 = namenoext + "_zproj.tif";
    namefin = namenoext + "_final.tif";
    path = getDirectory("Choose a directory");
    newdestfol = path + "\\" + namenoext;
    File.makeDirectory(newdestfol);
    saveAs("tiff", newdestfol+"\\"+ name1);
    close();
    open(newdestfol+"\\"  + name1);
    setTool("rectangle");
    
    
    run("Z Project...", "projection=[Sum Slices]");
    run("8-bit");
    saveAs("tiff", newdestfol+"\\"+   name3);
    waitForUser("title", "Threshold or draw an outline around the phytolith, then click ok");
    run("Fit Spline");
    run("Add Selection...", "  stroke=cyan width=1.5");
    setTool("polygon");
    waitForUser("title", "Make any necessary corrections to the spline, then click ok on this window");
    selectWindow(name3);
    run("Set Measurements...", "area perimeter bounding shape feret's redirect=None decimal=3");
    setBackgroundColor(0, 0, 0);
    setForegroundColor(255, 255, 255);
    saveAs("tiff", newdestfol+ "\\"   + name3);
    run("Gaussian Blur...", "sigma=2");
    
    
    run("Add...", "value=255");
    run("Add Selection...");
    run("Properties... ", "  stroke=red width=2");
    
    getPixelSize(unit, pixelWidth,pixeHeight);
    run("Clear Outside");
    run("Gaussian Blur...", "sigma=35");
    run("Convex Hull");
    run("Fit Spline");
    run("Add Selection...");
    run("Properties... ", "  stroke=cyan width=2");
    
    run("Select None");
    setTool("wand");
    waitForUser("title", "Please select a point in the center of the phytolith. On the next window adjust threshold until you reach the base of the deepest tubercle");
    run("Wand Tool...");
    run("Fit Spline");
    run("Add Selection...");
    run("Select None");
    waitForUser("title", "Please select a point in the center of the phytolith. On the next window adjust threshold until you reach the base of the most shallow tubercle");
    run("Wand Tool...");
    run("Fit Spline");
    run("Add Selection...");
    
    run("To ROI Manager");
    roiManager("Select", 1);
    roiManager("Rename", "Outline");
    getSelectionCoordinates(OutlineX, OutlineY)
    
    saveAs("XY Coordinates", newdestfol + "\\"+ name3 + "_Outline.csv");
    
    run("Measure");
    roiManager("Select", 2);
    roiManager("Rename", "Outer_Convex_hull");
    getSelectionCoordinates(OuterX, OuterY)
    Roi.getCoordinates(x2,y2)
    saveAs("Results", newdestfol  + "\\"+ name3 + "_Outer_Convex_hull_points.csv");
    run("Measure");
    roiManager("Select", 3);
    roiManager("Rename", "Inner_Convex_Hull1");
    getSelectionCoordinates(Inner1X, Inner1Y)
    run("Measure");
    saveAs("XY Coordinates", 
    newdestfol+ "\\"  + name3 +"_Inner_Convex_hull_points_01.csv");
    Roi.getCoordinates(x1,y1)
    roiManager("Select", 4);
    roiManager("Rename", "Inner_Convex_Hull2");
    getSelectionCoordinates(Inner2X, Inner2Y)
    saveAs("Results", 
    newdestfol+ "\\" + name3 +"_Inner_Convex_hull_points_02.csv");
    roiManager("Select", 3);
    roiManager("Select", newArray(3,4));
    run("Measure");
    saveAs("Results", newdestfol+ "\\"  + namenoext +"_01 _measures.csv");
    res = Array.copy(x1);   
    itr = lengthOf(x1);
    jtr = lengthOf(x2);
    f = File.open( newdestfol+ "\\"  + namenoext +"_01 _Tubercle_heights.csv");
        for( i = 0; i < itr;i++){
        temp = Array.copy(x2);
        for(j=0; j< jtr;j++){
            d1 = (x2[j] -x1[i]);
            d1 = d1*pixelWidth;
            d2 = y2[j] - y1[i];
            d2 =d2*pixelWidth;
            p1 = pow(d1,2);
            p2 = pow(d2,2);
            temp[j] = sqrt(p1+p2);
        }
         Array.getStatistics(temp,min,max,mean,stdev);
        res[i] = min;
    }
    for(i = 0; i<itr;i++){
        print(f,res[i]);
    }
    
    run("Close");
    saveAs("tiff", newdestfol+ "\\"  + namefin);
    //close();
    //close();
}
// The macro named "AutoRun" runs when ImageJ starts.
macro "AutoRun" {
    // run all the .ijm scripts provided in macros/AutoRun/
    autoRunDirectory = getDirectory("imagej") + "/macros/AutoRun/";
    if (File.isDirectory(autoRunDirectory)) {
        list = getFileList(autoRunDirectory);
        // make sure startup order is consistent
        Array.sort(list);
        for (i = 0; i < list.length; i++) {
            if (endsWith(list[i], ".ijm")) {
                runMacro(autoRunDirectory + list[i]);
            }
        }
    }
}
