# Supplementary material for: Palms of the past: can morphometric phytolith analysis inform deep time evolution and palaeoecology of Arecaceae?
Source: Ann Bot. 2024 Apr 30;134(2):263–82. doi: 10.1093/aob/mcae068 (PMC11232524; doi:10.1093/aob/mcae068)
Supplement: mcae068_suppl_Supplementary_Materials [file mcae068_suppl_supplementary_materials.zip › Table_S1_v2.xlsx]

## Sheet: Table S1_SampleData
Taxonomic Group Used in Analysis	Family	Subfamily	Tribe	Genus	Species epithet	Lab Sample Number	Institution Voucher Specimen Number (modern samples)	UWBM Specimen Number	Hat	Phytolith Area	Phytolith Circularity	Phytolith Aspect Ratio	Phytolith Solidity	Inner Hull Solidity	Median Tubercle Height	Standard Deviation Tubercle Height
Cocoseae	Arecaceae	Arecoideae	Cocoseae	Acrocomia	aculeata	PMR890	FTG 10064	UWBM PR 6727	N	11.185	0.672	1.478	0.901	0.994	0.34705	0.070177
Cocoseae	Arecaceae	Arecoideae	Cocoseae	Acrocomia	aculeata	PMR890	FTG 10064	UWBM PR 6727	N	10.829	0.671	1.225	0.888	0.995	0.35055	0.044797
Cocoseae	Arecaceae	Arecoideae	Cocoseae	Acrocomia	aculeata	PMR890	FTG 10064	UWBM PR 6727	N	17.476	0.681	1.252	0.903	0.996	0.3434	0.065047
Cocoseae	Arecaceae	Arecoideae	Cocoseae	Acrocomia	aculeata	PMR890	FTG 10064	UWBM PR 6727	N	17.366	0.681	1.389	0.891	0.987	0.38495	0.081668
Cocoseae	Arecaceae	Arecoideae	Cocoseae	Acrocomia	aculeata	PMR890	FTG 10064	UWBM PR 6727	N	11.52	0.759	1.431	0.935	0.998	0.2463	0.042435
Cocoseae	Arecaceae	Arecoideae	Cocoseae	Acrocomia	aculeata	PMR890	FTG 10064	UWBM PR 6727	N	14.531	0.783	1.276	0.948	0.999	0.2249	0.031529
Cocoseae	Arecaceae	Arecoideae	Cocoseae	Acrocomia	aculeata	PMR890	FTG 10064	UWBM PR 6727	N	15.153	0.752	1.555	0.936	0.998	0.25035	0.042502
Cocoseae	Arecaceae	Arecoideae	Cocoseae	Acrocomia	aculeata	PMR890	FTG 10064	UWBM PR 6727	N	14.12	0.781	1.265	0.931	0.996	0.2761	0.058187
Cocoseae	Arecaceae	Arecoideae	Cocoseae	Acrocomia	aculeata	PMR890	FTG 10064	UWBM PR 6727	N	15.891	0.703	1.247	0.9	0.996	0.3456	0.061089
Cocoseae	Arecaceae	Arecoideae	Cocoseae	Acrocomia	aculeata	PMR890	FTG 10064	UWBM PR 6727	N	14.225	0.719	1.601	0.922	0.995	0.29405	0.047818
Cocoseae	Arecaceae	Arecoideae	Cocoseae	Acrocomia	aculeata	PMR890	FTG 10064	UWBM PR 6727	N	11.169	0.78	1.25	0.928	0.999	0.2331	0.035775
Cocoseae	Arecaceae	Arecoideae	Cocoseae	Acrocomia	aculeata	PMR890	FTG 10064	UWBM PR 6727	N	14.278	0.672	1.315	0.914	0.991	0.3907	0.048839
Cocoseae	Arecaceae	Arecoideae	Cocoseae	Acrocomia	aculeata	PMR890	FTG 10064	UWBM PR 6727	N	15.235	0.701	1.701	0.921	0.994	0.315	0.051844
Cocoseae	Arecaceae	Arecoideae	Cocoseae	Acrocomia	aculeata	PMR890	FTG 10064	UWBM PR 6727	N	16.674	0.714	1.67	0.93	0.995	0.3443	0.043442
Cocoseae	Arecaceae	Arecoideae	Cocoseae	Acrocomia	aculeata	PMR890	FTG 10064	UWBM PR 6727	PN	19.11	0.717	1.239	0.933	0.996	0.2775	0.03025
Cocoseae	Arecaceae	Arecoideae	Cocoseae	Acrocomia	aculeata	PMR890	FTG 10064	UWBM PR 6727	N	12.705	0.678	1.349	0.896	0.999	0.3547	0.068752
Cocoseae	Arecaceae	Arecoideae	Cocoseae	Acrocomia	aculeata	PMR890	FTG 10064	UWBM PR 6727	N	19.729	0.716	1.554	0.934	0.995	0.40105	0.058115
Cocoseae	Arecaceae	Arecoideae	Cocoseae	Acrocomia	aculeata	PMR890	FTG 10064	UWBM PR 6727	N	30.513	0.757	1.207	0.937	0.996	0.4534	0.041359
Cocoseae	Arecaceae	Arecoideae	Cocoseae	Acrocomia	aculeata	PMR890	FTG 10064	UWBM PR 6727	N	16.804	0.735	1.157	0.922	0.998	0.3216	0.045834
Cocoseae	Arecaceae	Arecoideae	Cocoseae	Acrocomia	aculeata	PMR890	FTG 10064	UWBM PR 6727	N	18.221	0.814	1.217	0.952	1	0.2583	0.03875
Cocoseae	Arecaceae	Arecoideae	Cocoseae	Acrocomia	aculeata	PMR890	FTG 10064	UWBM PR 6727	N	13.334	0.785	1.294	0.939	0.999	0.22325	0.032006
Cocoseae	Arecaceae	Arecoideae	Cocoseae	Acrocomia	aculeata	PMR890	FTG 10064	UWBM PR 6727	N	14.798	0.712	1.485	0.932	0.996	0.3213	0.038748
Cocoseae	Arecaceae	Arecoideae	Cocoseae	Acrocomia	aculeata	PMR890	FTG 10064	UWBM PR 6727	N	16.858	0.791	1.292	0.936	0.998	0.2657	0.045565
Cocoseae	Arecaceae	Arecoideae	Cocoseae	Acrocomia	aculeata	PMR890	FTG 10064	UWBM PR 6727	N	14.891	0.684	1.261	0.9	0.994	0.38555	0.086736
Cocoseae	Arecaceae	Arecoideae	Cocoseae	Acrocomia	aculeata	PMR890	FTG 10064	UWBM PR 6727	PN	18.744	0.705	1.278	0.942	0.996	0.3399	0.039967
Cocoseae	Arecaceae	Arecoideae	Cocoseae	Acrocomia	aculeata	PMR890	FTG 10064	UWBM PR 6727	N	13.669	0.814	1.048	0.951	0.999	0.2176	0.039744
Cocoseae	Arecaceae	Arecoideae	Cocoseae	Acrocomia	aculeata	PMR890	FTG 10064	UWBM PR 6727	N	13.124	0.816	1.243	0.943	1	0.27355	0.031338
Cocoseae	Arecaceae	Arecoideae	Cocoseae	Acrocomia	aculeata	PMR890	FTG 10064	UWBM PR 6727	N	16.254	0.809	1.294	0.949	0.993	0.2732	0.039889
Ceroxyloideae	Arecaceae	Ceroxyloideae	Phytelepheae	Phytelephas	aequatorialis	PMR883	FTG 121301	UWBM PR 6720	N	55.388	0.59	1.031	0.844	0.996	0.9782	0.156303
Ceroxyloideae	Arecaceae	Ceroxyloideae	Phytelepheae	Phytelephas	aequatorialis	PMR883	FTG 121301	UWBM PR 6720	N	108.131	0.62	1.075	0.86	0.996	1.0435	0.13709
Ceroxyloideae	Arecaceae	Ceroxyloideae	Phytelepheae	Phytelephas	aequatorialis	PMR883	FTG 121301	UWBM PR 6720	N	29.077	0.465	1.152	0.777	0.994	0.97825	0.106375
Ceroxyloideae	Arecaceae	Ceroxyloideae	Phytelepheae	Phytelephas	aequatorialis	PMR883	FTG 121301	UWBM PR 6720	N	51.644	0.609	1.166	0.818	0.991	0.88715	0.171667
Ceroxyloideae	Arecaceae	Ceroxyloideae	Phytelepheae	Phytelephas	aequatorialis	PMR883	FTG 121301	UWBM PR 6720	N	26.666	0.556	1.048	0.824	0.996	0.7754	0.077542
Ceroxyloideae	Arecaceae	Ceroxyloideae	Phytelepheae	Phytelephas	aequatorialis	PMR883	FTG 121301	UWBM PR 6720	N	32.713	0.526	1.204	0.816	0.995	0.7984	0.088754
Ceroxyloideae	Arecaceae	Ceroxyloideae	Phytelepheae	Phytelephas	aequatorialis	PMR883	FTG 121301	UWBM PR 6720	N	56.889	0.607	1.186	0.858	0.996	0.8967	0.076732
Ceroxyloideae	Arecaceae	Ceroxyloideae	Phytelepheae	Phytelephas	aequatorialis	PMR883	FTG 121301	UWBM PR 6720	N	29.7	0.588	1.409	0.855	0.992	0.7087	0.110911
Ceroxyloideae	Arecaceae	Ceroxyloideae	Phytelepheae	Phytelephas	aequatorialis	PMR883	FTG 121301	UWBM PR 6720	N	38.97	0.637	1.166	0.841	0.994	0.8232	0.093167
Ceroxyloideae	Arecaceae	Ceroxyloideae	Phytelepheae	Phytelephas	aequatorialis	PMR883	FTG 121301	UWBM PR 6720	N	18.219	0.666	1.097	0.871	0.995	0.4104	0.086613
Ceroxyloideae	Arecaceae	Ceroxyloideae	Phytelepheae	Phytelephas	aequatorialis	PMR883	FTG 121301	UWBM PR 6720	N	73.875	0.685	1.13	0.862	0.996	0.9676	0.202664
Ceroxyloideae	Arecaceae	Ceroxyloideae	Phytelepheae	Phytelephas	aequatorialis	PMR883	FTG 121301	UWBM PR 6720	N	49.564	0.603	1.075	0.838	0.996	0.8445	0.082681
Ceroxyloideae	Arecaceae	Ceroxyloideae	Phytelepheae	Phytelephas	aequatorialis	PMR883	FTG 121301	UWBM PR 6720	N	40.031	0.63	1.106	0.835	0.996	0.7858	0.072778
Ceroxyloideae	Arecaceae	Ceroxyloideae	Phytelepheae	Phytelephas	aequatorialis	PMR883	FTG 121301	UWBM PR 6720	N	40.784	0.719	1.135	0.901	0.996	0.5761	0.0866
Ceroxyloideae	Arecaceae	Ceroxyloideae	Phytelepheae	Phytelephas	aequatorialis	PMR883	FTG 121301	UWBM PR 6720	N	35.879	0.693	1.08	0.883	0.996	0.6763	0.09087
Ceroxyloideae	Arecaceae	Ceroxyloideae	Phytelepheae	Phytelephas	aequatorialis	PMR883	FTG 121301	UWBM PR 6720	N	47.466	0.584	1.118	0.818	0.995	0.9469	0.112936
Ceroxyloideae	Arecaceae	Ceroxyloideae	Phytelepheae	Phytelephas	aequatorialis	PMR883	FTG 121301	UWBM PR 6720	N	39.765	0.537	1.217	0.815	0.995	0.8857	0.128328
Ceroxyloideae	Arecaceae	Ceroxyloideae	Phytelepheae	Phytelephas	aequatorialis	PMR883	FTG 121301	UWBM PR 6720	N	33.826	0.573	1.105	0.825	0.995	0.8398	0.077293
Ceroxyloideae	Arecaceae	Ceroxyloideae	Phytelepheae	Phytelephas	aequatorialis	PMR883	FTG 121301	UWBM PR 6720	N	40.614	0.631	1.04	0.835	0.995	0.79005	0.083227
Ceroxyloideae	Arecaceae	Ceroxyloideae	Phytelepheae	Phytelephas	aequatorialis	PMR883	FTG 121301	UWBM PR 6720	N	34.944	0.507	1.019	0.807	0.995	0.977	0.074129
Ceroxyloideae	Arecaceae	Ceroxyloideae	Phytelepheae	Phytelephas	aequatorialis	PMR883	FTG 121301	UWBM PR 6720	N	33.127	0.492	1.039	0.759	0.995	1.0502	0.094293
Ceroxyloideae	Arecaceae	Ceroxyloideae	Phytelepheae	Phytelephas	aequatorialis	PMR883	FTG 121301	UWBM PR 6720	N	31.415	0.537	1.031	0.782	0.994	0.8562	0.079933
Ceroxyloideae	Arecaceae	Ceroxyloideae	Phytelepheae	Phytelephas	aequatorialis	PMR883	FTG 121301	UWBM PR 6720	N	71.969	0.622	1.03	0.839	0.996	1.01165	0.110772
Ceroxyloideae	Arecaceae	Ceroxyloideae	Phytelepheae	Phytelephas	aequatorialis	PMR883	FTG 121301	UWBM PR 6720	N	31.609	0.585	1.023	0.804	0.994	0.7883	0.190228
Ceroxyloideae	Arecaceae	Ceroxyloideae	Phytelepheae	Phytelephas	aequatorialis	PMR883	FTG 121301	UWBM PR 6720	N	50.342	0.613	1.14	0.844	0.995	0.7841	0.097267
Ceroxyloideae	Arecaceae	Ceroxyloideae	Phytelepheae	Phytelephas	aequatorialis	PMR883	FTG 121301	UWBM PR 6720	N	45.505	0.645	1.144	0.856	0.996	0.8754	0.094022
Ceroxyloideae	Arecaceae	Ceroxyloideae	Phytelepheae	Phytelephas	aequatorialis	PMR883	FTG 121301	UWBM PR 6720	N	76.204	0.66	1.026	0.875	0.996	0.90285	0.110071
Ceroxyloideae	Arecaceae	Ceroxyloideae	Phytelepheae	Phytelephas	aequatorialis	PMR883	FTG 121301	UWBM PR 6720	N	81.862	0.642	1.021	0.877	0.996	0.92445	0.076438
Ceroxyloideae	Arecaceae	Ceroxyloideae	Phytelepheae	Phytelephas	aequatorialis	PMR883	FTG 121301	UWBM PR 6720	N	115.437	0.636	1.063	0.856	0.996	1.1455	0.134743
Ceroxyloideae	Arecaceae	Ceroxyloideae	Phytelepheae	Phytelephas	aequatorialis	PMR883	FTG 121301	UWBM PR 6720	N	57.125	0.543	1.036	0.786	0.995	1.0836	0.177616
Trachycarpeae	Arecaceae	Coryphoideae	Trachycarpeae	Copernicia	alba	MO-003	MO 04859819	UWBM PR 41481	N	209.497	0.589	1.059	0.907	0.996	1.3673	0.143476
Trachycarpeae	Arecaceae	Coryphoideae	Trachycarpeae	Copernicia	alba	MO-003	MO 04859819	UWBM PR 41481	N	84.988	0.58	1.1	0.879	0.995	1.1058	0.156521
Trachycarpeae	Arecaceae	Coryphoideae	Trachycarpeae	Copernicia	alba	MO-003	MO 04859819	UWBM PR 41481	N	295.52	0.703	1.034	0.926	0.996	1.19295	0.150595
Trachycarpeae	Arecaceae	Coryphoideae	Trachycarpeae	Copernicia	alba	MO-003	MO 04859819	UWBM PR 41481	N	154.216	0.621	1.025	0.892	0.996	1.1936	0.196739
Trachycarpeae	Arecaceae	Coryphoideae	Trachycarpeae	Copernicia	alba	MO-003	MO 04859819	UWBM PR 41481	N	67.941	0.558	1.063	0.861	0.995	1.0751	0.141005
Trachycarpeae	Arecaceae	Coryphoideae	Trachycarpeae	Copernicia	alba	MO-003	MO 04859819	UWBM PR 41481	N	222.883	0.731	1.038	0.927	0.997	1.0672	0.131961
Trachycarpeae	Arecaceae	Coryphoideae	Trachycarpeae	Copernicia	alba	MO-003	MO 04859819	UWBM PR 41481	N	60.89	0.582	1.109	0.845	0.997	0.9233	0.124865
Trachycarpeae	Arecaceae	Coryphoideae	Trachycarpeae	Copernicia	alba	MO-003	MO 04859819	UWBM PR 41481	N	132.459	0.644	1.034	0.899	0.996	1.0814	0.103004
Trachycarpeae	Arecaceae	Coryphoideae	Trachycarpeae	Copernicia	alba	MO-003	MO 04859819	UWBM PR 41481	N	52.513	0.684	1.043	0.9	0.995	0.8379	0.093997
Trachycarpeae	Arecaceae	Coryphoideae	Trachycarpeae	Copernicia	alba	MO-003	MO 04859819	UWBM PR 41481	N	114.989	0.676	1.05	0.928	0.996	0.928	0.124468
Trachycarpeae	Arecaceae	Coryphoideae	Trachycarpeae	Copernicia	alba	MO-003	MO 04859819	UWBM PR 41481	N	210.762	0.643	1.083	0.917	0.997	1.19105	0.137582
Trachycarpeae	Arecaceae	Coryphoideae	Trachycarpeae	Copernicia	alba	MO-003	MO 04859819	UWBM PR 41481	N	123.62	0.65	1.033	0.881	0.996	1.14	0.124293
Trachycarpeae	Arecaceae	Coryphoideae	Trachycarpeae	Copernicia	alba	MO-003	MO 04859819	UWBM PR 41481	N	122.201	0.669	1.028	0.91	0.996	0.9942	0.131095
Trachycarpeae	Arecaceae	Coryphoideae	Trachycarpeae	Copernicia	alba	MO-003	MO 04859819	UWBM PR 41481	N	219.223	0.666	1.05	0.907	0.996	1.2107	0.155051
Trachycarpeae	Arecaceae	Coryphoideae	Trachycarpeae	Copernicia	alba	MO-003	MO 04859819	UWBM PR 41481	N	149.46	0.681	1.096	0.914	0.995	1.0809	0.132013
Trachycarpeae	Arecaceae	Coryphoideae	Trachycarpeae	Copernicia	alba	MO-003	MO 04859819	UWBM PR 41481	N	78.489	0.705	1.09	0.882	0.995	0.85525	0.118571
Trachycarpeae	Arecaceae	Coryphoideae	Trachycarpeae	Copernicia	alba	MO-003	MO 04859819	UWBM PR 41481	N	116.002	0.663	1.043	0.887	0.996	1.00085	0.100399
Trachycarpeae	Arecaceae	Coryphoideae	Trachycarpeae	Copernicia	alba	MO-003	MO 04859819	UWBM PR 41481	N	125.739	0.629	1.034	0.906	0.996	1.0301	0.114276
Trachycarpeae	Arecaceae	Coryphoideae	Trachycarpeae	Copernicia	alba	MO-003	MO 04859819	UWBM PR 41481	N	67.185	0.683	1.197	0.884	0.994	0.7818	0.099583
Trachycarpeae	Arecaceae	Coryphoideae	Trachycarpeae	Copernicia	alba	MO-003	MO 04859819	UWBM PR 41481	N	302.646	0.547	1.032	0.892	0.995	1.9077	0.158268
Trachycarpeae	Arecaceae	Coryphoideae	Trachycarpeae	Copernicia	alba	MO-003	MO 04859819	UWBM PR 41481	N	126.468	0.642	1.119	0.898	0.995	1.03655	0.148615
Trachycarpeae	Arecaceae	Coryphoideae	Trachycarpeae	Copernicia	alba	MO-003	MO 04859819	UWBM PR 41481	N	94.798	0.665	1.11	0.904	0.996	0.9535	0.086534
Trachycarpeae	Arecaceae	Coryphoideae	Cryosophileae	Itaya	amicorum	PMR819A	FTG 84803	UWBM PR 6656	N	38.443	0.591	1.211	0.87	0.995	0.8298	0.113642
Trachycarpeae	Arecaceae	Coryphoideae	Cryosophileae	Itaya	amicorum	PMR819A	FTG 84803	UWBM PR 6656	N	61.881	0.516	1.151	0.821	0.994	0.9557	0.141504
Trachycarpeae	Arecaceae	Coryphoideae	Cryosophileae	Itaya	amicorum	PMR819A	FTG 84803	UWBM PR 6656	N	54.142	0.489	1.115	0.845	0.995	0.9549	0.124423
Trachycarpeae	Arecaceae	Coryphoideae	Cryosophileae	Itaya	amicorum	PMR819A	FTG 84803	UWBM PR 6656	N	39.152	0.489	1.032	0.813	0.995	1.044	0.142204
Trachycarpeae	Arecaceae	Coryphoideae	Cryosophileae	Itaya	amicorum	PMR819A	FTG 84803	UWBM PR 6656	N	40.609	0.624	1.266	0.873	0.995	0.7098	0.096556
Trachycarpeae	Arecaceae	Coryphoideae	Cryosophileae	Itaya	amicorum	PMR819A	FTG 84803	UWBM PR 6656	N	30.695	0.547	1.278	0.816	0.994	0.8139	0.098525
Trachycarpeae	Arecaceae	Coryphoideae	Cryosophileae	Itaya	amicorum	PMR819A	FTG 84803	UWBM PR 6656	N	52.219	0.539	1.052	0.822	0.996	0.9317	0.096014
Trachycarpeae	Arecaceae	Coryphoideae	Cryosophileae	Itaya	amicorum	PMR819A	FTG 84803	UWBM PR 6656	N	33.071	0.66	1.186	0.871	0.996	0.703	0.123672
Trachycarpeae	Arecaceae	Coryphoideae	Cryosophileae	Itaya	amicorum	PMR819A	FTG 84803	UWBM PR 6656	N	33.388	0.573	1.274	0.836	0.994	0.8052	0.093693
Trachycarpeae	Arecaceae	Coryphoideae	Cryosophileae	Itaya	amicorum	PMR819A	FTG 84803	UWBM PR 6656	N	40.78	0.596	1.188	0.873	0.995	0.7111	0.109112
Trachycarpeae	Arecaceae	Coryphoideae	Cryosophileae	Itaya	amicorum	PMR819A	FTG 84803	UWBM PR 6656	N	35.596	0.523	1.282	0.867	0.995	0.84005	0.096992
Trachycarpeae	Arecaceae	Coryphoideae	Cryosophileae	Itaya	amicorum	PMR819A	FTG 84803	UWBM PR 6656	N	35.228	0.527	1.019	0.823	0.996	0.8375	0.051652
Trachycarpeae	Arecaceae	Coryphoideae	Cryosophileae	Itaya	amicorum	PMR819A	FTG 84803	UWBM PR 6656	N	41.616	0.562	1.119	0.838	0.994	0.9358	0.098317
Trachycarpeae	Arecaceae	Coryphoideae	Cryosophileae	Itaya	amicorum	PMR819A	FTG 84803	UWBM PR 6656	N	43.275	0.57	1.15	0.845	0.995	0.7751	0.069717
Trachycarpeae	Arecaceae	Coryphoideae	Cryosophileae	Itaya	amicorum	PMR819A	FTG 84803	UWBM PR 6656	N	41.085	0.466	1.218	0.776	0.995	1.0734	0.108725
Trachycarpeae	Arecaceae	Coryphoideae	Cryosophileae	Itaya	amicorum	PMR819A	FTG 84803	UWBM PR 6656	N	50.642	0.524	1.256	0.843	0.994	0.94955	0.110344
Trachycarpeae	Arecaceae	Coryphoideae	Cryosophileae	Itaya	amicorum	PMR819A	FTG 84803	UWBM PR 6656	N	35.618	0.558	1.243	0.81	0.996	0.77745	0.125128
Trachycarpeae	Arecaceae	Coryphoideae	Cryosophileae	Itaya	amicorum	PMR819A	FTG 84803	UWBM PR 6656	N	42.526	0.553	1.047	0.816	0.992	0.9277	0.10532
Trachycarpeae	Arecaceae	Coryphoideae	Cryosophileae	Itaya	amicorum	PMR819A	FTG 84803	UWBM PR 6656	N	38.751	0.553	1.112	0.805	0.994	0.8903	0.133838
Trachycarpeae	Arecaceae	Coryphoideae	Cryosophileae	Itaya	amicorum	PMR819A	FTG 84803	UWBM PR 6656	N	39.532	0.508	1.116	0.818	0.996	0.8529	0.121756
Trachycarpeae	Arecaceae	Coryphoideae	Cryosophileae	Itaya	amicorum	PMR819A	FTG 84803	UWBM PR 6656	N	98.115	0.424	1.363	0.8	0.995	1.9167	0.177478
Trachycarpeae	Arecaceae	Coryphoideae	Cryosophileae	Itaya	amicorum	PMR819A	FTG 84803	UWBM PR 6656	N	67.231	0.382	1.052	0.793	0.996	1.4209	0.104469
Trachycarpeae	Arecaceae	Coryphoideae	Cryosophileae	Itaya	amicorum	PMR819A	FTG 84803	UWBM PR 6656	N	31.568	0.517	1.101	0.779	0.993	0.933	0.115448
Trachycarpeae	Arecaceae	Coryphoideae	Cryosophileae	Itaya	amicorum	PMR819A	FTG 84803	UWBM PR 6656	N	62.712	0.462	1.097	0.841	0.995	0.9725	0.079405
Trachycarpeae	Arecaceae	Coryphoideae	Cryosophileae	Itaya	amicorum	PMR819A	FTG 84803	UWBM PR 6656	N	41.346	0.488	1.228	0.774	0.994	1.0484	0.113052
Trachycarpeae	Arecaceae	Coryphoideae	Cryosophileae	Itaya	amicorum	PMR819A	FTG 84803	UWBM PR 6656	N	50.874	0.531	1.171	0.856	0.995	0.9508	0.077933
Trachycarpeae	Arecaceae	Coryphoideae	Cryosophileae	Itaya	amicorum	PMR819A	FTG 84803	UWBM PR 6656	N	59.339	0.529	1.115	0.829	0.996	1.0448	0.080983
Calamoideae	Arecaceae	Calamoideae	Lepidocaryeae	Mauritiella	armata	PMR1154	FTG (accession 2000841)	UWBM PR 6991	N	22.842	0.468	1.064	0.779	0.995	0.76045	0.092129
Calamoideae	Arecaceae	Calamoideae	Lepidocaryeae	Mauritiella	armata	PMR1154	FTG (accession 2000841)	UWBM PR 6991	N	36.05	0.41	1.085	0.742	0.995	1.0176	0.12514
Calamoideae	Arecaceae	Calamoideae	Lepidocaryeae	Mauritiella	armata	PMR1154	FTG (accession 2000841)	UWBM PR 6991	N	13.023	0.57	1.09	0.781	0.984	0.48655	0.108645
Calamoideae	Arecaceae	Calamoideae	Lepidocaryeae	Mauritiella	armata	PMR1154	FTG (accession 2000841)	UWBM PR 6991	N	14.001	0.534	1.178	0.802	0.994	0.6424	0.05771
Calamoideae	Arecaceae	Calamoideae	Lepidocaryeae	Mauritiella	armata	PMR1154	FTG (accession 2000841)	UWBM PR 6991	N	32.472	0.517	1.059	0.753	0.994	0.9928	0.112256
Calamoideae	Arecaceae	Calamoideae	Lepidocaryeae	Mauritiella	armata	PMR1154	FTG (accession 2000841)	UWBM PR 6991	N	24.99	0.521	1.034	0.786	0.994	0.7689	0.091116
Calamoideae	Arecaceae	Calamoideae	Lepidocaryeae	Mauritiella	armata	PMR1154	FTG (accession 2000841)	UWBM PR 6991	N	27.451	0.53	1.217	0.789	0.972	0.79535	0.169794
Calamoideae	Arecaceae	Calamoideae	Lepidocaryeae	Mauritiella	armata	PMR1154	FTG (accession 2000841)	UWBM PR 6991	N	31.946	0.568	1.108	0.814	0.991	0.6907	0.099449
Calamoideae	Arecaceae	Calamoideae	Lepidocaryeae	Mauritiella	armata	PMR1154	FTG (accession 2000841)	UWBM PR 6991	N	28.06	0.475	1.229	0.771	0.994	0.957	0.130135
Calamoideae	Arecaceae	Calamoideae	Lepidocaryeae	Mauritiella	armata	PMR1154	FTG (accession 2000841)	UWBM PR 6991	N	78.964	0.479	1.056	0.811	0.995	1.3682	0.136891
Calamoideae	Arecaceae	Calamoideae	Lepidocaryeae	Mauritiella	armata	PMR1154	FTG (accession 2000841)	UWBM PR 6991	N	29.752	0.526	1.07	0.78	0.99	0.8988	0.102379
Calamoideae	Arecaceae	Calamoideae	Lepidocaryeae	Mauritiella	armata	PMR1154	FTG (accession 2000841)	UWBM PR 6991	N	25.807	0.512	1.207	0.802	0.993	0.7541	0.107808
Calamoideae	Arecaceae	Calamoideae	Lepidocaryeae	Mauritiella	armata	PMR1154	FTG (accession 2000841)	UWBM PR 6991	N	19.313	0.506	1.203	0.786	0.995	0.7598	0.100987
Calamoideae	Arecaceae	Calamoideae	Lepidocaryeae	Mauritiella	armata	PMR1154	FTG (accession 2000841)	UWBM PR 6991	N	20.153	0.472	1.066	0.794	0.995	0.7498	0.129088
Calamoideae	Arecaceae	Calamoideae	Lepidocaryeae	Mauritiella	armata	PMR1154	FTG (accession 2000841)	UWBM PR 6991	N	31.567	0.532	1.074	0.825	0.981	0.7389	0.092285
Calamoideae	Arecaceae	Calamoideae	Lepidocaryeae	Mauritiella	armata	PMR1154	FTG (accession 2000841)	UWBM PR 6991	N	24.677	0.553	1.092	0.789	0.991	0.72755	0.084817
Calamoideae	Arecaceae	Calamoideae	Lepidocaryeae	Mauritiella	armata	PMR1154	FTG (accession 2000841)	UWBM PR 6991	N	16.94	0.534	1.032	0.808	0.992	0.5428	0.138452
Calamoideae	Arecaceae	Calamoideae	Lepidocaryeae	Mauritiella	armata	PMR1154	FTG (accession 2000841)	UWBM PR 6991	N	25.906	0.398	1.047	0.725	0.996	1.0832	0.140763
Calamoideae	Arecaceae	Calamoideae	Lepidocaryeae	Mauritiella	armata	PMR1154	FTG (accession 2000841)	UWBM PR 6991	N	53.23	0.448	1.128	0.804	0.995	1.1866	0.120219
Calamoideae	Arecaceae	Calamoideae	Lepidocaryeae	Mauritiella	armata	PMR1154	FTG (accession 2000841)	UWBM PR 6991	N	28.519	0.461	1.051	0.76	0.995	0.98355	0.116508
Orchidaceae	Orchidaceae	Orchidaceae	Orchidaceae	Guarianthe	aurantiaca	PMR2109	WTU 108911	UWBM PR 7859	Y	61.444	0.779	1.262	0.95	0.996	0.484	0.064367
Orchidaceae	Orchidaceae	Orchidaceae	Orchidaceae	Guarianthe	aurantiaca	PMR2109	WTU 108911	UWBM PR 7859	Y	110.445	0.731	1.422	0.954	0.996	0.5361	0.144575
Orchidaceae	Orchidaceae	Orchidaceae	Orchidaceae	Guarianthe	aurantiaca	PMR2109	WTU 108911	UWBM PR 7859	Y	79.742	0.746	1.185	0.946	0.996	0.56865	0.075916
Orchidaceae	Orchidaceae	Orchidaceae	Orchidaceae	Guarianthe	aurantiaca	PMR2109	WTU 108911	UWBM PR 7859	Y	102.854	0.807	1.308	0.965	0.996	0.4337	0.069735
Orchidaceae	Orchidaceae	Orchidaceae	Orchidaceae	Guarianthe	aurantiaca	PMR2109	WTU 108911	UWBM PR 7859	Y	97.819	0.814	1.08	0.97	0.996	0.3804	0.051435
Orchidaceae	Orchidaceae	Orchidaceae	Orchidaceae	Guarianthe	aurantiaca	PMR2109	WTU 108911	UWBM PR 7859	Y	104.99	0.744	1.374	0.953	0.996	0.4957	0.100465
Orchidaceae	Orchidaceae	Orchidaceae	Orchidaceae	Guarianthe	aurantiaca	PMR2109	WTU 108911	UWBM PR 7859	Y	100.362	0.744	1.243	0.956	0.996	0.59895	0.089064
Orchidaceae	Orchidaceae	Orchidaceae	Orchidaceae	Guarianthe	aurantiaca	PMR2109	WTU 108911	UWBM PR 7859	Y	117.147	0.775	1.218	0.959	0.995	0.6659	0.114573
Orchidaceae	Orchidaceae	Orchidaceae	Orchidaceae	Guarianthe	aurantiaca	PMR2109	WTU 108911	UWBM PR 7859	Y	109.354	0.751	1.396	0.96	0.996	0.5485	0.080269
Orchidaceae	Orchidaceae	Orchidaceae	Orchidaceae	Guarianthe	aurantiaca	PMR2109	WTU 108911	UWBM PR 7859	Y	84.732	0.825	1.174	0.969	0.996	0.44805	0.062902
Orchidaceae	Orchidaceae	Orchidaceae	Orchidaceae	Guarianthe	aurantiaca	PMR2109	WTU 108911	UWBM PR 7859	Y	89.93	0.826	1.172	0.966	0.996	0.35615	0.056409
Orchidaceae	Orchidaceae	Orchidaceae	Orchidaceae	Guarianthe	aurantiaca	PMR2109	WTU 108911	UWBM PR 7859	Y	97	0.75	1.372	0.952	0.996	0.5563	0.102063
Orchidaceae	Orchidaceae	Orchidaceae	Orchidaceae	Guarianthe	aurantiaca	PMR2109	WTU 108911	UWBM PR 7859	Y	110.363	0.809	1.302	0.972	0.996	0.3481	0.078765
Orchidaceae	Orchidaceae	Orchidaceae	Orchidaceae	Guarianthe	aurantiaca	PMR2109	WTU 108911	UWBM PR 7859	Y	94.349	0.743	1.13	0.95	0.996	0.5167	0.080962
Orchidaceae	Orchidaceae	Orchidaceae	Orchidaceae	Guarianthe	aurantiaca	PMR2109	WTU 108911	UWBM PR 7859	Y	93.772	0.824	1.405	0.97	0.996	0.4232	0.073254
Orchidaceae	Orchidaceae	Orchidaceae	Orchidaceae	Guarianthe	aurantiaca	PMR2109	WTU 108911	UWBM PR 7859	Y	141.585	0.772	1.327	0.962	0.996	0.5977	0.065232
Orchidaceae	Orchidaceae	Orchidaceae	Orchidaceae	Guarianthe	aurantiaca	PMR2109	WTU 108911	UWBM PR 7859	Y	38.688	0.734	1.018	0.921	0.995	0.5358	0.087507
Orchidaceae	Orchidaceae	Orchidaceae	Orchidaceae	Guarianthe	aurantiaca	PMR2109	WTU 108911	UWBM PR 7859	Y	116.611	0.758	1.431	0.961	0.996	0.471	0.107949
Orchidaceae	Orchidaceae	Orchidaceae	Orchidaceae	Guarianthe	aurantiaca	PMR2109	WTU 108911	UWBM PR 7859	Y	89.753	0.759	1.545	0.958	0.996	0.5838	0.081434
Orchidaceae	Orchidaceae	Orchidaceae	Orchidaceae	Guarianthe	aurantiaca	PMR2109	WTU 108911	UWBM PR 7859	Y	77.647	0.751	1.432	0.949	0.996	0.501	0.073492
Orchidaceae	Orchidaceae	Orchidaceae	Orchidaceae	Guarianthe	aurantiaca	PMR2109	WTU 108911	UWBM PR 7859	Y	50.425	0.768	1.054	0.945	0.996	0.5098	0.069685
Orchidaceae	Orchidaceae	Orchidaceae	Orchidaceae	Guarianthe	aurantiaca	PMR2109	WTU 108911	UWBM PR 7859	Y	92.171	0.733	1.545	0.962	0.995	0.5528	0.100195
Orchidaceae	Orchidaceae	Orchidaceae	Orchidaceae	Guarianthe	aurantiaca	PMR2109	WTU 108911	UWBM PR 7859	Y	136.788	0.72	1.56	0.957	0.995	0.5838	0.165358
Orchidaceae	Orchidaceae	Orchidaceae	Orchidaceae	Guarianthe	aurantiaca	PMR2109	WTU 108911	UWBM PR 7859	Y	93.606	0.725	1.06	0.935	0.996	0.5812	0.09505
Orchidaceae	Orchidaceae	Orchidaceae	Orchidaceae	Guarianthe	aurantiaca	PMR2109	WTU 108911	UWBM PR 7859	Y	116.95	0.798	1.174	0.96	0.996	0.4828	0.066974
Orchidaceae	Orchidaceae	Orchidaceae	Orchidaceae	Guarianthe	aurantiaca	PMR2109	WTU 108911	UWBM PR 7859	Y	105.745	0.794	1.111	0.963	0.996	0.4569	0.108575
Orchidaceae	Orchidaceae	Orchidaceae	Orchidaceae	Guarianthe	aurantiaca	PMR2109	WTU 108911	UWBM PR 7859	Y	103.231	0.785	1.226	0.962	0.996	0.5111	0.049527
Orchidaceae	Orchidaceae	Orchidaceae	Orchidaceae	Guarianthe	aurantiaca	PMR2109	WTU 108911	UWBM PR 7859	Y	115.41	0.791	1.289	0.963	0.996	0.4536	0.091015
Orchidaceae	Orchidaceae	Orchidaceae	Orchidaceae	Guarianthe	aurantiaca	PMR2109	WTU 108911	UWBM PR 7859	Y	83.845	0.82	1.162	0.963	0.996	0.4973	0.046113
Trachycarpeae	Arecaceae	Coryphoideae	Cryosophileae	Coccothrinax	barbadensis	Mo-009	MO 6217594	UWBM PR 41482	N	88	0.556	1.118	0.856	0.994	1.13925	0.138983
Trachycarpeae	Arecaceae	Coryphoideae	Cryosophileae	Coccothrinax	barbadensis	Mo-009	MO 6217594	UWBM PR 41482	N	117.605	0.622	1.083	0.908	0.996	1.0013	0.122316
Trachycarpeae	Arecaceae	Coryphoideae	Cryosophileae	Coccothrinax	barbadensis	Mo-009	MO 6217594	UWBM PR 41482	N	95.928	0.525	1.076	0.867	0.996	1.1017	0.102519
Trachycarpeae	Arecaceae	Coryphoideae	Cryosophileae	Coccothrinax	barbadensis	Mo-009	MO 6217594	UWBM PR 41482	N	151.93	0.639	1.02	0.906	0.996	1.1081	0.120984
Trachycarpeae	Arecaceae	Coryphoideae	Cryosophileae	Coccothrinax	barbadensis	Mo-009	MO 6217594	UWBM PR 41482	N	183.246	0.743	1.127	0.937	0.995	0.9094	0.118003
Trachycarpeae	Arecaceae	Coryphoideae	Cryosophileae	Coccothrinax	barbadensis	Mo-009	MO 6217594	UWBM PR 41482	N	98.805	0.508	1.14	0.863	0.995	1.0514	0.125794
Trachycarpeae	Arecaceae	Coryphoideae	Cryosophileae	Coccothrinax	barbadensis	Mo-009	MO 6217594	UWBM PR 41482	N	154.482	0.525	1.093	0.895	0.995	1.36145	0.133388
Trachycarpeae	Arecaceae	Coryphoideae	Cryosophileae	Coccothrinax	barbadensis	Mo-009	MO 6217594	UWBM PR 41482	N	99.069	0.569	1.104	0.87	0.996	0.9479	0.138335
Trachycarpeae	Arecaceae	Coryphoideae	Cryosophileae	Coccothrinax	barbadensis	Mo-009	MO 6217594	UWBM PR 41482	N	162.841	0.704	1.137	0.924	0.996	0.9084	0.114383
Trachycarpeae	Arecaceae	Coryphoideae	Cryosophileae	Coccothrinax	barbadensis	Mo-009	MO 6217594	UWBM PR 41482	N	101.569	0.555	1.191	0.881	0.996	0.93415	0.126325
Trachycarpeae	Arecaceae	Coryphoideae	Cryosophileae	Coccothrinax	barbadensis	Mo-009	MO 6217594	UWBM PR 41482	N	130.632	0.577	1.078	0.864	0.998	1.2116	0.218632
Trachycarpeae	Arecaceae	Coryphoideae	Cryosophileae	Coccothrinax	barbadensis	Mo-009	MO 6217594	UWBM PR 41482	N	181.216	0.782	1.026	0.926	0.996	0.9391	0.11601
Trachycarpeae	Arecaceae	Coryphoideae	Cryosophileae	Coccothrinax	barbadensis	Mo-009	MO 6217594	UWBM PR 41482	N	105.92	0.552	1.174	0.893	0.996	0.93825	0.080486
Trachycarpeae	Arecaceae	Coryphoideae	Cryosophileae	Coccothrinax	barbadensis	Mo-009	MO 6217594	UWBM PR 41482	N	123.992	0.615	1.098	0.905	0.996	1.03765	0.127754
Trachycarpeae	Arecaceae	Coryphoideae	Cryosophileae	Coccothrinax	barbadensis	Mo-009	MO 6217594	UWBM PR 41482	N	128.316	0.539	1.021	0.84	0.995	1.3454	0.137309
Trachycarpeae	Arecaceae	Coryphoideae	Cryosophileae	Coccothrinax	barbadensis	Mo-009	MO 6217594	UWBM PR 41482	N	94.428	0.69	1.131	0.913	0.995	0.6892	0.127016
Trachycarpeae	Arecaceae	Coryphoideae	Cryosophileae	Coccothrinax	barbadensis	Mo-009	MO 6217594	UWBM PR 41482	N	155.815	0.671	1.025	0.92	0.999	0.9454	0.151881
Trachycarpeae	Arecaceae	Coryphoideae	Cryosophileae	Coccothrinax	barbadensis	Mo-009	MO 6217594	UWBM PR 41482	N	144.423	0.555	1.041	0.88	0.997	1.0928	0.149854
Trachycarpeae	Arecaceae	Coryphoideae	Cryosophileae	Coccothrinax	barbadensis	Mo-009	MO 6217594	UWBM PR 41482	N	114.815	0.533	1.039	0.851	0.996	1.2621	0.169002
Trachycarpeae	Arecaceae	Coryphoideae	Cryosophileae	Coccothrinax	barbadensis	Mo-009	MO 6217594	UWBM PR 41482	PN	152.457	0.629	1.157	0.913	0.995	0.8605	0.141923
Areceae	Arecaceae	Arecoideae	Areceae	Clinosperma	bracteale	Mo-016	MO 5843796	UWBM PR 41483	N	102.202	0.632	1.319	0.895	0.994	0.8957	0.11844
Areceae	Arecaceae	Arecoideae	Areceae	Clinosperma	bracteale	Mo-016	MO 5843796	UWBM PR 41483	N	99.634	0.544	1.149	0.86	0.995	1.2108	0.144167
Areceae	Arecaceae	Arecoideae	Areceae	Clinosperma	bracteale	Mo-016	MO 5843796	UWBM PR 41483	N	64.631	0.509	1.431	0.837	0.994	1.19025	0.096951
Areceae	Arecaceae	Arecoideae	Areceae	Clinosperma	bracteale	Mo-016	MO 5843796	UWBM PR 41483	N	114.344	0.627	1.257	0.893	0.996	0.95285	0.148487
Areceae	Arecaceae	Arecoideae	Areceae	Clinosperma	bracteale	Mo-016	MO 5843796	UWBM PR 41483	N	64.889	0.627	1.191	0.886	0.996	1.03615	0.11621
Areceae	Arecaceae	Arecoideae	Areceae	Clinosperma	bracteale	Mo-016	MO 5843796	UWBM PR 41483	N	91.391	0.632	1.144	0.895	0.994	0.8801	0.142047
Areceae	Arecaceae	Arecoideae	Areceae	Clinosperma	bracteale	Mo-016	MO 5843796	UWBM PR 41483	N	101.98	0.474	1.368	0.868	0.995	1.1655	0.089887
Areceae	Arecaceae	Arecoideae	Areceae	Clinosperma	bracteale	Mo-016	MO 5843796	UWBM PR 41483	N	122.814	0.556	1.068	0.882	0.996	1.1024	0.077735
Areceae	Arecaceae	Arecoideae	Areceae	Clinosperma	bracteale	Mo-016	MO 5843796	UWBM PR 41483	N	126.202	0.49	1.161	0.875	0.995	1.41305	0.13435
Areceae	Arecaceae	Arecoideae	Areceae	Clinosperma	bracteale	Mo-016	MO 5843796	UWBM PR 41483	N	86.614	0.492	1.164	0.861	0.995	1.2292	0.123637
Areceae	Arecaceae	Arecoideae	Areceae	Clinosperma	bracteale	Mo-016	MO 5843796	UWBM PR 41483	N	100.151	0.614	1.115	0.891	0.996	0.93615	0.106122
Areceae	Arecaceae	Arecoideae	Areceae	Clinosperma	bracteale	Mo-016	MO 5843796	UWBM PR 41483	N	99.326	0.628	1.084	0.88	0.996	0.8874	0.123525
Areceae	Arecaceae	Arecoideae	Areceae	Clinosperma	bracteale	Mo-016	MO 5843796	UWBM PR 41483	N	114.014	0.593	1.021	0.892	0.996	0.9632	0.114036
Areceae	Arecaceae	Arecoideae	Areceae	Clinosperma	bracteale	Mo-016	MO 5843796	UWBM PR 41483	N	79.822	0.488	1.055	0.851	0.995	1.0665	0.112047
Areceae	Arecaceae	Arecoideae	Areceae	Clinosperma	bracteale	Mo-016	MO 5843796	UWBM PR 41483	N	94.692	0.606	1.265	0.889	0.996	1.0641	0.092096
Areceae	Arecaceae	Arecoideae	Areceae	Clinosperma	bracteale	Mo-016	MO 5843796	UWBM PR 41483	N	101.897	0.507	1.169	0.85	0.996	1.49605	0.158863
Areceae	Arecaceae	Arecoideae	Areceae	Clinosperma	bracteale	Mo-016	MO 5843796	UWBM PR 41483	N	87.829	0.511	1.156	0.846	0.994	0.9981	0.138192
Areceae	Arecaceae	Arecoideae	Areceae	Clinosperma	bracteale	Mo-016	MO 5843796	UWBM PR 41483	N	118.319	0.482	1.039	0.881	0.996	1.3235	0.152507
Areceae	Arecaceae	Arecoideae	Areceae	Clinosperma	bracteale	Mo-016	MO 5843796	UWBM PR 41483	N	90.28	0.533	1.235	0.865	0.996	1.0641	0.11228
Areceae	Arecaceae	Arecoideae	Areceae	Clinosperma	bracteale	Mo-016	MO 5843796	UWBM PR 41483	N	128.006	0.543	1.205	0.892	0.995	1.05935	0.122436
Areceae	Arecaceae	Arecoideae	Areceae	Clinosperma	bracteale	Mo-016	MO 5843796	UWBM PR 41483	N	116.719	0.425	1.17	0.852	0.996	1.5212	0.100179
Areceae	Arecaceae	Arecoideae	Areceae	Clinosperma	bracteale	Mo-016	MO 5843796	UWBM PR 41483	N	97.828	0.561	1.016	0.889	0.996	1.0583	0.122438
Areceae	Arecaceae	Arecoideae	Areceae	Clinosperma	bracteale	Mo-016	MO 5843796	UWBM PR 41483	N	98.234	0.557	1.186	0.86	0.996	1.0327	0.119874
Trachycarpeae	Arecaceae	Coryphoideae	Trachycarpeae	Brahea	brandegeei	NYBG-002	NYBG 03330465	UWBM PR 41484	N	38.203	0.597	1.177	0.883	0.995	0.64505	0.108331
Trachycarpeae	Arecaceae	Coryphoideae	Trachycarpeae	Brahea	brandegeei	NYBG-002	NYBG 03330465	UWBM PR 41484	N	48.926	0.57	1.023	0.863	0.995	0.8913	0.095331
Trachycarpeae	Arecaceae	Coryphoideae	Trachycarpeae	Brahea	brandegeei	NYBG-002	NYBG 03330465	UWBM PR 41484	N	43.395	0.516	1.042	0.849	0.995	0.8218	0.110475
Trachycarpeae	Arecaceae	Coryphoideae	Trachycarpeae	Brahea	brandegeei	NYBG-002	NYBG 03330465	UWBM PR 41484	N	59.063	0.699	1.108	0.89	0.994	0.799	0.1324
Trachycarpeae	Arecaceae	Coryphoideae	Trachycarpeae	Brahea	brandegeei	NYBG-002	NYBG 03330465	UWBM PR 41484	N	37.772	0.67	1.023	0.879	0.994	0.7111	0.127209
Trachycarpeae	Arecaceae	Coryphoideae	Trachycarpeae	Brahea	brandegeei	NYBG-002	NYBG 03330465	UWBM PR 41484	N	29.985	0.53	1.063	0.863	0.994	0.6492	0.123037
Trachycarpeae	Arecaceae	Coryphoideae	Trachycarpeae	Brahea	brandegeei	NYBG-002	NYBG 03330465	UWBM PR 41484	N	57.685	0.611	1.12	0.881	0.994	1.033	0.129362
Trachycarpeae	Arecaceae	Coryphoideae	Trachycarpeae	Brahea	brandegeei	NYBG-002	NYBG 03330465	UWBM PR 41484	N	39.717	0.536	1.185	0.854	0.994	0.8801	0.099336
Trachycarpeae	Arecaceae	Coryphoideae	Trachycarpeae	Brahea	brandegeei	NYBG-002	NYBG 03330465	UWBM PR 41484	N	40.704	0.657	1.176	0.902	0.995	0.9725	0.089706
Trachycarpeae	Arecaceae	Coryphoideae	Trachycarpeae	Brahea	brandegeei	NYBG-002	NYBG 03330465	UWBM PR 41484	N	62.802	0.615	1.029	0.886	0.994	1	0.120023
Trachycarpeae	Arecaceae	Coryphoideae	Trachycarpeae	Brahea	brandegeei	NYBG-002	NYBG 03330465	UWBM PR 41484	N	38.884	0.629	1.118	0.869	0.995	0.7789	0.125964
Trachycarpeae	Arecaceae	Coryphoideae	Trachycarpeae	Brahea	brandegeei	NYBG-002	NYBG 03330465	UWBM PR 41484	N	43.054	0.703	1.133	0.891	0.994	0.7206	0.163292
Trachycarpeae	Arecaceae	Coryphoideae	Trachycarpeae	Brahea	brandegeei	NYBG-002	NYBG 03330465	UWBM PR 41484	N	62.514	0.604	1.1	0.88	0.993	0.8924	0.154011
Trachycarpeae	Arecaceae	Coryphoideae	Trachycarpeae	Brahea	brandegeei	NYBG-002	NYBG 03330465	UWBM PR 41484	N	43.735	0.634	1.245	0.886	0.995	0.7344	0.120151
Trachycarpeae	Arecaceae	Coryphoideae	Trachycarpeae	Brahea	brandegeei	NYBG-002	NYBG 03330465	UWBM PR 41484	N	38.787	0.657	1.223	0.884	0.994	0.7949	0.141324
Trachycarpeae	Arecaceae	Coryphoideae	Trachycarpeae	Brahea	brandegeei	NYBG-002	NYBG 03330465	UWBM PR 41484	N	45.269	0.612	1.016	0.875	0.994	0.8127	0.106127
Trachycarpeae	Arecaceae	Coryphoideae	Trachycarpeae	Brahea	brandegeei	NYBG-002	NYBG 03330465	UWBM PR 41484	N	38.133	0.636	1.044	0.881	0.994	0.6136	0.107207
Trachycarpeae	Arecaceae	Coryphoideae	Trachycarpeae	Brahea	brandegeei	NYBG-002	NYBG 03330465	UWBM PR 41484	N	34.32	0.621	1.159	0.89	0.995	0.69925	0.102919
Trachycarpeae	Arecaceae	Coryphoideae	Trachycarpeae	Brahea	brandegeei	NYBG-002	NYBG 03330465	UWBM PR 41484	N	44.856	0.6	1.063	0.888	0.994	0.8691	0.11532
Trachycarpeae	Arecaceae	Coryphoideae	Trachycarpeae	Brahea	brandegeei	NYBG-002	NYBG 03330465	UWBM PR 41484	N	39.434	0.662	1.151	0.901	0.994	0.64095	0.099113
Trachycarpeae	Arecaceae	Coryphoideae	Trachycarpeae	Brahea	brandegeei	NYBG-002	NYBG 03330465	UWBM PR 41484	N	42.306	0.616	1.063	0.856	0.994	0.8717	0.095064
Trachycarpeae	Arecaceae	Coryphoideae	Trachycarpeae	Brahea	brandegeei	NYBG-002	NYBG 03330465	UWBM PR 41484	N	34.226	0.677	1.115	0.905	0.995	0.5045	0.07974
Areceae	Arecaceae	Arecoideae	Areceae	Actinorhytis	calapparia	PMR865	FTG 139558	UWBM PR 6702	N	24.58	0.521	1.333	0.794	0.952	0.7133	0.182343
Areceae	Arecaceae	Arecoideae	Areceae	Actinorhytis	calapparia	PMR865	FTG 139558	UWBM PR 6702	N	22.433	0.503	1.582	0.797	0.957	0.6396	0.10202
Areceae	Arecaceae	Arecoideae	Areceae	Actinorhytis	calapparia	PMR865	FTG 139558	UWBM PR 6702	N	18.27	0.497	1.275	0.846	0.99	0.5023	0.099358
Areceae	Arecaceae	Arecoideae	Areceae	Actinorhytis	calapparia	PMR865	FTG 139558	UWBM PR 6702	N	31.6	0.501	1.403	0.806	0.976	0.8017	0.118208
Areceae	Arecaceae	Arecoideae	Areceae	Actinorhytis	calapparia	PMR865	FTG 139558	UWBM PR 6702	N	17.673	0.573	1.099	0.834	0.984	0.5288	0.075983
Areceae	Arecaceae	Arecoideae	Areceae	Actinorhytis	calapparia	PMR865	FTG 139558	UWBM PR 6702	N	31.124	0.549	1.113	0.821	0.991	0.7737	0.174348
Areceae	Arecaceae	Arecoideae	Areceae	Actinorhytis	calapparia	PMR865	FTG 139558	UWBM PR 6702	N	16.67	0.604	1.057	0.852	0.993	0.531	0.045793
Areceae	Arecaceae	Arecoideae	Areceae	Actinorhytis	calapparia	PMR865	FTG 139558	UWBM PR 6702	N	29.557	0.501	1.741	0.836	0.992	0.69875	0.102885
Areceae	Arecaceae	Arecoideae	Areceae	Actinorhytis	calapparia	PMR865	FTG 139558	UWBM PR 6702	N	11.568	0.597	1.033	0.857	0.995	0.4939	0.092165
Areceae	Arecaceae	Arecoideae	Areceae	Actinorhytis	calapparia	PMR865	FTG 139558	UWBM PR 6702	N	18.112	0.545	1.405	0.835	0.987	0.5763	0.059015
Areceae	Arecaceae	Arecoideae	Areceae	Actinorhytis	calapparia	PMR865	FTG 139558	UWBM PR 6702	N	34.408	0.541	1.086	0.82	0.994	0.82	0.068519
Areceae	Arecaceae	Arecoideae	Areceae	Actinorhytis	calapparia	PMR865	FTG 139558	UWBM PR 6702	N	20.068	0.51	1.495	0.802	0.984	0.8324	0.091497
Areceae	Arecaceae	Arecoideae	Areceae	Actinorhytis	calapparia	PMR865	FTG 139558	UWBM PR 6702	N	18.673	0.585	1.592	0.835	0.968	0.5363	0.080827
Areceae	Arecaceae	Arecoideae	Areceae	Actinorhytis	calapparia	PMR865	FTG 139558	UWBM PR 6702	N	11.322	0.605	1.287	0.829	0.959	0.4226	0.086787
Areceae	Arecaceae	Arecoideae	Areceae	Actinorhytis	calapparia	PMR865	FTG 139558	UWBM PR 6702	N	19.587	0.579	1.085	0.857	0.972	0.54775	0.157619
Areceae	Arecaceae	Arecoideae	Areceae	Actinorhytis	calapparia	PMR865	FTG 139558	UWBM PR 6702	N	24.559	0.585	1.456	0.847	0.99	0.5369	0.087652
Areceae	Arecaceae	Arecoideae	Areceae	Actinorhytis	calapparia	PMR865	FTG 139558	UWBM PR 6702	N	19.611	0.61	1.616	0.864	0.993	0.48225	0.074638
Areceae	Arecaceae	Arecoideae	Areceae	Actinorhytis	calapparia	PMR865	FTG 139558	UWBM PR 6702	N	38.906	0.517	1.294	0.806	0.989	0.95005	0.144587
Areceae	Arecaceae	Arecoideae	Areceae	Actinorhytis	calapparia	PMR865	FTG 139558	UWBM PR 6702	N	11.708	0.657	1.309	0.883	0.991	0.336	0.084445
Areceae	Arecaceae	Arecoideae	Areceae	Actinorhytis	calapparia	PMR865	FTG 139558	UWBM PR 6702	N	12.897	0.61	1.275	0.85	0.985	0.5243	0.063228
Areceae	Arecaceae	Arecoideae	Areceae	Actinorhytis	calapparia	PMR865	FTG 139558	UWBM PR 6702	N	21.739	0.513	1.302	0.831	0.993	0.6636	0.077063
Areceae	Arecaceae	Arecoideae	Areceae	Actinorhytis	calapparia	PMR865	FTG 139558	UWBM PR 6702	N	14.585	0.688	1.085	0.896	0.991	0.41335	0.06939
Areceae	Arecaceae	Arecoideae	Areceae	Actinorhytis	calapparia	PMR865	FTG 139558	UWBM PR 6702	N	16.39	0.571	1.18	0.823	0.988	0.5466	0.076835
Areceae	Arecaceae	Arecoideae	Areceae	Actinorhytis	calapparia	PMR865	FTG 139558	UWBM PR 6702	N	20.905	0.651	1.244	0.876	0.983	0.50785	0.077092
Areceae	Arecaceae	Arecoideae	Areceae	Actinorhytis	calapparia	PMR865	FTG 139558	UWBM PR 6702	N	14.744	0.569	1.17	0.838	0.994	0.5949	0.124466
Areceae	Arecaceae	Arecoideae	Areceae	Actinorhytis	calapparia	PMR865	FTG 139558	UWBM PR 6702	N	15.766	0.561	1.065	0.831	0.993	0.6447	0.099611
Areceae	Arecaceae	Arecoideae	Areceae	Actinorhytis	calapparia	PMR865	FTG 139558	UWBM PR 6702	N	20.228	0.666	1.201	0.901	0.993	0.6078	0.077834
Areceae	Arecaceae	Arecoideae	Areceae	Actinorhytis	calapparia	PMR865	FTG 139558	UWBM PR 6702	N	39.455	0.59	1.387	0.819	0.992	1.00005	0.195087
Areceae	Arecaceae	Arecoideae	Areceae	Actinorhytis	calapparia	PMR865	FTG 139558	UWBM PR 6702	N	15.142	0.594	1.203	0.814	0.98	0.5224	0.137961
Areceae	Arecaceae	Arecoideae	Areceae	Actinorhytis	calapparia	PMR865	FTG 139558	UWBM PR 6702	N	22.778	0.528	1.724	0.808	0.973	0.685	0.139977
Areceae	Arecaceae	Arecoideae	Areceae	Actinorhytis	calapparia	PMR865	FTG 139558	UWBM PR 6702	N	15.59	0.655	1.065	0.87	0.955	0.5042	0.13383
Areceae	Arecaceae	Arecoideae	Areceae	Actinorhytis	calapparia	PMR865	FTG 139558	UWBM PR 6702	N	45.374	0.693	1.452	0.899	0.989	0.6174	0.083578
Trachycarpeae	Arecaceae	Coryphoideae	Phoeniceae	Phoenix	canariensis	PMR805		UWBM PR 6642	N	54.305	0.526	1.121	0.821	0.995	1.0281	0.102196
Trachycarpeae	Arecaceae	Coryphoideae	Phoeniceae	Phoenix	canariensis	PMR805		UWBM PR 6642	N	66.081	0.644	1.051	0.846	0.994	0.8656	0.108964
Trachycarpeae	Arecaceae	Coryphoideae	Phoeniceae	Phoenix	canariensis	PMR805		UWBM PR 6642	N	55.341	0.522	1.014	0.782	0.993	1.1377	0.127372
Trachycarpeae	Arecaceae	Coryphoideae	Phoeniceae	Phoenix	canariensis	PMR805		UWBM PR 6642	N	122.569	0.531	1.031	0.83	0.994	1.6254	0.173217
Trachycarpeae	Arecaceae	Coryphoideae	Phoeniceae	Phoenix	canariensis	PMR805		UWBM PR 6642	N	73.63	0.496	1.058	0.783	0.994	1.53275	0.106789
Trachycarpeae	Arecaceae	Coryphoideae	Phoeniceae	Phoenix	canariensis	PMR805		UWBM PR 6642	N	71.28	0.62	1.078	0.873	0.996	1.053	0.102341
Trachycarpeae	Arecaceae	Coryphoideae	Phoeniceae	Phoenix	canariensis	PMR805		UWBM PR 6642	N	95.46	0.591	1.086	0.82	0.995	1.1678	0.284359
Trachycarpeae	Arecaceae	Coryphoideae	Phoeniceae	Phoenix	canariensis	PMR805		UWBM PR 6642	N	22.814	0.55	1.077	0.828	0.995	0.6643	0.060711
Trachycarpeae	Arecaceae	Coryphoideae	Phoeniceae	Phoenix	canariensis	PMR805		UWBM PR 6642	N	69.742	0.644	1.019	0.851	0.996	1.10575	0.101872
Trachycarpeae	Arecaceae	Coryphoideae	Phoeniceae	Phoenix	canariensis	PMR805		UWBM PR 6642	N	42.361	0.62	1.279	0.87	0.995	0.75205	0.14515
Trachycarpeae	Arecaceae	Coryphoideae	Phoeniceae	Phoenix	canariensis	PMR805		UWBM PR 6642	N	86.108	0.546	1.02	0.815	0.995	1.4082	0.237678
Trachycarpeae	Arecaceae	Coryphoideae	Phoeniceae	Phoenix	canariensis	PMR805		UWBM PR 6642	N	96.702	0.524	1.074	0.816	0.996	1.40265	0.167945
Trachycarpeae	Arecaceae	Coryphoideae	Phoeniceae	Phoenix	canariensis	PMR805		UWBM PR 6642	N	76.049	0.537	1.044	0.819	0.992	1.4953	0.11023
Trachycarpeae	Arecaceae	Coryphoideae	Phoeniceae	Phoenix	canariensis	PMR805		UWBM PR 6642	N	96.714	0.527	1.048	0.824	0.995	1.4611	0.187489
Trachycarpeae	Arecaceae	Coryphoideae	Phoeniceae	Phoenix	canariensis	PMR805		UWBM PR 6642	N	114.682	0.484	1.086	0.826	0.996	1.77395	0.214455
Trachycarpeae	Arecaceae	Coryphoideae	Phoeniceae	Phoenix	canariensis	PMR805		UWBM PR 6642	N	69.084	0.499	1.025	0.778	0.994	1.3757	0.125801
Trachycarpeae	Arecaceae	Coryphoideae	Phoeniceae	Phoenix	canariensis	PMR805		UWBM PR 6642	N	44.511	0.53	1.125	0.847	0.995	0.97085	0.070542
Trachycarpeae	Arecaceae	Coryphoideae	Phoeniceae	Phoenix	canariensis	PMR805		UWBM PR 6642	N	65.783	0.534	1.037	0.846	0.995	1.0316	0.104677
Trachycarpeae	Arecaceae	Coryphoideae	Phoeniceae	Phoenix	canariensis	PMR805		UWBM PR 6642	N	56.708	0.588	1.111	0.826	0.995	1.15255	0.250031
Trachycarpeae	Arecaceae	Coryphoideae	Phoeniceae	Phoenix	canariensis	PMR805		UWBM PR 6642	N	54.983	0.533	1.015	0.83	0.995	1.1292	0.128122
Trachycarpeae	Arecaceae	Coryphoideae	Phoeniceae	Phoenix	canariensis	PMR805		UWBM PR 6642	N	94.254	0.593	1.035	0.852	0.996	1.39265	0.128118
Trachycarpeae	Arecaceae	Coryphoideae	Phoeniceae	Phoenix	canariensis	PMR805		UWBM PR 6642	N	55.825	0.555	1.11	0.842	0.994	0.9956	0.112948
Trachycarpeae	Arecaceae	Coryphoideae	Phoeniceae	Phoenix	canariensis	PMR805		UWBM PR 6642	N	50.042	0.445	1.084	0.795	0.995	1.0563	0.074446
Trachycarpeae	Arecaceae	Coryphoideae	Phoeniceae	Phoenix	canariensis	PMR805		UWBM PR 6642	N	78.019	0.518	1.052	0.817	0.995	1.4044	0.146197
Trachycarpeae	Arecaceae	Coryphoideae	Phoeniceae	Phoenix	canariensis	PMR805		UWBM PR 6642	N	33.487	0.574	1.046	0.829	0.995	0.7943	0.09357
Trachycarpeae	Arecaceae	Coryphoideae	Phoeniceae	Phoenix	canariensis	PMR805		UWBM PR 6642	N	73.239	0.57	1.129	0.804	0.991	1.26335	0.170863
Trachycarpeae	Arecaceae	Coryphoideae	Phoeniceae	Phoenix	canariensis	PMR805		UWBM PR 6642	N	78.476	0.637	1.069	0.854	0.988	1.10445	0.124842
Trachycarpeae	Arecaceae	Coryphoideae	Phoeniceae	Phoenix	canariensis	PMR805		UWBM PR 6642	N	53.634	0.542	1.024	0.834	0.992	0.9236	0.12374
Trachycarpeae	Arecaceae	Coryphoideae	Phoeniceae	Phoenix	canariensis	PMR805		UWBM PR 6642	N	92.57	0.555	1.042	0.81	0.995	1.2938	0.134436
Zingiberaceae	Zingiberaceae	Zingiberaceae	Zingiberaceae	Elettaria	cardomomum	PMR2137	WTU 61461	UWBM PR 7882	N	17.216	0.72	1.164	0.913	0.999	0.4211	0.070678
Zingiberaceae	Zingiberaceae	Zingiberaceae	Zingiberaceae	Elettaria	cardomomum	PMR2137	WTU 61461	UWBM PR 7882	N	17.966	0.665	1.253	0.895	1	0.4147	0.091065
Zingiberaceae	Zingiberaceae	Zingiberaceae	Zingiberaceae	Elettaria	cardomomum	PMR2137	WTU 61461	UWBM PR 7882	N	20.756	0.735	1.399	0.932	0.999	0.3092	0.054636
Zingiberaceae	Zingiberaceae	Zingiberaceae	Zingiberaceae	Elettaria	cardomomum	PMR2137	WTU 61461	UWBM PR 7882	N	11.889	0.645	1.262	0.893	1	0.41675	0.062627
Zingiberaceae	Zingiberaceae	Zingiberaceae	Zingiberaceae	Elettaria	cardomomum	PMR2137	WTU 61461	UWBM PR 7882	N	9.555	0.645	1.334	0.864	0.998	0.4104	0.081412
Zingiberaceae	Zingiberaceae	Zingiberaceae	Zingiberaceae	Elettaria	cardomomum	PMR2137	WTU 61461	UWBM PR 7882	N	13.986	0.742	1.153	0.927	1.001	0.29415	0.051675
Zingiberaceae	Zingiberaceae	Zingiberaceae	Zingiberaceae	Elettaria	cardomomum	PMR2137	WTU 61461	UWBM PR 7882	N	22.648	0.665	1.158	0.91	1	0.3945	0.063772
Zingiberaceae	Zingiberaceae	Zingiberaceae	Zingiberaceae	Elettaria	cardomomum	PMR2137	WTU 61461	UWBM PR 7882	N	13.412	0.724	1.082	0.91	0.999	0.4099	0.055559
Zingiberaceae	Zingiberaceae	Zingiberaceae	Zingiberaceae	Elettaria	cardomomum	PMR2137	WTU 61461	UWBM PR 7882	N	18.302	0.628	1.122	0.896	0.999	0.5036	0.058253
Zingiberaceae	Zingiberaceae	Zingiberaceae	Zingiberaceae	Elettaria	cardomomum	PMR2137	WTU 61461	UWBM PR 7882	N	19.571	0.689	1.349	0.908	0.998	0.5048	0.062632
Zingiberaceae	Zingiberaceae	Zingiberaceae	Zingiberaceae	Elettaria	cardomomum	PMR2137	WTU 61461	UWBM PR 7882	N	19.532	0.682	1.234	0.905	0.999	0.4536	0.074309
Zingiberaceae	Zingiberaceae	Zingiberaceae	Zingiberaceae	Elettaria	cardomomum	PMR2137	WTU 61461	UWBM PR 7882	N	17.269	0.694	1.15	0.899	1	0.4538	0.047876
Zingiberaceae	Zingiberaceae	Zingiberaceae	Zingiberaceae	Elettaria	cardomomum	PMR2137	WTU 61461	UWBM PR 7882	N	20.568	0.736	1.066	0.928	1.001	0.4439	0.053316
Zingiberaceae	Zingiberaceae	Zingiberaceae	Zingiberaceae	Elettaria	cardomomum	PMR2137	WTU 61461	UWBM PR 7882	N	14.375	0.671	1.333	0.909	0.999	0.4076	0.079016
Zingiberaceae	Zingiberaceae	Zingiberaceae	Zingiberaceae	Elettaria	cardomomum	PMR2137	WTU 61461	UWBM PR 7882	N	18.481	0.726	1.091	0.912	0.998	0.4034	0.069685
Zingiberaceae	Zingiberaceae	Zingiberaceae	Zingiberaceae	Elettaria	cardomomum	PMR2137	WTU 61461	UWBM PR 7882	N	28.087	0.739	1.113	0.921	1	0.4244	0.064823
Zingiberaceae	Zingiberaceae	Zingiberaceae	Zingiberaceae	Elettaria	cardomomum	PMR2137	WTU 61461	UWBM PR 7882	N	17.82	0.739	1.131	0.93	1	0.3167	0.064621
Zingiberaceae	Zingiberaceae	Zingiberaceae	Zingiberaceae	Elettaria	cardomomum	PMR2137	WTU 61461	UWBM PR 7882	N	21.411	0.746	1.101	0.917	1	0.4252	0.058809
Zingiberaceae	Zingiberaceae	Zingiberaceae	Zingiberaceae	Elettaria	cardomomum	PMR2137	WTU 61461	UWBM PR 7882	N	23.223	0.733	1.058	0.927	1	0.4005	0.074966
Zingiberaceae	Zingiberaceae	Zingiberaceae	Zingiberaceae	Elettaria	cardomomum	PMR2137	WTU 61461	UWBM PR 7882	N	20.531	0.742	1.155	0.934	0.999	0.40585	0.053743
Zingiberaceae	Zingiberaceae	Zingiberaceae	Zingiberaceae	Elettaria	cardomomum	PMR2137	WTU 61461	UWBM PR 7882	N	19.59	0.635	1.311	0.896	0.999	0.50835	0.057703
Zingiberaceae	Zingiberaceae	Zingiberaceae	Zingiberaceae	Elettaria	cardomomum	PMR2137	WTU 61461	UWBM PR 7882	N	26.16	0.661	1.212	0.902	1	0.5115	0.074436
Zingiberaceae	Zingiberaceae	Zingiberaceae	Zingiberaceae	Elettaria	cardomomum	PMR2137	WTU 61461	UWBM PR 7882	N	16.855	0.752	1.323	0.921	0.999	0.3375	0.056953
Zingiberaceae	Zingiberaceae	Zingiberaceae	Zingiberaceae	Elettaria	cardomomum	PMR2137	WTU 61461	UWBM PR 7882	N	11.493	0.71	1.129	0.911	0.999	0.29095	0.04624
Zingiberaceae	Zingiberaceae	Zingiberaceae	Zingiberaceae	Renealmia	cernua	PMR2136	WTU 145276	UWBM PR 7881	N	23.458	0.694	1.137	0.924	0.994	0.4319	0.063704
Zingiberaceae	Zingiberaceae	Zingiberaceae	Zingiberaceae	Renealmia	cernua	PMR2136	WTU 145276	UWBM PR 7881	N	14.061	0.657	1.074	0.911	0.995	0.4222	0.053722
Zingiberaceae	Zingiberaceae	Zingiberaceae	Zingiberaceae	Renealmia	cernua	PMR2136	WTU 145276	UWBM PR 7881	N	26.683	0.626	1.085	0.887	0.994	0.586	0.05459
Zingiberaceae	Zingiberaceae	Zingiberaceae	Zingiberaceae	Renealmia	cernua	PMR2136	WTU 145276	UWBM PR 7881	N	30.03	0.655	1.075	0.909	0.995	0.4917	0.086867
Zingiberaceae	Zingiberaceae	Zingiberaceae	Zingiberaceae	Renealmia	cernua	PMR2136	WTU 145276	UWBM PR 7881	N	30.056	0.605	1.268	0.887	0.995	0.6181	0.059347
Zingiberaceae	Zingiberaceae	Zingiberaceae	Zingiberaceae	Renealmia	cernua	PMR2136	WTU 145276	UWBM PR 7881	N	22.695	0.69	1.017	0.923	0.995	0.39675	0.064599
Zingiberaceae	Zingiberaceae	Zingiberaceae	Zingiberaceae	Renealmia	cernua	PMR2136	WTU 145276	UWBM PR 7881	N	19.261	0.532	1.072	0.851	0.995	0.63415	0.075869
Zingiberaceae	Zingiberaceae	Zingiberaceae	Zingiberaceae	Renealmia	cernua	PMR2136	WTU 145276	UWBM PR 7881	N	25.248	0.447	1.337	0.806	0.957	1.084	0.205577
Zingiberaceae	Zingiberaceae	Zingiberaceae	Zingiberaceae	Renealmia	cernua	PMR2136	WTU 145276	UWBM PR 7881	N	28.587	0.602	1.496	0.892	0.995	0.4985	0.099697
Zingiberaceae	Zingiberaceae	Zingiberaceae	Zingiberaceae	Renealmia	cernua	PMR2136	WTU 145276	UWBM PR 7881	N	20.896	0.651	1.201	0.887	0.996	0.46085	0.050374
Zingiberaceae	Zingiberaceae	Zingiberaceae	Zingiberaceae	Renealmia	cernua	PMR2136	WTU 145276	UWBM PR 7881	N	12.854	0.665	1.09	0.889	0.994	0.4545	0.082155
Zingiberaceae	Zingiberaceae	Zingiberaceae	Zingiberaceae	Renealmia	cernua	PMR2136	WTU 145276	UWBM PR 7881	N	15.519	0.74	1.169	0.925	0.996	0.3243	0.044034
Zingiberaceae	Zingiberaceae	Zingiberaceae	Zingiberaceae	Renealmia	cernua	PMR2136	WTU 145276	UWBM PR 7881	N	29.251	0.601	1.204	0.877	0.988	0.6112	0.128618
Zingiberaceae	Zingiberaceae	Zingiberaceae	Zingiberaceae	Renealmia	cernua	PMR2136	WTU 145276	UWBM PR 7881	N	18.787	0.539	1.498	0.851	0.989	0.5939	0.052309
Zingiberaceae	Zingiberaceae	Zingiberaceae	Zingiberaceae	Renealmia	cernua	PMR2136	WTU 145276	UWBM PR 7881	N	18.126	0.643	1.016	0.908	0.995	0.3352	0.081985
Zingiberaceae	Zingiberaceae	Zingiberaceae	Zingiberaceae	Renealmia	cernua	PMR2136	WTU 145276	UWBM PR 7881	N	20.54	0.46	1.246	0.811	0.959	0.805	0.171775
Zingiberaceae	Zingiberaceae	Zingiberaceae	Zingiberaceae	Renealmia	cernua	PMR2136	WTU 145276	UWBM PR 7881	N	21.838	0.65	1.264	0.907	0.995	0.4778	0.061786
Zingiberaceae	Zingiberaceae	Zingiberaceae	Zingiberaceae	Renealmia	cernua	PMR2136	WTU 145276	UWBM PR 7881	N	23.58	0.589	1.213	0.889	0.993	0.57435	0.117074
Zingiberaceae	Zingiberaceae	Zingiberaceae	Zingiberaceae	Renealmia	cernua	PMR2136	WTU 145276	UWBM PR 7881	N	26.625	0.665	1.107	0.903	0.994	0.5398	0.068936
Zingiberaceae	Zingiberaceae	Zingiberaceae	Zingiberaceae	Renealmia	cernua	PMR2136	WTU 145276	UWBM PR 7881	N	25.531	0.688	1.183	0.922	0.996	0.5023	0.067389
Zingiberaceae	Zingiberaceae	Zingiberaceae	Zingiberaceae	Renealmia	cernua	PMR2136	WTU 145276	UWBM PR 7881	N	32.404	0.507	1.347	0.856	0.994	0.8648	0.152159
Zingiberaceae	Zingiberaceae	Zingiberaceae	Zingiberaceae	Renealmia	cernua	PMR2136	WTU 145276	UWBM PR 7881	N	21.122	0.642	1.237	0.895	0.995	0.4785	0.074135
Zingiberaceae	Zingiberaceae	Zingiberaceae	Zingiberaceae	Renealmia	cernua	PMR2136	WTU 145276	UWBM PR 7881	N	22.835	0.548	1.213	0.868	0.995	0.7631	0.087691
Zingiberaceae	Zingiberaceae	Zingiberaceae	Zingiberaceae	Renealmia	cernua	PMR2136	WTU 145276	UWBM PR 7881	N	22.867	0.591	1.324	0.88	0.994	0.72375	0.099565
Zingiberaceae	Zingiberaceae	Zingiberaceae	Zingiberaceae	Renealmia	cernua	PMR2136	WTU 145276	UWBM PR 7881	N	32.988	0.577	1.077	0.865	0.991	0.6088	0.133994
Zingiberaceae	Zingiberaceae	Zingiberaceae	Zingiberaceae	Renealmia	cernua	PMR2136	WTU 145276	UWBM PR 7881	N	22.19	0.604	1.153	0.876	0.992	0.51215	0.065664
Cocoseae	Arecaceae	Arecoideae	Cocoseae	Desmoncus	chinantlensis	PMR868A	FTG 40057	UWBM PR 6705	PY	12.793	0.755	1.089	0.923	0.994	0.34165	0.051436
Cocoseae	Arecaceae	Arecoideae	Cocoseae	Desmoncus	chinantlensis	PMR868A	FTG 40057	UWBM PR 6705	PY	11.378	0.683	1.417	0.898	0.993	0.2983	0.042183
Cocoseae	Arecaceae	Arecoideae	Cocoseae	Desmoncus	chinantlensis	PMR868A	FTG 40057	UWBM PR 6705	PY	15.524	0.737	1.428	0.932	0.995	0.308	0.0381
Cocoseae	Arecaceae	Arecoideae	Cocoseae	Desmoncus	chinantlensis	PMR868A	FTG 40057	UWBM PR 6705	PY	14.224	0.729	1.202	0.936	0.996	0.3491	0.051466
Cocoseae	Arecaceae	Arecoideae	Cocoseae	Desmoncus	chinantlensis	PMR868A	FTG 40057	UWBM PR 6705	PY	10.332	0.673	1.231	0.909	0.994	0.3618	0.047166
Cocoseae	Arecaceae	Arecoideae	Cocoseae	Desmoncus	chinantlensis	PMR868A	FTG 40057	UWBM PR 6705	PY	28.668	0.665	1.217	0.913	0.996	0.5497	0.063263
Cocoseae	Arecaceae	Arecoideae	Cocoseae	Desmoncus	chinantlensis	PMR868A	FTG 40057	UWBM PR 6705	PY	9.262	0.722	1.295	0.894	0.993	0.26675	0.046143
Cocoseae	Arecaceae	Arecoideae	Cocoseae	Desmoncus	chinantlensis	PMR868A	FTG 40057	UWBM PR 6705	PY	12.744	0.747	1.077	0.927	0.996	0.2777	0.044057
Cocoseae	Arecaceae	Arecoideae	Cocoseae	Desmoncus	chinantlensis	PMR868A	FTG 40057	UWBM PR 6705	PY	15.147	0.636	1.388	0.909	0.996	0.3399	0.04937
Cocoseae	Arecaceae	Arecoideae	Cocoseae	Desmoncus	chinantlensis	PMR868A	FTG 40057	UWBM PR 6705	PY	24.317	0.738	1.07	0.927	0.996	0.39375	0.051923
Cocoseae	Arecaceae	Arecoideae	Cocoseae	Desmoncus	chinantlensis	PMR868A	FTG 40057	UWBM PR 6705	PY	16.167	0.677	1.097	0.912	0.996	0.40615	0.048715
Cocoseae	Arecaceae	Arecoideae	Cocoseae	Desmoncus	chinantlensis	PMR868A	FTG 40057	UWBM PR 6705	PY	22.339	0.672	1.198	0.918	0.996	0.41265	0.063016
Cocoseae	Arecaceae	Arecoideae	Cocoseae	Desmoncus	chinantlensis	PMR868A	FTG 40057	UWBM PR 6705	PY	26.102	0.668	1.201	0.913	0.996	0.3998	0.054433
Cocoseae	Arecaceae	Arecoideae	Cocoseae	Desmoncus	chinantlensis	PMR868A	FTG 40057	UWBM PR 6705	PY	17.123	0.688	1.312	0.919	0.995	0.3712	0.050427
Cocoseae	Arecaceae	Arecoideae	Cocoseae	Desmoncus	chinantlensis	PMR868A	FTG 40057	UWBM PR 6705	PY	13.07	0.745	1.048	0.93	0.996	0.2696	0.03629
Cocoseae	Arecaceae	Arecoideae	Cocoseae	Desmoncus	chinantlensis	PMR868A	FTG 40057	UWBM PR 6705	PY	14.365	0.666	1.372	0.904	0.996	0.4015	0.046074
Cocoseae	Arecaceae	Arecoideae	Cocoseae	Desmoncus	chinantlensis	PMR868A	FTG 40057	UWBM PR 6705	PY	25.517	0.712	1.085	0.93	0.995	0.36285	0.052677
Cocoseae	Arecaceae	Arecoideae	Cocoseae	Desmoncus	chinantlensis	PMR868A	FTG 40057	UWBM PR 6705	PY	17.405	0.708	1.21	0.916	0.995	0.3639	0.036258
Cocoseae	Arecaceae	Arecoideae	Cocoseae	Desmoncus	chinantlensis	PMR868A	FTG 40057	UWBM PR 6705	PY	16.772	0.746	1.265	0.927	0.996	0.3301	0.059505
Cocoseae	Arecaceae	Arecoideae	Cocoseae	Desmoncus	chinantlensis	PMR868A	FTG 40057	UWBM PR 6705	PY	13.775	0.765	1.058	0.929	0.996	0.2759	0.042156
Cocoseae	Arecaceae	Arecoideae	Cocoseae	Desmoncus	chinantlensis	PMR868A	FTG 40057	UWBM PR 6705	PY	51.595	0.656	1.201	0.924	0.995	0.588	0.096168
Cocoseae	Arecaceae	Arecoideae	Cocoseae	Parajubaea	cocoides	PMR851	FTG 116612	UWBM PR 6688	N	33.365	0.55	1.26	0.855	0.987	0.7784	0.109148
Cocoseae	Arecaceae	Arecoideae	Cocoseae	Parajubaea	cocoides	PMR851	FTG 116612	UWBM PR 6688	N	54.732	0.517	1.264	0.846	0.995	0.8927	0.06797
Cocoseae	Arecaceae	Arecoideae	Cocoseae	Parajubaea	cocoides	PMR851	FTG 116612	UWBM PR 6688	N	32.32	0.531	1.024	0.829	0.994	0.7463	0.115337
Cocoseae	Arecaceae	Arecoideae	Cocoseae	Parajubaea	cocoides	PMR851	FTG 116612	UWBM PR 6688	N	26.427	0.508	1.545	0.823	0.992	0.676	0.083
Cocoseae	Arecaceae	Arecoideae	Cocoseae	Parajubaea	cocoides	PMR851	FTG 116612	UWBM PR 6688	N	46.378	0.612	1.145	0.888	0.992	0.7451	0.07357
Cocoseae	Arecaceae	Arecoideae	Cocoseae	Parajubaea	cocoides	PMR851	FTG 116612	UWBM PR 6688	N	29.467	0.522	1.169	0.823	0.982	0.80995	0.100438
Cocoseae	Arecaceae	Arecoideae	Cocoseae	Parajubaea	cocoides	PMR851	FTG 116612	UWBM PR 6688	N	33.635	0.519	1.073	0.809	0.995	0.8734	0.090411
Cocoseae	Arecaceae	Arecoideae	Cocoseae	Parajubaea	cocoides	PMR851	FTG 116612	UWBM PR 6688	N	39.389	0.556	1.232	0.858	0.992	0.8535	0.106653
Cocoseae	Arecaceae	Arecoideae	Cocoseae	Parajubaea	cocoides	PMR851	FTG 116612	UWBM PR 6688	N	38.709	0.577	1.19	0.858	0.995	0.9587	0.09537
Cocoseae	Arecaceae	Arecoideae	Cocoseae	Parajubaea	cocoides	PMR851	FTG 116612	UWBM PR 6688	N	31.134	0.534	1.127	0.852	0.996	0.719	0.087306
Cocoseae	Arecaceae	Arecoideae	Cocoseae	Parajubaea	cocoides	PMR851	FTG 116612	UWBM PR 6688	N	38.51	0.708	1.056	0.911	0.994	0.5807	0.071173
Cocoseae	Arecaceae	Arecoideae	Cocoseae	Parajubaea	cocoides	PMR851	FTG 116612	UWBM PR 6688	N	33.892	0.609	1.131	0.85	0.992	0.62755	0.101773
Cocoseae	Arecaceae	Arecoideae	Cocoseae	Parajubaea	cocoides	PMR851	FTG 116612	UWBM PR 6688	N	46.742	0.518	1.38	0.824	0.994	0.9706	0.128993
Cocoseae	Arecaceae	Arecoideae	Cocoseae	Parajubaea	cocoides	PMR851	FTG 116612	UWBM PR 6688	N	34.207	0.555	1.056	0.827	0.995	0.8894	0.126217
Cocoseae	Arecaceae	Arecoideae	Cocoseae	Parajubaea	cocoides	PMR851	FTG 116612	UWBM PR 6688	N	27.179	0.562	1.199	0.846	0.996	0.5558	0.077528
Cocoseae	Arecaceae	Arecoideae	Cocoseae	Parajubaea	cocoides	PMR851	FTG 116612	UWBM PR 6688	N	34.985	0.578	1.13	0.861	0.988	0.7118	0.088981
Cocoseae	Arecaceae	Arecoideae	Cocoseae	Parajubaea	cocoides	PMR851	FTG 116612	UWBM PR 6688	N	36.055	0.526	1.11	0.84	0.995	0.7908	0.098859
Cocoseae	Arecaceae	Arecoideae	Cocoseae	Parajubaea	cocoides	PMR851	FTG 116612	UWBM PR 6688	N	71.979	0.52	1.251	0.859	0.995	0.9479	0.14982
Cocoseae	Arecaceae	Arecoideae	Cocoseae	Parajubaea	cocoides	PMR851	FTG 116612	UWBM PR 6688	N	34.008	0.547	1.313	0.861	0.996	0.7771	0.081953
Cocoseae	Arecaceae	Arecoideae	Cocoseae	Parajubaea	cocoides	PMR851	FTG 116612	UWBM PR 6688	N	26.89	0.494	1.448	0.814	0.993	0.79235	0.103353
Cocoseae	Arecaceae	Arecoideae	Cocoseae	Parajubaea	cocoides	PMR851	FTG 116612	UWBM PR 6688	N	29.8	0.545	1.172	0.84	0.995	0.6823	0.080148
Cocoseae	Arecaceae	Arecoideae	Cocoseae	Parajubaea	cocoides	PMR851	FTG 116612	UWBM PR 6688	N	35.166	0.587	1.339	0.859	0.995	0.6724	0.092676
Cocoseae	Arecaceae	Arecoideae	Cocoseae	Parajubaea	cocoides	PMR851	FTG 116612	UWBM PR 6688	N	48.045	0.491	1.136	0.817	0.99	1.0692	0.106953
Cocoseae	Arecaceae	Arecoideae	Cocoseae	Parajubaea	cocoides	PMR851	FTG 116612	UWBM PR 6688	N	29.275	0.482	1.106	0.808	0.987	0.83535	0.101586
Cocoseae	Arecaceae	Arecoideae	Cocoseae	Parajubaea	cocoides	PMR851	FTG 116612	UWBM PR 6688	N	29.729	0.615	1.025	0.868	0.996	0.6667	0.122511
Cocoseae	Arecaceae	Arecoideae	Cocoseae	Parajubaea	cocoides	PMR851	FTG 116612	UWBM PR 6688	N	38.288	0.511	1.092	0.826	0.988	0.8373	0.165497
Cocoseae	Arecaceae	Arecoideae	Cocoseae	Parajubaea	cocoides	PMR851	FTG 116612	UWBM PR 6688	N	39.518	0.52	1.12	0.834	0.996	0.8183	0.067271
Cocoseae	Arecaceae	Arecoideae	Cocoseae	Parajubaea	cocoides	PMR851	FTG 116612	UWBM PR 6688	N	18.561	0.552	1.346	0.832	0.982	0.5749	0.076365
Cocoseae	Arecaceae	Arecoideae	Cocoseae	Parajubaea	cocoides	PMR851	FTG 116612	UWBM PR 6688	N	31.227	0.609	1.206	0.886	0.996	0.5295	0.060309
Cocoseae	Arecaceae	Arecoideae	Cocoseae	Parajubaea	cocoides	PMR851	FTG 116612	UWBM PR 6688	N	42.62	0.587	1.188	0.885	0.996	0.7037	0.084374
Cocoseae	Arecaceae	Arecoideae	Cocoseae	Parajubaea	cocoides	PMR851	FTG 116612	UWBM PR 6688	N	30.884	0.523	1.14	0.798	0.994	0.8533	0.075999
Cocoseae	Arecaceae	Arecoideae	Cocoseae	Parajubaea	cocoides	PMR851	FTG 116612	UWBM PR 6688	N	44.996	0.538	1.189	0.832	0.994	0.85175	0.056577
Trachycarpeae	Arecaceae	Coryphoideae	Cryosophileae	Schippia	concolor	PMR1162	FTG (accession 591200F)	UWBM PR 6999	N	47.696	0.473	1.146	0.842	0.997	0.83415	0.093703
Trachycarpeae	Arecaceae	Coryphoideae	Cryosophileae	Schippia	concolor	PMR1162	FTG (accession 591200F)	UWBM PR 6999	N	95.346	0.449	1.118	0.866	0.996	1.0397	0.093353
Trachycarpeae	Arecaceae	Coryphoideae	Cryosophileae	Schippia	concolor	PMR1162	FTG (accession 591200F)	UWBM PR 6999	N	111.459	0.448	1.063	0.868	0.996	1.2588	0.122491
Trachycarpeae	Arecaceae	Coryphoideae	Cryosophileae	Schippia	concolor	PMR1162	FTG (accession 591200F)	UWBM PR 6999	N	110.375	0.458	1.055	0.853	0.995	1.34085	0.120316
Trachycarpeae	Arecaceae	Coryphoideae	Cryosophileae	Schippia	concolor	PMR1162	FTG (accession 591200F)	UWBM PR 6999	N	62.527	0.475	1.047	0.848	0.995	1.1155	0.133338
Trachycarpeae	Arecaceae	Coryphoideae	Cryosophileae	Schippia	concolor	PMR1162	FTG (accession 591200F)	UWBM PR 6999	N	87.59	0.6	1.063	0.886	0.996	0.9143	0.121603
Trachycarpeae	Arecaceae	Coryphoideae	Cryosophileae	Schippia	concolor	PMR1162	FTG (accession 591200F)	UWBM PR 6999	N	100.445	0.486	1.044	0.882	0.996	1.166	0.097772
Trachycarpeae	Arecaceae	Coryphoideae	Cryosophileae	Schippia	concolor	PMR1162	FTG (accession 591200F)	UWBM PR 6999	N	102.099	0.469	1.021	0.891	0.996	1.1333	0.128431
Trachycarpeae	Arecaceae	Coryphoideae	Cryosophileae	Schippia	concolor	PMR1162	FTG (accession 591200F)	UWBM PR 6999	N	123.713	0.524	1.034	0.903	0.996	0.9967	0.083151
Trachycarpeae	Arecaceae	Coryphoideae	Cryosophileae	Schippia	concolor	PMR1162	FTG (accession 591200F)	UWBM PR 6999	N	104.171	0.36	1.043	0.849	0.996	1.5233	0.109166
Trachycarpeae	Arecaceae	Coryphoideae	Cryosophileae	Schippia	concolor	PMR1162	FTG (accession 591200F)	UWBM PR 6999	N	137.67	0.404	1.05	0.862	0.996	1.48905	0.118852
Trachycarpeae	Arecaceae	Coryphoideae	Cryosophileae	Schippia	concolor	PMR1162	FTG (accession 591200F)	UWBM PR 6999	N	95.385	0.518	1.019	0.869	0.996	1.0731	0.144726
Trachycarpeae	Arecaceae	Coryphoideae	Cryosophileae	Schippia	concolor	PMR1162	FTG (accession 591200F)	UWBM PR 6999	N	46.267	0.504	1.057	0.845	0.996	0.8484	0.083667
Trachycarpeae	Arecaceae	Coryphoideae	Cryosophileae	Schippia	concolor	PMR1162	FTG (accession 591200F)	UWBM PR 6999	N	98.476	0.498	1.09	0.857	0.996	1.1019	0.161524
Trachycarpeae	Arecaceae	Coryphoideae	Cryosophileae	Schippia	concolor	PMR1162	FTG (accession 591200F)	UWBM PR 6999	N	87.385	0.485	1.05	0.859	0.996	1.2034	0.153504
Trachycarpeae	Arecaceae	Coryphoideae	Cryosophileae	Schippia	concolor	PMR1162	FTG (accession 591200F)	UWBM PR 6999	N	80.45	0.404	1.101	0.849	0.996	1.199	0.158203
Trachycarpeae	Arecaceae	Coryphoideae	Cryosophileae	Schippia	concolor	PMR1162	FTG (accession 591200F)	UWBM PR 6999	N	57.325	0.548	1.067	0.875	0.996	0.96305	0.137523
Trachycarpeae	Arecaceae	Coryphoideae	Cryosophileae	Schippia	concolor	PMR1162	FTG (accession 591200F)	UWBM PR 6999	N	95.316	0.461	1.086	0.883	0.996	1.2963	0.109215
Trachycarpeae	Arecaceae	Coryphoideae	Cryosophileae	Schippia	concolor	PMR1162	FTG (accession 591200F)	UWBM PR 6999	N	75.87	0.46	1.05	0.842	0.996	1.14615	0.13682
Trachycarpeae	Arecaceae	Coryphoideae	Cryosophileae	Schippia	concolor	PMR1162	FTG (accession 591200F)	UWBM PR 6999	N	49.429	0.518	1.185	0.874	0.994	0.70535	0.106851
Trachycarpeae	Arecaceae	Coryphoideae	Cryosophileae	Schippia	concolor	PMR1162	FTG (accession 591200F)	UWBM PR 6999	N	91.867	0.423	1.107	0.838	0.996	1.3137	0.100088
Trachycarpeae	Arecaceae	Coryphoideae	Cryosophileae	Schippia	concolor	PMR1162	FTG (accession 591200F)	UWBM PR 6999	N	123.288	0.493	1.047	0.897	0.996	1.1488	0.092208
Trachycarpeae	Arecaceae	Coryphoideae	Cryosophileae	Schippia	concolor	PMR1162	FTG (accession 591200F)	UWBM PR 6999	N	59.632	0.5	1.063	0.835	0.995	1.0111	0.113975
Trachycarpeae	Arecaceae	Coryphoideae	Cryosophileae	Schippia	concolor	PMR1162	FTG (accession 591200F)	UWBM PR 6999	N	98.028	0.418	1.063	0.847	0.996	1.4204	0.110224
Trachycarpeae	Arecaceae	Coryphoideae	Cryosophileae	Schippia	concolor	PMR1162	FTG (accession 591200F)	UWBM PR 6999	N	81.429	0.488	1.06	0.869	0.995	1.065	0.088545
Marantaceae	Marantaceae	Marantaceae	Marantaceae	Thalia	dealbata	PMR2134	WTU 254738	UWBM PR 7879	Y	46.48	0.432	1.735	0.853	0.995	0.8467	0.167386
Marantaceae	Marantaceae	Marantaceae	Marantaceae	Thalia	dealbata	PMR2134	WTU 254738	UWBM PR 7879	Y	81.643	0.597	1.192	0.896	0.983	1.0428	0.157189
Marantaceae	Marantaceae	Marantaceae	Marantaceae	Thalia	dealbata	PMR2134	WTU 254738	UWBM PR 7879	Y	114.498	0.49	1.28	0.887	0.991	1.3011	0.161508
Marantaceae	Marantaceae	Marantaceae	Marantaceae	Thalia	dealbata	PMR2134	WTU 254738	UWBM PR 7879	Y	70.007	0.559	1.131	0.867	0.991	0.797	0.22401
Marantaceae	Marantaceae	Marantaceae	Marantaceae	Thalia	dealbata	PMR2134	WTU 254738	UWBM PR 7879	Y	32.487	0.378	1.152	0.811	0.991	0.9951	0.140691
Marantaceae	Marantaceae	Marantaceae	Marantaceae	Thalia	dealbata	PMR2134	WTU 254738	UWBM PR 7879	Y	66.309	0.533	1.368	0.887	0.987	0.8106	0.130468
Marantaceae	Marantaceae	Marantaceae	Marantaceae	Thalia	dealbata	PMR2134	WTU 254738	UWBM PR 7879	Y	85.065	0.506	1.263	0.891	1	1.1706	0.155709
Marantaceae	Marantaceae	Marantaceae	Marantaceae	Thalia	dealbata	PMR2134	WTU 254738	UWBM PR 7879	Y	78.628	0.513	1.225	0.893	0.993	0.755	0.116301
Marantaceae	Marantaceae	Marantaceae	Marantaceae	Thalia	dealbata	PMR2134	WTU 254738	UWBM PR 7879	Y	86.337	0.476	1.302	0.884	0.991	0.9232	0.141248
Marantaceae	Marantaceae	Marantaceae	Marantaceae	Thalia	dealbata	PMR2134	WTU 254738	UWBM PR 7879	Y	30.331	0.428	1.183	0.848	0.999	0.81445	0.115018
Marantaceae	Marantaceae	Marantaceae	Marantaceae	Thalia	dealbata	PMR2134	WTU 254738	UWBM PR 7879	Y	49.494	0.5	1.519	0.88	1	0.70665	0.085508
Marantaceae	Marantaceae	Marantaceae	Marantaceae	Thalia	dealbata	PMR2134	WTU 254738	UWBM PR 7879	Y	33.298	0.537	1.139	0.845	0.983	0.68	0.144439
Marantaceae	Marantaceae	Marantaceae	Marantaceae	Thalia	dealbata	PMR2134	WTU 254738	UWBM PR 7879	Y	56.401	0.601	1.139	0.891	0.997	0.729	0.102098
Marantaceae	Marantaceae	Marantaceae	Marantaceae	Thalia	dealbata	PMR2134	WTU 254738	UWBM PR 7879	Y	66.942	0.683	1.163	0.921	0.999	0.56915	0.111797
Marantaceae	Marantaceae	Marantaceae	Marantaceae	Thalia	dealbata	PMR2134	WTU 254738	UWBM PR 7879	Y	57.977	0.445	1.129	0.878	0.997	1.0001	0.097769
Marantaceae	Marantaceae	Marantaceae	Marantaceae	Thalia	dealbata	PMR2134	WTU 254738	UWBM PR 7879	Y	37.235	0.424	1.4	0.807	0.991	1.3154	0.198865
Marantaceae	Marantaceae	Marantaceae	Marantaceae	Thalia	dealbata	PMR2134	WTU 254738	UWBM PR 7879	Y	51.213	0.525	1.095	0.847	0.997	0.85145	0.160979
Marantaceae	Marantaceae	Marantaceae	Marantaceae	Thalia	dealbata	PMR2134	WTU 254738	UWBM PR 7879	Y	60.787	0.543	1.165	0.879	0.996	0.8396	0.137274
Marantaceae	Marantaceae	Marantaceae	Marantaceae	Thalia	dealbata	PMR2134	WTU 254738	UWBM PR 7879	Y	41.194	0.533	1.195	0.89	0.994	0.6882	0.110768
Marantaceae	Marantaceae	Marantaceae	Marantaceae	Thalia	dealbata	PMR2134	WTU 254738	UWBM PR 7879	Y	49.476	0.594	1.004	0.892	0.992	0.8076	0.157218
Ceroxyloideae	Arecaceae	Ceroxyloideae	Phytelephanteae	Ammandra	decasperma	PMR874	FTG 63605	UWBM PR 6711	N	51.547	0.557	1.079	0.805	0.994	0.91565	0.13524
Ceroxyloideae	Arecaceae	Ceroxyloideae	Phytelephanteae	Ammandra	decasperma	PMR874	FTG 63605	UWBM PR 6711	N	41.925	0.631	1.068	0.83	0.991	0.6771	0.104096
Ceroxyloideae	Arecaceae	Ceroxyloideae	Phytelephanteae	Ammandra	decasperma	PMR874	FTG 63605	UWBM PR 6711	N	36.877	0.57	1.063	0.826	0.995	0.9447	0.139612
Ceroxyloideae	Arecaceae	Ceroxyloideae	Phytelephanteae	Ammandra	decasperma	PMR874	FTG 63605	UWBM PR 6711	N	87.223	0.636	1.05	0.844	0.994	0.9102	0.177472
Ceroxyloideae	Arecaceae	Ceroxyloideae	Phytelephanteae	Ammandra	decasperma	PMR874	FTG 63605	UWBM PR 6711	N	39.551	0.566	1.013	0.793	0.987	0.766	0.103407
Ceroxyloideae	Arecaceae	Ceroxyloideae	Phytelephanteae	Ammandra	decasperma	PMR874	FTG 63605	UWBM PR 6711	N	41.033	0.565	1.029	0.81	0.989	0.7867	0.168445
Ceroxyloideae	Arecaceae	Ceroxyloideae	Phytelephanteae	Ammandra	decasperma	PMR874	FTG 63605	UWBM PR 6711	N	51.985	0.599	1.029	0.852	0.996	0.8278	0.125578
Ceroxyloideae	Arecaceae	Ceroxyloideae	Phytelephanteae	Ammandra	decasperma	PMR874	FTG 63605	UWBM PR 6711	N	51.462	0.468	1.129	0.748	0.975	1.27625	0.176516
Ceroxyloideae	Arecaceae	Ceroxyloideae	Phytelephanteae	Ammandra	decasperma	PMR874	FTG 63605	UWBM PR 6711	N	64.162	0.556	1.155	0.789	0.993	1.0425	0.255205
Ceroxyloideae	Arecaceae	Ceroxyloideae	Phytelephanteae	Ammandra	decasperma	PMR874	FTG 63605	UWBM PR 6711	N	73.303	0.623	1.187	0.819	0.991	0.9453	0.167162
Ceroxyloideae	Arecaceae	Ceroxyloideae	Phytelephanteae	Ammandra	decasperma	PMR874	FTG 63605	UWBM PR 6711	N	69.213	0.541	1.035	0.823	0.994	1.0276	0.135016
Ceroxyloideae	Arecaceae	Ceroxyloideae	Phytelephanteae	Ammandra	decasperma	PMR874	FTG 63605	UWBM PR 6711	N	60.901	0.504	1.047	0.767	0.991	1.21155	0.159524
Ceroxyloideae	Arecaceae	Ceroxyloideae	Phytelephanteae	Ammandra	decasperma	PMR874	FTG 63605	UWBM PR 6711	N	50.462	0.53	1.024	0.774	0.984	0.94865	0.100204
Ceroxyloideae	Arecaceae	Ceroxyloideae	Phytelephanteae	Ammandra	decasperma	PMR874	FTG 63605	UWBM PR 6711	N	55.72	0.532	1.049	0.782	0.991	1.10145	0.147197
Ceroxyloideae	Arecaceae	Ceroxyloideae	Phytelephanteae	Ammandra	decasperma	PMR874	FTG 63605	UWBM PR 6711	N	47.498	0.593	1.114	0.831	0.995	0.8353	0.118761
Ceroxyloideae	Arecaceae	Ceroxyloideae	Phytelephanteae	Ammandra	decasperma	PMR874	FTG 63605	UWBM PR 6711	N	60.039	0.554	1.091	0.812	0.996	1.03125	0.210836
Ceroxyloideae	Arecaceae	Ceroxyloideae	Phytelephanteae	Ammandra	decasperma	PMR874	FTG 63605	UWBM PR 6711	N	38.994	0.521	1.111	0.805	0.991	0.8521	0.157364
Ceroxyloideae	Arecaceae	Ceroxyloideae	Phytelephanteae	Ammandra	decasperma	PMR874	FTG 63605	UWBM PR 6711	N	38.7	0.551	1.012	0.797	0.99	0.8708	0.168934
Ceroxyloideae	Arecaceae	Ceroxyloideae	Phytelephanteae	Ammandra	decasperma	PMR874	FTG 63605	UWBM PR 6711	N	68.194	0.562	1.073	0.788	0.99	1.01385	0.130155
Ceroxyloideae	Arecaceae	Ceroxyloideae	Phytelephanteae	Ammandra	decasperma	PMR874	FTG 63605	UWBM PR 6711	N	30.988	0.47	1.169	0.788	0.99	0.814	0.168074
Ceroxyloideae	Arecaceae	Ceroxyloideae	Phytelephanteae	Ammandra	decasperma	PMR874	FTG 63605	UWBM PR 6711	N	66.95	0.575	1.06	0.817	0.996	0.9896	0.145546
Ceroxyloideae	Arecaceae	Ceroxyloideae	Phytelephanteae	Ammandra	decasperma	PMR874	FTG 63605	UWBM PR 6711	N	88.842	0.569	1.025	0.817	0.99	1.2661	0.273192
Ceroxyloideae	Arecaceae	Ceroxyloideae	Phytelephanteae	Ammandra	decasperma	PMR874	FTG 63605	UWBM PR 6711	N	110.439	0.506	1.103	0.772	0.994	1.7459	0.238332
Ceroxyloideae	Arecaceae	Ceroxyloideae	Phytelephanteae	Ammandra	decasperma	PMR874	FTG 63605	UWBM PR 6711	N	50.919	0.497	1.084	0.756	0.991	1.0832	0.139644
Ceroxyloideae	Arecaceae	Ceroxyloideae	Phytelephanteae	Ammandra	decasperma	PMR874	FTG 63605	UWBM PR 6711	N	46.967	0.515	1.017	0.763	0.996	1.1349	0.097455
Ceroxyloideae	Arecaceae	Ceroxyloideae	Phytelephanteae	Ammandra	decasperma	PMR874	FTG 63605	UWBM PR 6711	N	95.061	0.533	1.019	0.8	0.996	1.3113	0.090421
Ceroxyloideae	Arecaceae	Ceroxyloideae	Phytelephanteae	Ammandra	decasperma	PMR874	FTG 63605	UWBM PR 6711	N	48.133	0.516	1.02	0.797	0.993	1.04915	0.304786
Ceroxyloideae	Arecaceae	Ceroxyloideae	Phytelephanteae	Ammandra	decasperma	PMR874	FTG 63605	UWBM PR 6711	N	45.698	0.651	1.065	0.848	0.993	0.6789	0.137349
Ceroxyloideae	Arecaceae	Ceroxyloideae	Phytelephanteae	Ammandra	decasperma	PMR874	FTG 63605	UWBM PR 6711	N	35.378	0.502	1.163	0.793	0.993	0.8466	0.0617
Ceroxyloideae	Arecaceae	Ceroxyloideae	Phytelephanteae	Ammandra	decasperma	PMR874	FTG 63605	UWBM PR 6711	N	90.678	0.649	1.012	0.865	0.996	1.00405	0.072689
Ceroxyloideae	Arecaceae	Ceroxyloideae	Phytelephanteae	Ammandra	decasperma	PMR874	FTG 63605	UWBM PR 6711	N	35.506	0.496	1.047	0.789	0.987	0.9013	0.106835
Iriarteeae	Arecaceae	Arecoideae	Iriarteeae	Iriartea	deltoidea	PMR860	FTG 136538	UWBM PR 6697	Y	73.916	0.657	1.696	0.932	0.995	0.6692	0.138335
Iriarteeae	Arecaceae	Arecoideae	Iriarteeae	Iriartea	deltoidea	PMR860	FTG 136538	UWBM PR 6697	Y	83.341	0.684	1.287	0.944	0.996	0.6391	0.114214
Iriarteeae	Arecaceae	Arecoideae	Iriarteeae	Iriartea	deltoidea	PMR860	FTG 136538	UWBM PR 6697	Y	96.344	0.67	1.255	0.927	0.996	0.8173	0.086402
Iriarteeae	Arecaceae	Arecoideae	Iriarteeae	Iriartea	deltoidea	PMR860	FTG 136538	UWBM PR 6697	Y	87.335	0.637	1.214	0.93	0.996	0.57105	0.094684
Iriarteeae	Arecaceae	Arecoideae	Iriarteeae	Iriartea	deltoidea	PMR860	FTG 136538	UWBM PR 6697	Y	81.718	0.608	2.012	0.936	0.995	0.6065	0.129336
Iriarteeae	Arecaceae	Arecoideae	Iriarteeae	Iriartea	deltoidea	PMR860	FTG 136538	UWBM PR 6697	Y	54.666	0.556	1.544	0.901	0.994	0.7591	0.105467
Iriarteeae	Arecaceae	Arecoideae	Iriarteeae	Iriartea	deltoidea	PMR860	FTG 136538	UWBM PR 6697	Y	66.184	0.627	1.049	0.917	0.996	0.71035	0.096204
Iriarteeae	Arecaceae	Arecoideae	Iriarteeae	Iriartea	deltoidea	PMR860	FTG 136538	UWBM PR 6697	Y	105.16	0.693	1.159	0.938	0.996	0.7303	0.081524
Iriarteeae	Arecaceae	Arecoideae	Iriarteeae	Iriartea	deltoidea	PMR860	FTG 136538	UWBM PR 6697	Y	82.18	0.597	2.01	0.912	0.995	0.7365	0.130996
Iriarteeae	Arecaceae	Arecoideae	Iriarteeae	Iriartea	deltoidea	PMR860	FTG 136538	UWBM PR 6697	Y	85.538	0.664	1.404	0.931	0.996	0.724	0.111796
Iriarteeae	Arecaceae	Arecoideae	Iriarteeae	Iriartea	deltoidea	PMR860	FTG 136538	UWBM PR 6697	Y	78.285	0.561	1.809	0.92	0.995	0.7939	0.12545
Iriarteeae	Arecaceae	Arecoideae	Iriarteeae	Iriartea	deltoidea	PMR860	FTG 136538	UWBM PR 6697	Y	50.451	0.603	1.821	0.902	0.995	0.56085	0.13268
Iriarteeae	Arecaceae	Arecoideae	Iriarteeae	Iriartea	deltoidea	PMR860	FTG 136538	UWBM PR 6697	Y	84.274	0.565	1.956	0.915	0.994	0.73795	0.16637
Iriarteeae	Arecaceae	Arecoideae	Iriarteeae	Iriartea	deltoidea	PMR860	FTG 136538	UWBM PR 6697	Y	123.857	0.733	1.194	0.948	0.997	0.6247	0.09292
Iriarteeae	Arecaceae	Arecoideae	Iriarteeae	Iriartea	deltoidea	PMR860	FTG 136538	UWBM PR 6697	Y	59.796	0.597	1.297	0.909	0.995	0.92545	0.086141
Iriarteeae	Arecaceae	Arecoideae	Iriarteeae	Iriartea	deltoidea	PMR860	FTG 136538	UWBM PR 6697	Y	71.377	0.571	1.627	0.92	0.995	0.676	0.105396
Iriarteeae	Arecaceae	Arecoideae	Iriarteeae	Iriartea	deltoidea	PMR860	FTG 136538	UWBM PR 6697	Y	99.796	0.572	1.549	0.922	0.995	0.786	0.118476
Iriarteeae	Arecaceae	Arecoideae	Iriarteeae	Iriartea	deltoidea	PMR860	FTG 136538	UWBM PR 6697	Y	71.506	0.568	1.641	0.909	0.995	0.82	0.108865
Iriarteeae	Arecaceae	Arecoideae	Iriarteeae	Iriartea	deltoidea	PMR860	FTG 136538	UWBM PR 6697	Y	45.835	0.619	1.686	0.929	0.994	0.4906	0.096221
Iriarteeae	Arecaceae	Arecoideae	Iriarteeae	Iriartea	deltoidea	PMR860	FTG 136538	UWBM PR 6697	Y	71.719	0.6	1.588	0.917	0.995	0.7093	0.14829
Iriarteeae	Arecaceae	Arecoideae	Iriarteeae	Iriartea	deltoidea	PMR860	FTG 136538	UWBM PR 6697	Y	84.841	0.68	1.247	0.931	0.996	0.5603	0.080402
Iriarteeae	Arecaceae	Arecoideae	Iriarteeae	Iriartea	deltoidea	PMR860	FTG 136538	UWBM PR 6697	Y	87.936	0.759	1.124	0.954	0.996	0.5791	0.056831
Iriarteeae	Arecaceae	Arecoideae	Iriarteeae	Iriartea	deltoidea	PMR860	FTG 136538	UWBM PR 6697	Y	100.857	0.64	1.581	0.932	0.994	0.7905	0.127334
Iriarteeae	Arecaceae	Arecoideae	Iriarteeae	Iriartea	deltoidea	PMR860	FTG 136538	UWBM PR 6697	Y	57.851	0.668	1.379	0.926	0.996	0.5696	0.10037
Iriarteeae	Arecaceae	Arecoideae	Iriarteeae	Iriartea	deltoidea	PMR860	FTG 136538	UWBM PR 6697	Y	115.812	0.647	1.404	0.944	0.996	0.68985	0.091706
Iriarteeae	Arecaceae	Arecoideae	Iriarteeae	Iriartea	deltoidea	PMR860	FTG 136538	UWBM PR 6697	Y	81.614	0.67	1.389	0.94	0.996	0.6513	0.101183
Iriarteeae	Arecaceae	Arecoideae	Iriarteeae	Iriartea	deltoidea	PMR860	FTG 136538	UWBM PR 6697	Y	64.093	0.574	1.562	0.907	0.994	0.75495	0.168998
Iriarteeae	Arecaceae	Arecoideae	Iriarteeae	Iriartea	deltoidea	PMR860	FTG 136538	UWBM PR 6697	Y	85.811	0.656	1.396	0.931	0.996	0.6721	0.093576
Iriarteeae	Arecaceae	Arecoideae	Iriarteeae	Iriartea	deltoidea	PMR860	FTG 136538	UWBM PR 6697	Y	87.363	0.62	1.714	0.935	0.996	0.6412	0.126205
Iriarteeae	Arecaceae	Arecoideae	Iriarteeae	Iriartea	deltoidea	PMR860	FTG 136538	UWBM PR 6697	Y	64.386	0.61	1.938	0.929	0.995	0.7591	0.134343
Iriarteeae	Arecaceae	Arecoideae	Iriarteeae	Iriartea	deltoidea	PMR860	FTG 136538	UWBM PR 6697	Y	82.216	0.651	1.133	0.915	0.996	0.73985	0.126969
Calamoideae	Arecaceae	Calamoideae	Calameae	Pigafetta	elata	PMR855	FTG 76501	UWBM PR 6692	N	18.501	0.655	1.283	0.851	0.995	0.6102	0.130087
Calamoideae	Arecaceae	Calamoideae	Calameae	Pigafetta	elata	PMR855	FTG 76501	UWBM PR 6692	N	65.484	0.402	1.119	0.767	0.995	1.51525	0.141799
Calamoideae	Arecaceae	Calamoideae	Calameae	Pigafetta	elata	PMR855	FTG 76501	UWBM PR 6692	N	18.336	0.566	1.083	0.836	0.992	0.7362	0.093828
Calamoideae	Arecaceae	Calamoideae	Calameae	Pigafetta	elata	PMR855	FTG 76501	UWBM PR 6692	N	50.066	0.458	1.182	0.801	0.995	1.13695	0.184887
Calamoideae	Arecaceae	Calamoideae	Calameae	Pigafetta	elata	PMR855	FTG 76501	UWBM PR 6692	N	60.658	0.458	1.264	0.783	0.995	1.2739	0.128363
Calamoideae	Arecaceae	Calamoideae	Calameae	Pigafetta	elata	PMR855	FTG 76501	UWBM PR 6692	N	23.703	0.545	1.026	0.817	0.994	0.7535	0.077564
Calamoideae	Arecaceae	Calamoideae	Calameae	Pigafetta	elata	PMR855	FTG 76501	UWBM PR 6692	N	21.47	0.557	1.096	0.81	0.994	0.7661	0.137313
Calamoideae	Arecaceae	Calamoideae	Calameae	Pigafetta	elata	PMR855	FTG 76501	UWBM PR 6692	N	26.299	0.472	1.24	0.776	0.993	0.8744	0.141732
Calamoideae	Arecaceae	Calamoideae	Calameae	Pigafetta	elata	PMR855	FTG 76501	UWBM PR 6692	N	23.926	0.502	1.294	0.831	0.994	0.81965	0.081836
Calamoideae	Arecaceae	Calamoideae	Calameae	Pigafetta	elata	PMR855	FTG 76501	UWBM PR 6692	N	19.589	0.555	1.167	0.809	0.986	0.6397	0.118738
Calamoideae	Arecaceae	Calamoideae	Calameae	Pigafetta	elata	PMR855	FTG 76501	UWBM PR 6692	N	17.032	0.632	1.509	0.87	0.995	0.5862	0.079981
Calamoideae	Arecaceae	Calamoideae	Calameae	Pigafetta	elata	PMR855	FTG 76501	UWBM PR 6692	N	37.402	0.531	1.179	0.799	0.994	1.0228	0.13137
Calamoideae	Arecaceae	Calamoideae	Calameae	Pigafetta	elata	PMR855	FTG 76501	UWBM PR 6692	N	22.356	0.575	1.18	0.829	0.99	0.70515	0.076357
Calamoideae	Arecaceae	Calamoideae	Calameae	Pigafetta	elata	PMR855	FTG 76501	UWBM PR 6692	N	26.679	0.501	1.287	0.78	0.994	0.9103	0.150627
Calamoideae	Arecaceae	Calamoideae	Calameae	Pigafetta	elata	PMR855	FTG 76501	UWBM PR 6692	N	51.204	0.442	1.104	0.802	0.995	1.4304	0.171047
Calamoideae	Arecaceae	Calamoideae	Calameae	Pigafetta	elata	PMR855	FTG 76501	UWBM PR 6692	N	28.781	0.522	1.194	0.822	0.994	0.7815	0.07828
Calamoideae	Arecaceae	Calamoideae	Calameae	Pigafetta	elata	PMR855	FTG 76501	UWBM PR 6692	N	26.37	0.584	1.131	0.852	0.994	0.8967	0.129545
Calamoideae	Arecaceae	Calamoideae	Calameae	Pigafetta	elata	PMR855	FTG 76501	UWBM PR 6692	N	18.644	0.646	1.048	0.843	0.995	0.6216	0.128725
Calamoideae	Arecaceae	Calamoideae	Calameae	Pigafetta	elata	PMR855	FTG 76501	UWBM PR 6692	N	16.192	0.585	1.099	0.826	0.994	0.62105	0.059095
Calamoideae	Arecaceae	Calamoideae	Calameae	Pigafetta	elata	PMR855	FTG 76501	UWBM PR 6692	N	29.766	0.593	1.091	0.843	0.992	0.7326	0.078792
Calamoideae	Arecaceae	Calamoideae	Calameae	Pigafetta	elata	PMR855	FTG 76501	UWBM PR 6692	N	25.716	0.51	1.146	0.808	0.995	0.8035	0.073163
Calamoideae	Arecaceae	Calamoideae	Calameae	Pigafetta	elata	PMR855	FTG 76501	UWBM PR 6692	N	36.291	0.545	1.125	0.804	0.994	0.955	0.136881
Calamoideae	Arecaceae	Calamoideae	Calameae	Pigafetta	elata	PMR855	FTG 76501	UWBM PR 6692	N	30.482	0.509	1.091	0.79	0.987	0.8616	0.091151
Calamoideae	Arecaceae	Calamoideae	Calameae	Pigafetta	elata	PMR855	FTG 76501	UWBM PR 6692	N	55.936	0.496	1.06	0.813	0.995	1.12795	0.124495
Calamoideae	Arecaceae	Calamoideae	Calameae	Pigafetta	elata	PMR855	FTG 76501	UWBM PR 6692	N	32.484	0.505	1.167	0.803	0.994	0.9353	0.089488
Calamoideae	Arecaceae	Calamoideae	Calameae	Pigafetta	elata	PMR855	FTG 76501	UWBM PR 6692	N	18.341	0.446	1.166	0.77	0.996	0.76	0.080488
Calamoideae	Arecaceae	Calamoideae	Calameae	Pigafetta	elata	PMR855	FTG 76501	UWBM PR 6692	N	19.33	0.522	1.094	0.803	0.995	0.6765	0.088872
Calamoideae	Arecaceae	Calamoideae	Calameae	Pigafetta	elata	PMR855	FTG 76501	UWBM PR 6692	N	32.702	0.543	1.245	0.807	0.992	0.8883	0.127931
Areceae	Arecaceae	Arecoideae	Euterpeae	Hyospathe	elegans	PMR857	FTG 88461	UWBM PR 6694	N	83.831	0.493	1.314	0.829	0.994	1.39635	0.154199
Areceae	Arecaceae	Arecoideae	Euterpeae	Hyospathe	elegans	PMR857	FTG 88461	UWBM PR 6694	N	112.156	0.611	1.103	0.899	1	1.2451	0.117804
Areceae	Arecaceae	Arecoideae	Euterpeae	Hyospathe	elegans	PMR857	FTG 88461	UWBM PR 6694	N	66.882	0.534	1.101	0.826	0.991	1.0802	0.126814
Areceae	Arecaceae	Arecoideae	Euterpeae	Hyospathe	elegans	PMR857	FTG 88461	UWBM PR 6694	N	82.134	0.559	1.081	0.85	1	1.1606	0.125037
Areceae	Arecaceae	Arecoideae	Euterpeae	Hyospathe	elegans	PMR857	FTG 88461	UWBM PR 6694	N	119.248	0.574	1.101	0.881	0.994	1.61955	0.139778
Areceae	Arecaceae	Arecoideae	Euterpeae	Hyospathe	elegans	PMR857	FTG 88461	UWBM PR 6694	N	76.654	0.539	1.077	0.845	0.994	1.2693	0.171656
Areceae	Arecaceae	Arecoideae	Euterpeae	Hyospathe	elegans	PMR857	FTG 88461	UWBM PR 6694	N	74.192	0.495	1.152	0.83	0.995	1.1552	0.3244
Areceae	Arecaceae	Arecoideae	Euterpeae	Hyospathe	elegans	PMR857	FTG 88461	UWBM PR 6694	N	94.936	0.604	1.306	0.885	0.995	1.2248	0.19251
Areceae	Arecaceae	Arecoideae	Euterpeae	Hyospathe	elegans	PMR857	FTG 88461	UWBM PR 6694	N	72.48	0.628	1.254	0.9	1	0.81955	0.0914
Areceae	Arecaceae	Arecoideae	Euterpeae	Hyospathe	elegans	PMR857	FTG 88461	UWBM PR 6694	N	95.432	0.425	1.28	0.801	0.981	1.813	0.180285
Areceae	Arecaceae	Arecoideae	Euterpeae	Hyospathe	elegans	PMR857	FTG 88461	UWBM PR 6694	N	41.174	0.539	1.366	0.849	0.994	1.0921	0.168673
Areceae	Arecaceae	Arecoideae	Euterpeae	Hyospathe	elegans	PMR857	FTG 88461	UWBM PR 6694	N	89.18	0.606	1.118	0.831	0.995	1.4212	0.22543
Areceae	Arecaceae	Arecoideae	Euterpeae	Hyospathe	elegans	PMR857	FTG 88461	UWBM PR 6694	N	88.242	0.501	1.192	0.82	0.995	1.5624	0.137198
Areceae	Arecaceae	Arecoideae	Euterpeae	Hyospathe	elegans	PMR857	FTG 88461	UWBM PR 6694	N	87.037	0.634	1.046	0.878	0.999	0.9702	0.103651
Areceae	Arecaceae	Arecoideae	Euterpeae	Hyospathe	elegans	PMR857	FTG 88461	UWBM PR 6694	N	112.515	0.492	1.185	0.83	0.977	1.5718	0.244332
Areceae	Arecaceae	Arecoideae	Euterpeae	Hyospathe	elegans	PMR857	FTG 88461	UWBM PR 6694	N	101.282	0.53	1.209	0.868	0.993	1.3424	0.141811
Areceae	Arecaceae	Arecoideae	Euterpeae	Hyospathe	elegans	PMR857	FTG 88461	UWBM PR 6694	N	92.341	0.533	1.19	0.812	0.995	1.3376	0.13749
Areceae	Arecaceae	Arecoideae	Euterpeae	Hyospathe	elegans	PMR857	FTG 88461	UWBM PR 6694	N	88.163	0.598	1.185	0.882	0.999	1.0086	0.10502
Areceae	Arecaceae	Arecoideae	Euterpeae	Hyospathe	elegans	PMR857	FTG 88461	UWBM PR 6694	N	86.472	0.511	1.15	0.839	0.989	1.376	0.166699
Areceae	Arecaceae	Arecoideae	Euterpeae	Hyospathe	elegans	PMR857	FTG 88461	UWBM PR 6694	N	140.057	0.474	1.441	0.854	0.993	1.9925	0.167587
Areceae	Arecaceae	Arecoideae	Euterpeae	Hyospathe	elegans	PMR857	FTG 88461	UWBM PR 6694	N	67.465	0.51	1.37	0.802	0.995	1.4678	0.195472
Areceae	Arecaceae	Arecoideae	Euterpeae	Hyospathe	elegans	PMR857	FTG 88461	UWBM PR 6694	N	52.646	0.633	1.22	0.836	0.995	0.8703	0.123864
Areceae	Arecaceae	Arecoideae	Euterpeae	Hyospathe	elegans	PMR857	FTG 88461	UWBM PR 6694	N	106.532	0.663	1.07	0.889	0.999	1.00295	0.134777
Areceae	Arecaceae	Arecoideae	Euterpeae	Hyospathe	elegans	PMR857	FTG 88461	UWBM PR 6694	N	72.779	0.524	1.283	0.836	0.996	1.2428	0.135934
Areceae	Arecaceae	Arecoideae	Euterpeae	Hyospathe	elegans	PMR857	FTG 88461	UWBM PR 6694	N	91.682	0.481	1.127	0.852	0.996	1.2692	0.15096
Areceae	Arecaceae	Arecoideae	Euterpeae	Hyospathe	elegans	PMR857	FTG 88461	UWBM PR 6694	N	86.624	0.509	1.151	0.863	0.995	1.3122	0.159391
Areceae	Arecaceae	Arecoideae	Euterpeae	Hyospathe	elegans	PMR857	FTG 88461	UWBM PR 6694	N	81.937	0.416	1.724	0.844	0.984	1.33095	0.210981
Areceae	Arecaceae	Arecoideae	Euterpeae	Hyospathe	elegans	PMR857	FTG 88461	UWBM PR 6694	N	101.381	0.485	1.196	0.846	0.995	1.5566	0.205578
Calamoideae	Arecaceae	Calamoideae	Calameae	Plectocomia	elongata	PMR847	FTG 93078	UWBM PR 6684	N	39.918	0.526	1.192	0.794	0.992	0.9158	0.090933
Calamoideae	Arecaceae	Calamoideae	Calameae	Plectocomia	elongata	PMR847	FTG 93078	UWBM PR 6684	N	57.696	0.527	1.19	0.791	0.993	1.33505	0.109664
Calamoideae	Arecaceae	Calamoideae	Calameae	Plectocomia	elongata	PMR847	FTG 93078	UWBM PR 6684	N	213.908	0.541	1.029	0.83	0.992	1.81745	0.179988
Calamoideae	Arecaceae	Calamoideae	Calameae	Plectocomia	elongata	PMR847	FTG 93078	UWBM PR 6684	N	52.938	0.516	1.154	0.78	0.986	1.062	0.165156
Calamoideae	Arecaceae	Calamoideae	Calameae	Plectocomia	elongata	PMR847	FTG 93078	UWBM PR 6684	N	36.646	0.472	1.3	0.765	0.979	1.0196	0.113004
Calamoideae	Arecaceae	Calamoideae	Calameae	Plectocomia	elongata	PMR847	FTG 93078	UWBM PR 6684	N	80.098	0.548	1.028	0.787	0.995	1.47865	0.160456
Calamoideae	Arecaceae	Calamoideae	Calameae	Plectocomia	elongata	PMR847	FTG 93078	UWBM PR 6684	N	47.214	0.526	1.166	0.773	0.977	1.1677	0.155373
Calamoideae	Arecaceae	Calamoideae	Calameae	Plectocomia	elongata	PMR847	FTG 93078	UWBM PR 6684	N	35.766	0.502	1.26	0.799	0.991	0.8471	0.082839
Calamoideae	Arecaceae	Calamoideae	Calameae	Plectocomia	elongata	PMR847	FTG 93078	UWBM PR 6684	N	83.834	0.496	1.047	0.798	0.995	1.5679	0.207902
Calamoideae	Arecaceae	Calamoideae	Calameae	Plectocomia	elongata	PMR847	FTG 93078	UWBM PR 6684	N	56.79	0.432	1.042	0.783	0.996	1.3117	0.123942
Calamoideae	Arecaceae	Calamoideae	Calameae	Plectocomia	elongata	PMR847	FTG 93078	UWBM PR 6684	N	65.748	0.471	1.084	0.775	0.991	1.1517	0.147716
Calamoideae	Arecaceae	Calamoideae	Calameae	Plectocomia	elongata	PMR847	FTG 93078	UWBM PR 6684	N	47.785	0.502	1.1	0.771	0.991	1.0782	0.112161
Calamoideae	Arecaceae	Calamoideae	Calameae	Plectocomia	elongata	PMR847	FTG 93078	UWBM PR 6684	N	40.298	0.541	1.103	0.773	0.986	0.93975	0.188178
Calamoideae	Arecaceae	Calamoideae	Calameae	Plectocomia	elongata	PMR847	FTG 93078	UWBM PR 6684	N	161.892	0.646	1.083	0.844	0.989	1.402	0.166093
Calamoideae	Arecaceae	Calamoideae	Calameae	Plectocomia	elongata	PMR847	FTG 93078	UWBM PR 6684	N	128.515	0.553	1.086	0.813	0.993	1.6326	0.228898
Calamoideae	Arecaceae	Calamoideae	Calameae	Plectocomia	elongata	PMR847	FTG 93078	UWBM PR 6684	N	28.197	0.561	1.154	0.802	0.975	0.7012	0.093845
Calamoideae	Arecaceae	Calamoideae	Calameae	Plectocomia	elongata	PMR847	FTG 93078	UWBM PR 6684	N	42.632	0.45	1.243	0.742	0.986	1.2712	0.163512
Calamoideae	Arecaceae	Calamoideae	Calameae	Plectocomia	elongata	PMR847	FTG 93078	UWBM PR 6684	N	39.299	0.487	1.109	0.796	0.995	0.9931	0.096527
Calamoideae	Arecaceae	Calamoideae	Calameae	Plectocomia	elongata	PMR847	FTG 93078	UWBM PR 6684	N	35.042	0.41	1.044	0.732	0.993	1.2524	0.166395
Calamoideae	Arecaceae	Calamoideae	Calameae	Plectocomia	elongata	PMR847	FTG 93078	UWBM PR 6684	N	71.834	0.491	1.135	0.811	0.993	1.1236	0.137458
Calamoideae	Arecaceae	Calamoideae	Calameae	Plectocomia	elongata	PMR847	FTG 93078	UWBM PR 6684	N	59.375	0.513	1.267	0.789	0.995	1.1695	0.164057
Calamoideae	Arecaceae	Calamoideae	Calameae	Plectocomia	elongata	PMR847	FTG 93078	UWBM PR 6684	N	38.846	0.494	1.183	0.747	0.989	1.03825	0.095815
Calamoideae	Arecaceae	Calamoideae	Calameae	Plectocomia	elongata	PMR847	FTG 93078	UWBM PR 6684	N	58.904	0.509	1.101	0.771	0.986	1.2336	0.199194
Calamoideae	Arecaceae	Calamoideae	Calameae	Plectocomia	elongata	PMR847	FTG 93078	UWBM PR 6684	N	74.402	0.522	1.122	0.797	0.994	1.2542	0.133722
Calamoideae	Arecaceae	Calamoideae	Calameae	Plectocomia	elongata	PMR847	FTG 93078	UWBM PR 6684	N	53.597	0.487	1.011	0.773	0.995	1.2135	0.185212
Calamoideae	Arecaceae	Calamoideae	Calameae	Plectocomia	elongata	PMR847	FTG 93078	UWBM PR 6684	N	20.731	0.642	1.152	0.854	0.993	0.5032	0.147741
Trachycarpeae	Arecaceae	Coryphoideae	Trachycarpeae	Rhapis	excelsa	MO-001	MO 6608953	UWBM PR 41485	N	116.563	0.602	1.067	0.876	0.994	1.1683	0.138221
Trachycarpeae	Arecaceae	Coryphoideae	Trachycarpeae	Rhapis	excelsa	MO-001	MO 6608953	UWBM PR 41485	N	48.757	0.625	1.258	0.894	0.995	0.6617	0.113242
Trachycarpeae	Arecaceae	Coryphoideae	Trachycarpeae	Rhapis	excelsa	MO-001	MO 6608953	UWBM PR 41485	N	49.423	0.561	1.33	0.864	0.995	0.74545	0.150497
Trachycarpeae	Arecaceae	Coryphoideae	Trachycarpeae	Rhapis	excelsa	MO-001	MO 6608953	UWBM PR 41485	N	44.077	0.592	1.297	0.894	0.995	0.6814	0.141582
Trachycarpeae	Arecaceae	Coryphoideae	Trachycarpeae	Rhapis	excelsa	MO-001	MO 6608953	UWBM PR 41485	N	89.629	0.576	1.017	0.873	0.995	1.04895	0.138221
Trachycarpeae	Arecaceae	Coryphoideae	Trachycarpeae	Rhapis	excelsa	MO-001	MO 6608953	UWBM PR 41485	N	84.953	0.578	1.118	0.87	0.996	0.9963	0.152059
Trachycarpeae	Arecaceae	Coryphoideae	Trachycarpeae	Rhapis	excelsa	MO-001	MO 6608953	UWBM PR 41485	N	102.861	0.494	1.171	0.848	0.995	1.3833	0.177245
Trachycarpeae	Arecaceae	Coryphoideae	Trachycarpeae	Rhapis	excelsa	MO-001	MO 6608953	UWBM PR 41485	N	92.881	0.61	1.099	0.883	0.994	1.0195	0.123987
Trachycarpeae	Arecaceae	Coryphoideae	Trachycarpeae	Rhapis	excelsa	MO-001	MO 6608953	UWBM PR 41485	N	85.744	0.536	1.211	0.872	0.995	0.9414	0.138438
Trachycarpeae	Arecaceae	Coryphoideae	Trachycarpeae	Rhapis	excelsa	MO-001	MO 6608953	UWBM PR 41485	N	42.48	0.635	1.111	0.885	0.995	0.72235	0.108878
Trachycarpeae	Arecaceae	Coryphoideae	Trachycarpeae	Rhapis	excelsa	MO-001	MO 6608953	UWBM PR 41485	N	67.78	0.57	1.058	0.848	0.995	0.9447	0.090531
Trachycarpeae	Arecaceae	Coryphoideae	Trachycarpeae	Rhapis	excelsa	MO-001	MO 6608953	UWBM PR 41485	N	109.895	0.524	1.149	0.885	0.994	1.3927	0.142945
Trachycarpeae	Arecaceae	Coryphoideae	Trachycarpeae	Rhapis	excelsa	MO-001	MO 6608953	UWBM PR 41485	N	113.548	0.553	1.132	0.889	0.995	1.0586	0.122879
Trachycarpeae	Arecaceae	Coryphoideae	Trachycarpeae	Rhapis	excelsa	MO-001	MO 6608953	UWBM PR 41485	N	89.571	0.597	1.196	0.885	0.995	0.99075	0.139862
Trachycarpeae	Arecaceae	Coryphoideae	Trachycarpeae	Rhapis	excelsa	MO-001	MO 6608953	UWBM PR 41485	N	179.882	0.525	1.14	0.878	0.995	1.5099	0.176516
Trachycarpeae	Arecaceae	Coryphoideae	Trachycarpeae	Rhapis	excelsa	MO-001	MO 6608953	UWBM PR 41485	N	172.683	0.659	1.016	0.905	0.995	1.1754	0.113205
Trachycarpeae	Arecaceae	Coryphoideae	Trachycarpeae	Rhapis	excelsa	MO-001	MO 6608953	UWBM PR 41485	N	115.468	0.472	1.167	0.864	0.996	1.25595	0.099595
Trachycarpeae	Arecaceae	Coryphoideae	Trachycarpeae	Rhapis	excelsa	MO-001	MO 6608953	UWBM PR 41485	N	130.851	0.581	1.16	0.896	0.995	1.2218	0.135897
Trachycarpeae	Arecaceae	Coryphoideae	Trachycarpeae	Rhapis	excelsa	MO-001	MO 6608953	UWBM PR 41485	N	92.732	0.558	1.091	0.873	0.995	1.2037	0.136051
Trachycarpeae	Arecaceae	Coryphoideae	Trachycarpeae	Rhapis	excelsa	MO-001	MO 6608953	UWBM PR 41485	N	136.094	0.709	1.059	0.937	0.996	0.9928	0.105958
Trachycarpeae	Arecaceae	Coryphoideae	Trachycarpeae	Rhapis	excelsa	MO-001	MO 6608953	UWBM PR 41485	N	149.037	0.597	1.025	0.908	0.996	1.157	0.148574
Trachycarpeae	Arecaceae	Coryphoideae	Trachycarpeae	Rhapis	excelsa	MO-001	MO 6608953	UWBM PR 41485	N	100.289	0.574	1.187	0.895	0.995	1.0257	0.109187
Trachycarpeae	Arecaceae	Coryphoideae	Trachycarpeae	Rhapis	excelsa	MO-001	MO 6608953	UWBM PR 41485	N	61.572	0.595	1.03	0.869	0.996	0.97085	0.131511
Trachycarpeae	Arecaceae	Coryphoideae	Trachycarpeae	Rhapis	excelsa	MO-001	MO 6608953	UWBM PR 41485	N	48.846	0.586	1.091	0.885	0.995	0.7037	0.112366
Trachycarpeae	Arecaceae	Coryphoideae	Trachycarpeae	Rhapis	excelsa	MO-001	MO 6608953	UWBM PR 41485	N	26.343	0.641	1.164	0.878	0.994	0.7205	0.131445
Trachycarpeae	Arecaceae	Coryphoideae	Trachycarpeae	Rhapis	excelsa	MO-001	MO 6608953	UWBM PR 41485	N	226.704	0.604	1.083	0.897	0.995	1.5031	0.229925
Trachycarpeae	Arecaceae	Coryphoideae	Trachycarpeae	Rhapis	excelsa	MO-001	MO 6608953	UWBM PR 41485	N	152.397	0.583	1.129	0.908	0.996	1.4089	0.148006
Trachycarpeae	Arecaceae	Coryphoideae	Trachycarpeae	Rhapis	excelsa	MO-001	MO 6608953	UWBM PR 41485	N	41.002	0.492	1.45	0.842	0.994	0.9061	0.181149
Trachycarpeae	Arecaceae	Coryphoideae	Trachycarpeae	Rhapis	excelsa	MO-001	MO 6608953	UWBM PR 41485	N	113.206	0.588	1.023	0.872	0.994	1.2153	0.148818
Trachycarpeae	Arecaceae	Coryphoideae	Trachycarpeae	Rhapis	excelsa	MO-001	MO 6608953	UWBM PR 41485	N	104.497	0.695	1.101	0.9	0.995	0.99665	0.143656
Iriarteeae	Arecaceae	Arecoideae	Iriarteeae	Socratea	exorrhiza	PMR1165	FTG 57351	UWBM PR 7002	Y	130.595	0.865	1.04	0.975	0.999	0.46415	0.08515
Iriarteeae	Arecaceae	Arecoideae	Iriarteeae	Socratea	exorrhiza	PMR1165	FTG 57351	UWBM PR 7002	Y	152.14	0.773	1.469	0.962	0.999	0.6842	0.132419
Iriarteeae	Arecaceae	Arecoideae	Iriarteeae	Socratea	exorrhiza	PMR1165	FTG 57351	UWBM PR 7002	Y	145.367	0.81	1.228	0.963	0.999	0.5818	0.070765
Iriarteeae	Arecaceae	Arecoideae	Iriarteeae	Socratea	exorrhiza	PMR1165	FTG 57351	UWBM PR 7002	Y	158.05	0.734	1.682	0.959	0.999	0.67225	0.093703
Iriarteeae	Arecaceae	Arecoideae	Iriarteeae	Socratea	exorrhiza	PMR1165	FTG 57351	UWBM PR 7002	Y	164.273	0.819	1.15	0.974	0.999	0.4278	0.067314
Iriarteeae	Arecaceae	Arecoideae	Iriarteeae	Socratea	exorrhiza	PMR1165	FTG 57351	UWBM PR 7002	Y	190.734	0.766	1.514	0.963	1	0.6696	0.113742
Iriarteeae	Arecaceae	Arecoideae	Iriarteeae	Socratea	exorrhiza	PMR1165	FTG 57351	UWBM PR 7002	Y	144.149	0.723	1.158	0.949	0.996	0.53	0.093528
Iriarteeae	Arecaceae	Arecoideae	Iriarteeae	Socratea	exorrhiza	PMR1165	FTG 57351	UWBM PR 7002	Y	116.995	0.593	2.073	0.94	0.994	0.54725	0.142207
Iriarteeae	Arecaceae	Arecoideae	Iriarteeae	Socratea	exorrhiza	PMR1165	FTG 57351	UWBM PR 7002	Y	107.331	0.586	2.063	0.942	0.995	0.6776	0.180619
Iriarteeae	Arecaceae	Arecoideae	Iriarteeae	Socratea	exorrhiza	PMR1165	FTG 57351	UWBM PR 7002	Y	179.044	0.728	1.767	0.957	0.999	0.542	0.145606
Iriarteeae	Arecaceae	Arecoideae	Iriarteeae	Socratea	exorrhiza	PMR1165	FTG 57351	UWBM PR 7002	Y	148.245	0.799	1.1	0.962	0.996	0.4709	0.119186
Iriarteeae	Arecaceae	Arecoideae	Iriarteeae	Socratea	exorrhiza	PMR1165	FTG 57351	UWBM PR 7002	Y	124.947	0.777	1.651	0.965	1	0.4773	0.099155
Iriarteeae	Arecaceae	Arecoideae	Iriarteeae	Socratea	exorrhiza	PMR1165	FTG 57351	UWBM PR 7002	Y	129.146	0.596	1.977	0.942	0.994	0.78255	0.182638
Iriarteeae	Arecaceae	Arecoideae	Iriarteeae	Socratea	exorrhiza	PMR1165	FTG 57351	UWBM PR 7002	Y	140.596	0.741	1.775	0.967	1	0.519	0.184793
Iriarteeae	Arecaceae	Arecoideae	Iriarteeae	Socratea	exorrhiza	PMR1165	FTG 57351	UWBM PR 7002	Y	139.362	0.728	1.093	0.956	0.996	0.5941	0.088099
Iriarteeae	Arecaceae	Arecoideae	Iriarteeae	Socratea	exorrhiza	PMR1165	FTG 57351	UWBM PR 7002	Y	138.398	0.737	1.402	0.952	0.996	0.796	0.13934
Iriarteeae	Arecaceae	Arecoideae	Iriarteeae	Socratea	exorrhiza	PMR1165	FTG 57351	UWBM PR 7002	Y	121.25	0.646	1.493	0.926	0.995	0.7063	0.113885
Iriarteeae	Arecaceae	Arecoideae	Iriarteeae	Socratea	exorrhiza	PMR1165	FTG 57351	UWBM PR 7002	Y	141.149	0.641	1.971	0.945	0.995	0.7081	0.199262
Iriarteeae	Arecaceae	Arecoideae	Iriarteeae	Socratea	exorrhiza	PMR1165	FTG 57351	UWBM PR 7002	Y	133.975	0.753	1.264	0.958	0.996	0.5374	0.076594
Iriarteeae	Arecaceae	Arecoideae	Iriarteeae	Socratea	exorrhiza	PMR1165	FTG 57351	UWBM PR 7002	Y	153.284	0.807	1.351	0.972	0.999	0.38345	0.080449
Iriarteeae	Arecaceae	Arecoideae	Iriarteeae	Socratea	exorrhiza	PMR1165	FTG 57351	UWBM PR 7002	Y	111.988	0.769	1.32	0.957	0.996	0.4726	0.096479
Iriarteeae	Arecaceae	Arecoideae	Iriarteeae	Socratea	exorrhiza	PMR1165	FTG 57351	UWBM PR 7002	Y	130.835	0.678	1.733	0.954	0.996	0.5938	0.102866
Iriarteeae	Arecaceae	Arecoideae	Iriarteeae	Socratea	exorrhiza	PMR1165	FTG 57351	UWBM PR 7002	Y	119.028	0.792	1.354	0.963	0.996	0.4938	0.085092
Iriarteeae	Arecaceae	Arecoideae	Iriarteeae	Socratea	exorrhiza	PMR1165	FTG 57351	UWBM PR 7002	Y	102.66	0.834	1.453	0.967	0.996	0.3938	0.066647
Iriarteeae	Arecaceae	Arecoideae	Iriarteeae	Socratea	exorrhiza	PMR1165	FTG 57351	UWBM PR 7002	Y	124.68	0.765	1.06	0.947	0.996	0.54895	0.070133
Chamaedoreeae	Arecaceae	Arecoideae	Chamaedoreeae	Synechanthus	fibrosus	PMR1170	FTG 34834	UWBM PR 7007	Y	46.225	0.75	1.075	0.944	0.996	0.37685	0.046998
Chamaedoreeae	Arecaceae	Arecoideae	Chamaedoreeae	Synechanthus	fibrosus	PMR1170	FTG 34834	UWBM PR 7007	Y	55.6	0.753	1.331	0.944	0.996	0.4765	0.059409
Chamaedoreeae	Arecaceae	Arecoideae	Chamaedoreeae	Synechanthus	fibrosus	PMR1170	FTG 34834	UWBM PR 7007	Y	45.757	0.708	1.177	0.925	0.995	0.5045	0.049631
Chamaedoreeae	Arecaceae	Arecoideae	Chamaedoreeae	Synechanthus	fibrosus	PMR1170	FTG 34834	UWBM PR 7007	Y	38.581	0.743	1.032	0.932	0.996	0.4124	0.039491
Chamaedoreeae	Arecaceae	Arecoideae	Chamaedoreeae	Synechanthus	fibrosus	PMR1170	FTG 34834	UWBM PR 7007	Y	53.724	0.785	1.207	0.95	0.996	0.413	0.057474
Chamaedoreeae	Arecaceae	Arecoideae	Chamaedoreeae	Synechanthus	fibrosus	PMR1170	FTG 34834	UWBM PR 7007	Y	37.74	0.753	1.123	0.94	0.996	0.35625	0.053156
Chamaedoreeae	Arecaceae	Arecoideae	Chamaedoreeae	Synechanthus	fibrosus	PMR1170	FTG 34834	UWBM PR 7007	Y	52.99	0.704	1.071	0.922	0.996	0.55835	0.113991
Chamaedoreeae	Arecaceae	Arecoideae	Chamaedoreeae	Synechanthus	fibrosus	PMR1170	FTG 34834	UWBM PR 7007	Y	56.68	0.778	1.187	0.944	0.996	0.4415	0.062376
Chamaedoreeae	Arecaceae	Arecoideae	Chamaedoreeae	Synechanthus	fibrosus	PMR1170	FTG 34834	UWBM PR 7007	Y	47.014	0.722	1.289	0.935	0.996	0.4955	0.075726
Chamaedoreeae	Arecaceae	Arecoideae	Chamaedoreeae	Synechanthus	fibrosus	PMR1170	FTG 34834	UWBM PR 7007	Y	82.62	0.698	1.178	0.939	0.996	0.5449	0.083611
Chamaedoreeae	Arecaceae	Arecoideae	Chamaedoreeae	Synechanthus	fibrosus	PMR1170	FTG 34834	UWBM PR 7007	Y	53.699	0.718	1.186	0.942	0.996	0.5105	0.078472
Chamaedoreeae	Arecaceae	Arecoideae	Chamaedoreeae	Synechanthus	fibrosus	PMR1170	FTG 34834	UWBM PR 7007	Y	39.216	0.706	1.155	0.93	0.996	0.675	0.070734
Chamaedoreeae	Arecaceae	Arecoideae	Chamaedoreeae	Synechanthus	fibrosus	PMR1170	FTG 34834	UWBM PR 7007	Y	54.826	0.738	1.083	0.949	0.996	0.4036	0.08125
Chamaedoreeae	Arecaceae	Arecoideae	Chamaedoreeae	Synechanthus	fibrosus	PMR1170	FTG 34834	UWBM PR 7007	Y	46.824	0.808	1.199	0.96	0.996	0.3398	0.039194
Chamaedoreeae	Arecaceae	Arecoideae	Chamaedoreeae	Synechanthus	fibrosus	PMR1170	FTG 34834	UWBM PR 7007	Y	47.418	0.78	1.104	0.947	0.997	0.4937	0.074261
Chamaedoreeae	Arecaceae	Arecoideae	Chamaedoreeae	Synechanthus	fibrosus	PMR1170	FTG 34834	UWBM PR 7007	Y	62.315	0.777	1.291	0.941	0.996	0.4339	0.058171
Chamaedoreeae	Arecaceae	Arecoideae	Chamaedoreeae	Synechanthus	fibrosus	PMR1170	FTG 34834	UWBM PR 7007	Y	36.92	0.774	1.132	0.945	0.996	0.4077	0.046546
Chamaedoreeae	Arecaceae	Arecoideae	Chamaedoreeae	Synechanthus	fibrosus	PMR1170	FTG 34834	UWBM PR 7007	Y	29.734	0.75	1.087	0.931	0.996	0.40405	0.06915
Chamaedoreeae	Arecaceae	Arecoideae	Chamaedoreeae	Synechanthus	fibrosus	PMR1170	FTG 34834	UWBM PR 7007	Y	51.387	0.816	1.075	0.956	0.996	0.3528	0.052365
Chamaedoreeae	Arecaceae	Arecoideae	Chamaedoreeae	Synechanthus	fibrosus	PMR1170	FTG 34834	UWBM PR 7007	Y	53.982	0.751	1.018	0.941	0.996	0.4922	0.083505
Chamaedoreeae	Arecaceae	Arecoideae	Chamaedoreeae	Synechanthus	fibrosus	PMR1170	FTG 34834	UWBM PR 7007	Y	52.261	0.794	1.215	0.957	0.996	0.3491	0.044707
Chamaedoreeae	Arecaceae	Arecoideae	Chamaedoreeae	Synechanthus	fibrosus	PMR1170	FTG 34834	UWBM PR 7007	Y	31.616	0.772	1.236	0.94	0.995	0.37715	0.061558
Chamaedoreeae	Arecaceae	Arecoideae	Chamaedoreeae	Synechanthus	fibrosus	PMR1170	FTG 34834	UWBM PR 7007	Y	59.421	0.729	1.516	0.951	0.996	0.4561	0.069872
Chamaedoreeae	Arecaceae	Arecoideae	Chamaedoreeae	Synechanthus	fibrosus	PMR1170	FTG 34834	UWBM PR 7007	Y	53.355	0.703	1.113	0.927	0.996	0.5157	0.082012
Chamaedoreeae	Arecaceae	Arecoideae	Chamaedoreeae	Synechanthus	fibrosus	PMR1170	FTG 34834	UWBM PR 7007	Y	36.097	0.778	1.023	0.946	0.996	0.3489	0.053635
Chamaedoreeae	Arecaceae	Arecoideae	Chamaedoreeae	Synechanthus	fibrosus	PMR1170	FTG 34834	UWBM PR 7007	Y	45.279	0.76	1.331	0.948	0.996	0.41205	0.060066
Chamaedoreeae	Arecaceae	Arecoideae	Chamaedoreeae	Synechanthus	fibrosus	PMR1170	FTG 34834	UWBM PR 7007	Y	42.477	0.646	1.101	0.901	0.992	0.6174	0.143921
Chamaedoreeae	Arecaceae	Arecoideae	Chamaedoreeae	Synechanthus	fibrosus	PMR1170	FTG 34834	UWBM PR 7007	Y	40.989	0.787	1.053	0.944	0.996	0.4054	0.088769
Chamaedoreeae	Arecaceae	Arecoideae	Chamaedoreeae	Synechanthus	fibrosus	PMR1170	FTG 34834	UWBM PR 7007	Y	56.773	0.798	1.013	0.953	0.996	0.4787	0.062099
Chamaedoreeae	Arecaceae	Arecoideae	Chamaedoreeae	Synechanthus	fibrosus	PMR1170	FTG 34834	UWBM PR 7007	Y	39.911	0.796	1.118	0.937	0.996	0.4374	0.045769
Chamaedoreeae	Arecaceae	Arecoideae	Chamaedoreeae	Synechanthus	fibrosus	PMR1170	FTG 34834	UWBM PR 7007	Y	44.378	0.791	1.009	0.947	0.996	0.3912	0.066382
Chamaedoreeae	Arecaceae	Arecoideae	Chamaedoreeae	Synechanthus	fibrosus	PMR1170	FTG 34834	UWBM PR 7007	Y	50.279	0.781	1.373	0.944	0.996	0.3913	0.06124
Chamaedoreeae	Arecaceae	Arecoideae	Chamaedoreeae	Synechanthus	fibrosus	PMR1170	FTG 34834	UWBM PR 7007	Y	49.115	0.812	1.077	0.95	0.995	0.3823	0.078248
Chamaedoreeae	Arecaceae	Arecoideae	Chamaedoreeae	Synechanthus	fibrosus	PMR1170	FTG 34834	UWBM PR 7007	Y	53.08	0.756	1.236	0.94	0.995	0.5467	0.073971
Chamaedoreeae	Arecaceae	Arecoideae	Chamaedoreeae	Synechanthus	fibrosus	PMR1170	FTG 34834	UWBM PR 7007	Y	38.799	0.771	1.085	0.939	0.996	0.4114	0.059746
Chamaedoreeae	Arecaceae	Arecoideae	Chamaedoreeae	Chamaedorea	fragrans	PMR1141	FTG (accession 5875A)	UWBM PR 6978	Y	37.146	0.679	1.276	0.913	0.994	0.4552	0.109962
Chamaedoreeae	Arecaceae	Arecoideae	Chamaedoreeae	Chamaedorea	fragrans	PMR1141	FTG (accession 5875A)	UWBM PR 6978	Y	38.625	0.725	1.184	0.942	0.996	0.3777	0.061891
Chamaedoreeae	Arecaceae	Arecoideae	Chamaedoreeae	Chamaedorea	fragrans	PMR1141	FTG (accession 5875A)	UWBM PR 6978	Y	18.601	0.806	1.095	0.947	0.996	0.2229	0.035391
Chamaedoreeae	Arecaceae	Arecoideae	Chamaedoreeae	Chamaedorea	fragrans	PMR1141	FTG (accession 5875A)	UWBM PR 6978	Y	37.688	0.616	1.318	0.905	0.994	0.59415	0.141201
Chamaedoreeae	Arecaceae	Arecoideae	Chamaedoreeae	Chamaedorea	fragrans	PMR1141	FTG (accession 5875A)	UWBM PR 6978	Y	32.287	0.708	1.251	0.92	0.995	0.4428	0.066022
Chamaedoreeae	Arecaceae	Arecoideae	Chamaedoreeae	Chamaedorea	fragrans	PMR1141	FTG (accession 5875A)	UWBM PR 6978	Y	57.52	0.739	1.316	0.942	0.996	0.4928	0.065112
Chamaedoreeae	Arecaceae	Arecoideae	Chamaedoreeae	Chamaedorea	fragrans	PMR1141	FTG (accession 5875A)	UWBM PR 6978	Y	49.761	0.709	1.435	0.931	0.995	0.5061	0.07926
Chamaedoreeae	Arecaceae	Arecoideae	Chamaedoreeae	Chamaedorea	fragrans	PMR1141	FTG (accession 5875A)	UWBM PR 6978	Y	19.98	0.682	1.181	0.902	0.992	0.3709	0.072933
Chamaedoreeae	Arecaceae	Arecoideae	Chamaedoreeae	Chamaedorea	fragrans	PMR1141	FTG (accession 5875A)	UWBM PR 6978	Y	40.95	0.764	1.218	0.948	0.996	0.2848	0.054538
Chamaedoreeae	Arecaceae	Arecoideae	Chamaedoreeae	Chamaedorea	fragrans	PMR1141	FTG (accession 5875A)	UWBM PR 6978	Y	36.462	0.731	1.259	0.925	0.995	0.50655	0.081699
Chamaedoreeae	Arecaceae	Arecoideae	Chamaedoreeae	Chamaedorea	fragrans	PMR1141	FTG (accession 5875A)	UWBM PR 6978	Y	27.666	0.713	1.046	0.928	0.996	0.4568	0.066652
Chamaedoreeae	Arecaceae	Arecoideae	Chamaedoreeae	Chamaedorea	fragrans	PMR1141	FTG (accession 5875A)	UWBM PR 6978	Y	17.314	0.596	1.307	0.904	0.996	0.4896	0.076949
Chamaedoreeae	Arecaceae	Arecoideae	Chamaedoreeae	Chamaedorea	fragrans	PMR1141	FTG (accession 5875A)	UWBM PR 6978	Y	18.849	0.729	1.498	0.93	0.995	0.36635	0.048033
Chamaedoreeae	Arecaceae	Arecoideae	Chamaedoreeae	Chamaedorea	fragrans	PMR1141	FTG (accession 5875A)	UWBM PR 6978	PY	36.394	0.677	1.485	0.927	0.995	0.4934	0.065446
Chamaedoreeae	Arecaceae	Arecoideae	Chamaedoreeae	Chamaedorea	fragrans	PMR1141	FTG (accession 5875A)	UWBM PR 6978	PY	24.915	0.603	1.806	0.908	0.994	0.4326	0.059773
Chamaedoreeae	Arecaceae	Arecoideae	Chamaedoreeae	Chamaedorea	fragrans	PMR1141	FTG (accession 5875A)	UWBM PR 6978	Y	35.843	0.639	1.939	0.92	0.993	0.5407	0.062988
Chamaedoreeae	Arecaceae	Arecoideae	Chamaedoreeae	Chamaedorea	fragrans	PMR1141	FTG (accession 5875A)	UWBM PR 6978	PY	20.766	0.723	1.096	0.913	0.995	0.36925	0.074548
Chamaedoreeae	Arecaceae	Arecoideae	Chamaedoreeae	Chamaedorea	fragrans	PMR1141	FTG (accession 5875A)	UWBM PR 6978	Y	24.366	0.662	1.304	0.899	0.988	0.4905	0.126141
Chamaedoreeae	Arecaceae	Arecoideae	Chamaedoreeae	Chamaedorea	fragrans	PMR1141	FTG (accession 5875A)	UWBM PR 6978	Y	36.447	0.668	1.23	0.914	0.996	0.47195	0.090651
Chamaedoreeae	Arecaceae	Arecoideae	Chamaedoreeae	Chamaedorea	fragrans	PMR1141	FTG (accession 5875A)	UWBM PR 6978	PY	27.335	0.651	1.19	0.898	0.994	0.487	0.092048
Chamaedoreeae	Arecaceae	Arecoideae	Chamaedoreeae	Chamaedorea	fragrans	PMR1141	FTG (accession 5875A)	UWBM PR 6978	Y	22.511	0.662	1.815	0.936	0.996	0.39805	0.062302
Chamaedoreeae	Arecaceae	Arecoideae	Chamaedoreeae	Chamaedorea	fragrans	PMR1141	FTG (accession 5875A)	UWBM PR 6978	PY	23.998	0.622	1.104	0.903	0.991	0.53145	0.097044
Chamaedoreeae	Arecaceae	Arecoideae	Chamaedoreeae	Chamaedorea	fragrans	PMR1141	FTG (accession 5875A)	UWBM PR 6978	Y	17.981	0.655	1.835	0.912	0.991	0.38	0.074535
Chamaedoreeae	Arecaceae	Arecoideae	Chamaedoreeae	Chamaedorea	fragrans	PMR1141	FTG (accession 5875A)	UWBM PR 6978	PY	23.831	0.721	1.147	0.926	0.996	0.38215	0.058403
Chamaedoreeae	Arecaceae	Arecoideae	Chamaedoreeae	Chamaedorea	fragrans	PMR1141	FTG (accession 5875A)	UWBM PR 6978	Y	40.025	0.653	1.545	0.927	0.996	0.6098	0.066294
Chamaedoreeae	Arecaceae	Arecoideae	Chamaedoreeae	Chamaedorea	fragrans	PMR1141	FTG (accession 5875A)	UWBM PR 6978	Y	26.755	0.524	1.237	0.836	0.965	0.6876	0.164852
Chamaedoreeae	Arecaceae	Arecoideae	Chamaedoreeae	Chamaedorea	fragrans	PMR1141	FTG (accession 5875A)	UWBM PR 6978	PY	24.709	0.521	1.52	0.864	0.971	0.7632	0.179053
Chamaedoreeae	Arecaceae	Arecoideae	Chamaedoreeae	Chamaedorea	fragrans	PMR1141	FTG (accession 5875A)	UWBM PR 6978	Y	30.502	0.551	1.91	0.9	0.993	0.47715	0.111918
Nyapoideae	Arecaceae	Nyapoideae	Nyapoideae	Nypa	fructicans	PMR165	UCJH (no number)	UWBM PR 6010; UCMP 399328	Y	59.787	0.778	1.149	0.958	0.996	0.35275	0.051058
Nyapoideae	Arecaceae	Nyapoideae	Nyapoideae	Nypa	fructicans	PMR165	UCJH (no number)	UWBM PR 6010; UCMP 399328	Y	42.059	0.606	1.513	0.911	0.995	0.66905	0.131495
Nyapoideae	Arecaceae	Nyapoideae	Nyapoideae	Nypa	fructicans	PMR165	UCJH (no number)	UWBM PR 6010; UCMP 399328	Y	61.724	0.825	1.229	0.955	0.996	0.3735	0.041988
Nyapoideae	Arecaceae	Nyapoideae	Nyapoideae	Nypa	fructicans	PMR165	UCJH (no number)	UWBM PR 6010; UCMP 399328	Y	36.796	0.715	1.57	0.936	0.996	0.4092	0.059442
Nyapoideae	Arecaceae	Nyapoideae	Nyapoideae	Nypa	fructicans	PMR165	UCJH (no number)	UWBM PR 6010; UCMP 399328	Y	42.089	0.694	1.515	0.925	0.995	0.4967	0.101708
Nyapoideae	Arecaceae	Nyapoideae	Nyapoideae	Nypa	fructicans	PMR165	UCJH (no number)	UWBM PR 6010; UCMP 399328	Y	39.475	0.676	1.389	0.926	0.996	0.60585	0.082246
Nyapoideae	Arecaceae	Nyapoideae	Nyapoideae	Nypa	fructicans	PMR165	UCJH (no number)	UWBM PR 6010; UCMP 399328	Y	41.034	0.753	1.16	0.937	0.995	0.4639	0.073314
Nyapoideae	Arecaceae	Nyapoideae	Nyapoideae	Nypa	fructicans	PMR165	UCJH (no number)	UWBM PR 6010; UCMP 399328	Y	42.992	0.826	1.044	0.964	0.996	0.3218	0.03974
Nyapoideae	Arecaceae	Nyapoideae	Nyapoideae	Nypa	fructicans	PMR165	UCJH (no number)	UWBM PR 6010; UCMP 399328	Y	38.683	0.907	1.231	0.977	0.996	0.1936	0.038389
Nyapoideae	Arecaceae	Nyapoideae	Nyapoideae	Nypa	fructicans	PMR165	UCJH (no number)	UWBM PR 6010; UCMP 399328	Y	45.36	0.817	1.083	0.962	0.997	0.3305	0.049991
Nyapoideae	Arecaceae	Nyapoideae	Nyapoideae	Nypa	fructicans	PMR165	UCJH (no number)	UWBM PR 6010; UCMP 399328	Y	77.058	0.8	1.127	0.959	0.996	0.4229	0.059028
Nyapoideae	Arecaceae	Nyapoideae	Nyapoideae	Nypa	fructicans	PMR165	UCJH (no number)	UWBM PR 6010; UCMP 399328	Y	52.44	0.855	1.058	0.964	0.996	0.4328	0.047619
Nyapoideae	Arecaceae	Nyapoideae	Nyapoideae	Nypa	fructicans	PMR165	UCJH (no number)	UWBM PR 6010; UCMP 399328	Y	39.14	0.803	1.21	0.952	0.997	0.385	0.042297
Nyapoideae	Arecaceae	Nyapoideae	Nyapoideae	Nypa	fructicans	PMR165	UCJH (no number)	UWBM PR 6010; UCMP 399328	Y	46.238	0.887	1.17	0.969	0.996	0.3166	0.042036
Nyapoideae	Arecaceae	Nyapoideae	Nyapoideae	Nypa	fructicans	PMR165	UCJH (no number)	UWBM PR 6010; UCMP 399328	Y	55.964	0.808	1.301	0.964	0.996	0.3288	0.05871
Nyapoideae	Arecaceae	Nyapoideae	Nyapoideae	Nypa	fructicans	PMR165	UCJH (no number)	UWBM PR 6010; UCMP 399328	Y	46.458	0.757	1.224	0.945	0.996	0.5339	0.065798
Nyapoideae	Arecaceae	Nyapoideae	Nyapoideae	Nypa	fructicans	PMR165	UCJH (no number)	UWBM PR 6010; UCMP 399328	Y	58.682	0.759	1.121	0.949	0.996	0.39995	0.047527
Nyapoideae	Arecaceae	Nyapoideae	Nyapoideae	Nypa	fructicans	PMR165	UCJH (no number)	UWBM PR 6010; UCMP 399328	Y	66.645	0.789	1.015	0.95	0.996	0.4988	0.06824
Nyapoideae	Arecaceae	Nyapoideae	Nyapoideae	Nypa	fructicans	PMR165	UCJH (no number)	UWBM PR 6010; UCMP 399328	Y	63.454	0.751	1.112	0.951	0.996	0.4369	0.045976
Nyapoideae	Arecaceae	Nyapoideae	Nyapoideae	Nypa	fructicans	PMR165	UCJH (no number)	UWBM PR 6010; UCMP 399328	Y	80.8	0.875	1.063	0.972	0.996	0.4727	0.066458
Nyapoideae	Arecaceae	Nyapoideae	Nyapoideae	Nypa	fructicans	PMR165	UCJH (no number)	UWBM PR 6010; UCMP 399328	Y	39.669	0.878	1.116	0.966	0.996	0.2656	0.034046
Nyapoideae	Arecaceae	Nyapoideae	Nyapoideae	Nypa	fructicans	PMR165	UCJH (no number)	UWBM PR 6010; UCMP 399328	Y	41.539	0.833	1.024	0.96	0.996	0.2983	0.051809
Nyapoideae	Arecaceae	Nyapoideae	Nyapoideae	Nypa	fructicans	PMR165	UCJH (no number)	UWBM PR 6010; UCMP 399328	Y	42.017	0.817	1.298	0.957	0.996	0.275	0.042887
Nyapoideae	Arecaceae	Nyapoideae	Nyapoideae	Nypa	fructicans	PMR165	UCJH (no number)	UWBM PR 6010; UCMP 399328	Y	47.24	0.86	1.203	0.967	0.996	0.389	0.045429
Nyapoideae	Arecaceae	Nyapoideae	Nyapoideae	Nypa	fructicans	PMR165	UCJH (no number)	UWBM PR 6010; UCMP 399328	Y	71.834	0.774	1.095	0.951	0.996	0.49455	0.068962
Nyapoideae	Arecaceae	Nyapoideae	Nyapoideae	Nypa	fructicans	PMR165	UCJH (no number)	UWBM PR 6010; UCMP 399328	Y	74.339	0.719	1.167	0.936	0.995	0.6538	0.106224
Nyapoideae	Arecaceae	Nyapoideae	Nyapoideae	Nypa	fructicans	PMR165	UCJH (no number)	UWBM PR 6010; UCMP 399328	Y	61.775	0.808	1.03	0.954	0.996	0.4978	0.068348
Nyapoideae	Arecaceae	Nyapoideae	Nyapoideae	Nypa	fructicans	PMR165	UCJH (no number)	UWBM PR 6010; UCMP 399328	Y	78.089	0.823	1.158	0.96	0.996	0.42175	0.058541
Nyapoideae	Arecaceae	Nyapoideae	Nyapoideae	Nypa	fructicans	PMR165	UCJH (no number)	UWBM PR 6010; UCMP 399328	Y	43.025	0.822	1.179	0.958	0.996	0.327	0.058546
Cocoseae	Arecaceae	Arecoideae	Cocoseae	Bactris	gasipaes	PMR815	FTG 64659	UWBM PR 6652	Y	58.739	0.698	1.194	0.94	0.996	0.4606	0.058257
Cocoseae	Arecaceae	Arecoideae	Cocoseae	Bactris	gasipaes	PMR815	FTG 64659	UWBM PR 6652	PY	11.816	0.808	1.165	0.935	0.996	0.2256	0.038059
Cocoseae	Arecaceae	Arecoideae	Cocoseae	Bactris	gasipaes	PMR815	FTG 64659	UWBM PR 6652	PY	4.81	0.727	1.269	0.89	0.994	0.2172	0.046612
Cocoseae	Arecaceae	Arecoideae	Cocoseae	Bactris	gasipaes	PMR815	FTG 64659	UWBM PR 6652	PY	7.478	0.686	1.378	0.906	0.992	0.38085	0.044938
Cocoseae	Arecaceae	Arecoideae	Cocoseae	Bactris	gasipaes	PMR815	FTG 64659	UWBM PR 6652	PY	7.277	0.803	1.206	0.927	0.995	0.2066	0.030197
Cocoseae	Arecaceae	Arecoideae	Cocoseae	Bactris	gasipaes	PMR815	FTG 64659	UWBM PR 6652	PY	9.656	0.754	1.192	0.918	0.986	0.29995	0.046281
Cocoseae	Arecaceae	Arecoideae	Cocoseae	Bactris	gasipaes	PMR815	FTG 64659	UWBM PR 6652	PY	11.441	0.818	1.31	0.944	0.996	0.1812	0.029889
Cocoseae	Arecaceae	Arecoideae	Cocoseae	Bactris	gasipaes	PMR815	FTG 64659	UWBM PR 6652	PY	14.022	0.829	1.087	0.949	0.996	0.1932	0.032026
Cocoseae	Arecaceae	Arecoideae	Cocoseae	Bactris	gasipaes	PMR815	FTG 64659	UWBM PR 6652	PY	12.189	0.771	1.113	0.941	0.995	0.26315	0.047538
Cocoseae	Arecaceae	Arecoideae	Cocoseae	Bactris	gasipaes	PMR815	FTG 64659	UWBM PR 6652	PY	16.337	0.747	1.122	0.919	0.996	0.2589	0.063471
Cocoseae	Arecaceae	Arecoideae	Cocoseae	Bactris	gasipaes	PMR815	FTG 64659	UWBM PR 6652	Y	31.314	0.69	1.07	0.925	0.995	0.4309	0.058876
Cocoseae	Arecaceae	Arecoideae	Cocoseae	Bactris	gasipaes	PMR815	FTG 64659	UWBM PR 6652	PY	10.334	0.726	1.343	0.913	0.996	0.245	0.052215
Cocoseae	Arecaceae	Arecoideae	Cocoseae	Bactris	gasipaes	PMR815	FTG 64659	UWBM PR 6652	PY	7.061	0.827	1.198	0.941	0.996	0.235	0.025008
Cocoseae	Arecaceae	Arecoideae	Cocoseae	Bactris	gasipaes	PMR815	FTG 64659	UWBM PR 6652	PY	9.729	0.74	1.098	0.921	0.995	0.2586	0.042934
Cocoseae	Arecaceae	Arecoideae	Cocoseae	Bactris	gasipaes	PMR815	FTG 64659	UWBM PR 6652	PY	7.77	0.761	1.125	0.923	0.993	0.2279	0.032334
Cocoseae	Arecaceae	Arecoideae	Cocoseae	Bactris	gasipaes	PMR815	FTG 64659	UWBM PR 6652	PY	12.583	0.755	1.105	0.934	0.996	0.2518	0.042246
Cocoseae	Arecaceae	Arecoideae	Cocoseae	Bactris	gasipaes	PMR815	FTG 64659	UWBM PR 6652	PY	10.144	0.785	1.205	0.931	0.996	0.2121	0.035314
Cocoseae	Arecaceae	Arecoideae	Cocoseae	Bactris	gasipaes	PMR815	FTG 64659	UWBM PR 6652	PY	7.11	0.782	1.16	0.929	0.995	0.21035	0.032955
Cocoseae	Arecaceae	Arecoideae	Cocoseae	Bactris	gasipaes	PMR815	FTG 64659	UWBM PR 6652	PY	43.321	0.67	1.108	0.926	0.996	0.4288	0.039561
Cocoseae	Arecaceae	Arecoideae	Cocoseae	Bactris	gasipaes	PMR815	FTG 64659	UWBM PR 6652	PY	11.024	0.759	1.614	0.93	0.995	0.27675	0.051654
Cocoseae	Arecaceae	Arecoideae	Cocoseae	Bactris	gasipaes	PMR815	FTG 64659	UWBM PR 6652	PY	12.235	0.732	1.178	0.918	0.995	0.328	0.032745
Cocoseae	Arecaceae	Arecoideae	Cocoseae	Bactris	gasipaes	PMR815	FTG 64659	UWBM PR 6652	PY	7.854	0.728	1.082	0.914	0.995	0.2448	0.033829
Cocoseae	Arecaceae	Arecoideae	Cocoseae	Bactris	gasipaes	PMR815	FTG 64659	UWBM PR 6652	PY	9.807	0.696	1.339	0.909	0.996	0.3438	0.043285
Cocoseae	Arecaceae	Arecoideae	Cocoseae	Bactris	gasipaes	PMR815	FTG 64659	UWBM PR 6652	PY	6.799	0.83	1.196	0.941	0.996	0.1603	0.025806
Cocoseae	Arecaceae	Arecoideae	Cocoseae	Bactris	gasipaes	PMR815	FTG 64659	UWBM PR 6652	PY	9.49	0.684	1.499	0.906	0.996	0.22045	0.045587
Bromeliaceae	Bromeliaceae	Bromeliaceae	Bromeliaceae	Puya	glomerifera	PMR2077	WTU 292799	UWBM PR 7836	N	29.78	0.6	1.084	0.861	0.998	0.5796	0.064837
Bromeliaceae	Bromeliaceae	Bromeliaceae	Bromeliaceae	Puya	glomerifera	PMR2077	WTU 292799	UWBM PR 7836	N	27.326	0.581	1.162	0.871	0.999	0.6675	0.097239
Bromeliaceae	Bromeliaceae	Bromeliaceae	Bromeliaceae	Puya	glomerifera	PMR2077	WTU 292799	UWBM PR 7836	N	29.064	0.626	1.151	0.88	1	0.59235	0.088079
Bromeliaceae	Bromeliaceae	Bromeliaceae	Bromeliaceae	Puya	glomerifera	PMR2077	WTU 292799	UWBM PR 7836	N	30.133	0.678	1.295	0.905	0.997	0.5371	0.062753
Bromeliaceae	Bromeliaceae	Bromeliaceae	Bromeliaceae	Puya	glomerifera	PMR2077	WTU 292799	UWBM PR 7836	N	30.464	0.547	1.101	0.862	1	0.7003	0.088096
Bromeliaceae	Bromeliaceae	Bromeliaceae	Bromeliaceae	Puya	glomerifera	PMR2077	WTU 292799	UWBM PR 7836	N	30.354	0.628	1.046	0.876	0.999	0.5089	0.123821
Bromeliaceae	Bromeliaceae	Bromeliaceae	Bromeliaceae	Puya	glomerifera	PMR2077	WTU 292799	UWBM PR 7836	N	34.619	0.574	1.091	0.853	0.998	0.6342	0.091344
Bromeliaceae	Bromeliaceae	Bromeliaceae	Bromeliaceae	Puya	glomerifera	PMR2077	WTU 292799	UWBM PR 7836	N	23.077	0.549	1.175	0.825	0.995	0.6729	0.106142
Bromeliaceae	Bromeliaceae	Bromeliaceae	Bromeliaceae	Puya	glomerifera	PMR2077	WTU 292799	UWBM PR 7836	N	26.252	0.632	1.184	0.87	0.999	0.53855	0.083046
Bromeliaceae	Bromeliaceae	Bromeliaceae	Bromeliaceae	Puya	glomerifera	PMR2077	WTU 292799	UWBM PR 7836	N	13.437	0.7	1.055	0.901	0.999	0.3098	0.073841
Bromeliaceae	Bromeliaceae	Bromeliaceae	Bromeliaceae	Puya	glomerifera	PMR2077	WTU 292799	UWBM PR 7836	N	30.086	0.581	1.129	0.881	0.999	0.6386	0.068492
Bromeliaceae	Bromeliaceae	Bromeliaceae	Bromeliaceae	Puya	glomerifera	PMR2077	WTU 292799	UWBM PR 7836	N	39.665	0.625	1.102	0.882	0.997	0.72465	0.12241
Bromeliaceae	Bromeliaceae	Bromeliaceae	Bromeliaceae	Puya	glomerifera	PMR2077	WTU 292799	UWBM PR 7836	N	45.752	0.547	1.503	0.864	0.994	0.7527	0.092802
Bromeliaceae	Bromeliaceae	Bromeliaceae	Bromeliaceae	Puya	glomerifera	PMR2077	WTU 292799	UWBM PR 7836	N	35.417	0.567	1.158	0.886	1	0.593	0.090552
Bromeliaceae	Bromeliaceae	Bromeliaceae	Bromeliaceae	Puya	glomerifera	PMR2077	WTU 292799	UWBM PR 7836	N	20.396	0.649	1.353	0.874	0.998	0.47195	0.118788
Bromeliaceae	Bromeliaceae	Bromeliaceae	Bromeliaceae	Puya	glomerifera	PMR2077	WTU 292799	UWBM PR 7836	N	28.163	0.575	1.162	0.849	0.998	0.695	0.11667
Bromeliaceae	Bromeliaceae	Bromeliaceae	Bromeliaceae	Puya	glomerifera	PMR2077	WTU 292799	UWBM PR 7836	N	19.416	0.605	1.103	0.873	0.998	0.4483	0.082127
Bromeliaceae	Bromeliaceae	Bromeliaceae	Bromeliaceae	Puya	glomerifera	PMR2077	WTU 292799	UWBM PR 7836	N	32.725	0.569	1.055	0.858	0.999	0.7042	0.094311
Bromeliaceae	Bromeliaceae	Bromeliaceae	Bromeliaceae	Puya	glomerifera	PMR2077	WTU 292799	UWBM PR 7836	N	34.416	0.535	1.096	0.858	0.996	0.8391	0.102421
Bromeliaceae	Bromeliaceae	Bromeliaceae	Bromeliaceae	Puya	glomerifera	PMR2077	WTU 292799	UWBM PR 7836	N	30.443	0.697	1.049	0.916	1	0.4475	0.080083
Bromeliaceae	Bromeliaceae	Bromeliaceae	Bromeliaceae	Puya	glomerifera	PMR2077	WTU 292799	UWBM PR 7836	N	23.088	0.504	1.838	0.836	0.991	0.6941	0.078499
Bromeliaceae	Bromeliaceae	Bromeliaceae	Bromeliaceae	Puya	glomerifera	PMR2077	WTU 292799	UWBM PR 7836	N	27.52	0.542	1.017	0.835	0.998	0.7034	0.08959
Bromeliaceae	Bromeliaceae	Bromeliaceae	Bromeliaceae	Puya	glomerifera	PMR2077	WTU 292799	UWBM PR 7836	N	34.28	0.615	1.037	0.87	0.999	0.6083	0.124699
Bromeliaceae	Bromeliaceae	Bromeliaceae	Bromeliaceae	Puya	glomerifera	PMR2077	WTU 292799	UWBM PR 7836	N	40.511	0.655	1.112	0.898	0.999	0.6251	0.071277
Bromeliaceae	Bromeliaceae	Bromeliaceae	Bromeliaceae	Puya	glomerifera	PMR2077	WTU 292799	UWBM PR 7836	N	28.458	0.543	1.038	0.856	0.998	0.70665	0.115475
Bromeliaceae	Bromeliaceae	Bromeliaceae	Bromeliaceae	Puya	glomerifera	PMR2077	WTU 292799	UWBM PR 7836	N	30.571	0.528	1.122	0.847	1	0.7234	0.12372
Bromeliaceae	Bromeliaceae	Bromeliaceae	Bromeliaceae	Puya	glomerifera	PMR2077	WTU 292799	UWBM PR 7836	N	12.789	0.728	1.209	0.902	0.999	0.32295	0.05358
Bromeliaceae	Bromeliaceae	Bromeliaceae	Bromeliaceae	Puya	glomerifera	PMR2077	WTU 292799	UWBM PR 7836	N	27.044	0.612	1.262	0.874	0.998	0.6491	0.096473
Bromeliaceae	Bromeliaceae	Bromeliaceae	Bromeliaceae	Puya	glomerifera	PMR2077	WTU 292799	UWBM PR 7836	N	28.599	0.638	1.088	0.888	0.998	0.6201	0.055461
Bromeliaceae	Bromeliaceae	Bromeliaceae	Bromeliaceae	Puya	glomerifera	PMR2077	WTU 292799	UWBM PR 7836	N	29.115	0.538	1.358	0.857	0.998	0.72285	0.080976
Bromeliaceae	Bromeliaceae	Bromeliaceae	Bromeliaceae	Puya	glomerifera	PMR2077	WTU 292799	UWBM PR 7836	N	32.149	0.592	1.067	0.874	0.996	0.7112	0.086551
Bromeliaceae	Bromeliaceae	Bromeliaceae	Bromeliaceae	Puya	glomerifera	PMR2077	WTU 292799	UWBM PR 7836	N	35.888	0.524	1.042	0.839	0.994	0.8121	0.159561
Bromeliaceae	Bromeliaceae	Bromeliaceae	Bromeliaceae	Puya	glomerifera	PMR2077	WTU 292799	UWBM PR 7836	N	26.919	0.78	1.173	0.926	0.994	0.63	0.092761
Bromeliaceae	Bromeliaceae	Bromeliaceae	Bromeliaceae	Puya	glomerifera	PMR2077	WTU 292799	UWBM PR 7836	N	30.663	0.519	1.08	0.828	0.994	0.9753	0.127231
Bromeliaceae	Bromeliaceae	Bromeliaceae	Bromeliaceae	Puya	glomerifera	PMR2077	WTU 292799	UWBM PR 7836	N	42.956	0.651	1.335	0.893	0.994	0.8261	0.109294
Bromeliaceae	Bromeliaceae	Bromeliaceae	Bromeliaceae	Puya	glomerifera	PMR2077	WTU 292799	UWBM PR 7836	N	24.655	0.664	1.111	0.877	0.994	0.5409	0.19541
Bromeliaceae	Bromeliaceae	Bromeliaceae	Bromeliaceae	Puya	glomerifera	PMR2077	WTU 292799	UWBM PR 7836	N	31.606	0.665	1.168	0.884	0.995	0.6451	0.082239
Bromeliaceae	Bromeliaceae	Bromeliaceae	Bromeliaceae	Puya	glomerifera	PMR2077	WTU 292799	UWBM PR 7836	N	22.2	0.735	1.014	0.9	0.995	0.4721	0.093083
Bromeliaceae	Bromeliaceae	Bromeliaceae	Bromeliaceae	Puya	glomerifera	PMR2077	WTU 292799	UWBM PR 7836	N	16.096	0.657	1.942	0.9	0.99	0.5288	0.073632
Bromeliaceae	Bromeliaceae	Bromeliaceae	Bromeliaceae	Puya	glomerifera	PMR2077	WTU 292799	UWBM PR 7836	N	44.195	0.524	1.106	0.832	0.995	0.9472	0.09416
Bromeliaceae	Bromeliaceae	Bromeliaceae	Bromeliaceae	Puya	glomerifera	PMR2077	WTU 292799	UWBM PR 7836	N	43.18	0.469	1.091	0.825	0.995	0.9441	0.124661
Bromeliaceae	Bromeliaceae	Bromeliaceae	Bromeliaceae	Puya	glomerifera	PMR2077	WTU 292799	UWBM PR 7836	N	24.72	0.702	1.079	0.899	0.996	0.4728	0.100087
Chamaedoreeae	Arecaceae	Arecoideae	Chamaedoreeae	Wendlandiella	gracilis	PMR1179	FTG 63594	UWBM PR 7016	Y	18.292	0.783	1.19	0.938	0.996	0.3053	0.059357
Chamaedoreeae	Arecaceae	Arecoideae	Chamaedoreeae	Wendlandiella	gracilis	PMR1179	FTG 63594	UWBM PR 7016	Y	64.028	0.765	1.07	0.948	0.997	0.5484	0.082594
Chamaedoreeae	Arecaceae	Arecoideae	Chamaedoreeae	Wendlandiella	gracilis	PMR1179	FTG 63594	UWBM PR 7016	Y	52.71	0.756	1.291	0.946	0.996	0.4231	0.110111
Chamaedoreeae	Arecaceae	Arecoideae	Chamaedoreeae	Wendlandiella	gracilis	PMR1179	FTG 63594	UWBM PR 7016	Y	37.886	0.776	1.179	0.939	0.995	0.3636	0.055686
Chamaedoreeae	Arecaceae	Arecoideae	Chamaedoreeae	Wendlandiella	gracilis	PMR1179	FTG 63594	UWBM PR 7016	Y	24.695	0.732	1.223	0.925	0.996	0.3864	0.078781
Chamaedoreeae	Arecaceae	Arecoideae	Chamaedoreeae	Wendlandiella	gracilis	PMR1179	FTG 63594	UWBM PR 7016	PY	27.029	0.726	1.288	0.927	0.995	0.4052	0.05988
Chamaedoreeae	Arecaceae	Arecoideae	Chamaedoreeae	Wendlandiella	gracilis	PMR1179	FTG 63594	UWBM PR 7016	Y	51.735	0.73	1.309	0.946	0.996	0.3385	0.107392
Chamaedoreeae	Arecaceae	Arecoideae	Chamaedoreeae	Wendlandiella	gracilis	PMR1179	FTG 63594	UWBM PR 7016	Y	35.191	0.77	1.342	0.952	0.996	0.3304	0.037335
Chamaedoreeae	Arecaceae	Arecoideae	Chamaedoreeae	Wendlandiella	gracilis	PMR1179	FTG 63594	UWBM PR 7016	Y	35.26	0.71	1.304	0.933	0.996	0.3927	0.070145
Chamaedoreeae	Arecaceae	Arecoideae	Chamaedoreeae	Wendlandiella	gracilis	PMR1179	FTG 63594	UWBM PR 7016	Y	63.024	0.746	1.136	0.938	0.996	0.4759	0.095675
Chamaedoreeae	Arecaceae	Arecoideae	Chamaedoreeae	Wendlandiella	gracilis	PMR1179	FTG 63594	UWBM PR 7016	Y	44.958	0.678	1.324	0.919	0.995	0.69845	0.07525
Chamaedoreeae	Arecaceae	Arecoideae	Chamaedoreeae	Wendlandiella	gracilis	PMR1179	FTG 63594	UWBM PR 7016	Y	54.342	0.764	1.209	0.948	0.996	0.4107	0.066207
Chamaedoreeae	Arecaceae	Arecoideae	Chamaedoreeae	Wendlandiella	gracilis	PMR1179	FTG 63594	UWBM PR 7016	Y	65.745	0.825	1.072	0.959	0.996	0.37325	0.051639
Chamaedoreeae	Arecaceae	Arecoideae	Chamaedoreeae	Wendlandiella	gracilis	PMR1179	FTG 63594	UWBM PR 7016	Y	34.665	0.7	1.174	0.925	0.996	0.5981	0.06482
Chamaedoreeae	Arecaceae	Arecoideae	Chamaedoreeae	Wendlandiella	gracilis	PMR1179	FTG 63594	UWBM PR 7016	Y	34.31	0.721	1.098	0.921	0.995	0.44325	0.077883
Chamaedoreeae	Arecaceae	Arecoideae	Chamaedoreeae	Wendlandiella	gracilis	PMR1179	FTG 63594	UWBM PR 7016	Y	57.599	0.8	1.087	0.95	0.996	0.40445	0.058319
Chamaedoreeae	Arecaceae	Arecoideae	Chamaedoreeae	Wendlandiella	gracilis	PMR1179	FTG 63594	UWBM PR 7016	Y	35.571	0.788	1.128	0.943	0.996	0.38675	0.050448
Chamaedoreeae	Arecaceae	Arecoideae	Chamaedoreeae	Wendlandiella	gracilis	PMR1179	FTG 63594	UWBM PR 7016	Y	56.633	0.768	1.11	0.947	0.996	0.4576	0.070424
Chamaedoreeae	Arecaceae	Arecoideae	Chamaedoreeae	Wendlandiella	gracilis	PMR1179	FTG 63594	UWBM PR 7016	Y	32.318	0.732	1.157	0.941	0.996	0.3687	0.05848
Chamaedoreeae	Arecaceae	Arecoideae	Chamaedoreeae	Wendlandiella	gracilis	PMR1179	FTG 63594	UWBM PR 7016	Y	28.937	0.684	1.548	0.926	0.995	0.42145	0.083714
Chamaedoreeae	Arecaceae	Arecoideae	Chamaedoreeae	Wendlandiella	gracilis	PMR1179	FTG 63594	UWBM PR 7016	Y	25.194	0.78	1.241	0.939	0.995	0.41555	0.059744
Chamaedoreeae	Arecaceae	Arecoideae	Chamaedoreeae	Wendlandiella	gracilis	PMR1179	FTG 63594	UWBM PR 7016	Y	40.068	0.774	1.353	0.946	0.996	0.4763	0.074436
Chamaedoreeae	Arecaceae	Arecoideae	Chamaedoreeae	Wendlandiella	gracilis	PMR1179	FTG 63594	UWBM PR 7016	Y	38.075	0.735	1.35	0.95	0.996	0.3269	0.070987
Chamaedoreeae	Arecaceae	Arecoideae	Chamaedoreeae	Wendlandiella	gracilis	PMR1179	FTG 63594	UWBM PR 7016	Y	46.065	0.697	1.333	0.929	0.996	0.5109	0.070831
Chamaedoreeae	Arecaceae	Arecoideae	Chamaedoreeae	Wendlandiella	gracilis	PMR1179	FTG 63594	UWBM PR 7016	Y	36.903	0.709	1.239	0.925	0.996	0.4654	0.0809
Chamaedoreeae	Arecaceae	Arecoideae	Chamaedoreeae	Wendlandiella	gracilis	PMR1179	FTG 63594	UWBM PR 7016	Y	31.982	0.748	1.19	0.939	0.995	0.3795	0.057771
Chamaedoreeae	Arecaceae	Arecoideae	Chamaedoreeae	Wendlandiella	gracilis	PMR1179	FTG 63594	UWBM PR 7016	Y	40.925	0.781	1.11	0.949	0.996	0.3592	0.050067
Chamaedoreeae	Arecaceae	Arecoideae	Chamaedoreeae	Wendlandiella	gracilis	PMR1179	FTG 63594	UWBM PR 7016	Y	82.098	0.737	1.436	0.946	0.996	0.5194	0.077506
Chamaedoreeae	Arecaceae	Arecoideae	Chamaedoreeae	Wendlandiella	gracilis	PMR1179	FTG 63594	UWBM PR 7016	Y	33.125	0.75	1.299	0.946	0.996	0.3708	0.059213
Chamaedoreeae	Arecaceae	Arecoideae	Chamaedoreeae	Wendlandiella	gracilis	PMR1179	FTG 63594	UWBM PR 7016	Y	26.817	0.779	1.104	0.947	0.996	0.3259	0.048045
Chamaedoreeae	Arecaceae	Arecoideae	Chamaedoreeae	Wendlandiella	gracilis	PMR1179	FTG 63594	UWBM PR 7016	Y	60.346	0.7	1.115	0.922	0.995	0.699	0.102922
Chamaedoreeae	Arecaceae	Arecoideae	Chamaedoreeae	Wendlandiella	gracilis	PMR1179	FTG 63594	UWBM PR 7016	Y	43.522	0.764	1.093	0.948	0.996	0.3869	0.053767
Chamaedoreeae	Arecaceae	Arecoideae	Chamaedoreeae	Wendlandiella	gracilis	PMR1179	FTG 63594	UWBM PR 7016	Y	23.708	0.786	1.058	0.937	0.996	0.3158	0.046855
Chamaedoreeae	Arecaceae	Arecoideae	Chamaedoreeae	Wendlandiella	gracilis	PMR1179	FTG 63594	UWBM PR 7016	PY	32.408	0.699	1.108	0.911	0.994	0.54185	0.072095
Trachycarpeae	Arecaceae	Coryphoideae	Trachycarpeae	Guihaia	grossifibrosa	MO-014	MO 6012091	UWBM PR 41486	N	33.386	0.574	1.013	0.846	0.994	0.775	0.08464
Trachycarpeae	Arecaceae	Coryphoideae	Trachycarpeae	Guihaia	grossifibrosa	MO-014	MO 6012091	UWBM PR 41486	N	131.742	0.633	1.075	0.899	0.996	1.1031	0.120594
Trachycarpeae	Arecaceae	Coryphoideae	Trachycarpeae	Guihaia	grossifibrosa	MO-014	MO 6012091	UWBM PR 41486	N	56.165	0.51	1.03	0.878	0.996	0.789	0.091994
Trachycarpeae	Arecaceae	Coryphoideae	Trachycarpeae	Guihaia	grossifibrosa	MO-014	MO 6012091	UWBM PR 41486	N	78.038	0.539	1.07	0.826	0.995	1.09205	0.161121
Trachycarpeae	Arecaceae	Coryphoideae	Trachycarpeae	Guihaia	grossifibrosa	MO-014	MO 6012091	UWBM PR 41486	N	61.254	0.599	1.11	0.861	0.994	0.8556	0.096403
Trachycarpeae	Arecaceae	Coryphoideae	Trachycarpeae	Guihaia	grossifibrosa	MO-014	MO 6012091	UWBM PR 41486	N	60.769	0.665	1.199	0.904	0.996	0.72535	0.095272
Trachycarpeae	Arecaceae	Coryphoideae	Trachycarpeae	Guihaia	grossifibrosa	MO-014	MO 6012091	UWBM PR 41486	N	25.295	0.553	1.137	0.816	0.994	0.87935	0.115512
Trachycarpeae	Arecaceae	Coryphoideae	Trachycarpeae	Guihaia	grossifibrosa	MO-014	MO 6012091	UWBM PR 41486	N	45.85	0.588	1.07	0.847	0.994	0.8597	0.080517
Trachycarpeae	Arecaceae	Coryphoideae	Trachycarpeae	Guihaia	grossifibrosa	MO-014	MO 6012091	UWBM PR 41486	N	35.36	0.591	1.053	0.847	0.994	0.8724	0.135291
Trachycarpeae	Arecaceae	Coryphoideae	Trachycarpeae	Guihaia	grossifibrosa	MO-014	MO 6012091	UWBM PR 41486	N	51.304	0.584	1.084	0.868	0.994	0.8794	0.144586
Trachycarpeae	Arecaceae	Coryphoideae	Trachycarpeae	Guihaia	grossifibrosa	MO-014	MO 6012091	UWBM PR 41486	N	44.952	0.461	1.078	0.799	0.996	1.0346	0.082488
Trachycarpeae	Arecaceae	Coryphoideae	Trachycarpeae	Guihaia	grossifibrosa	MO-014	MO 6012091	UWBM PR 41486	N	45.645	0.574	1.046	0.84	0.994	1.05	0.132321
Trachycarpeae	Arecaceae	Coryphoideae	Trachycarpeae	Guihaia	grossifibrosa	MO-014	MO 6012091	UWBM PR 41486	N	44.26	0.568	1.134	0.829	0.994	0.9652	0.118783
Trachycarpeae	Arecaceae	Coryphoideae	Trachycarpeae	Guihaia	grossifibrosa	MO-014	MO 6012091	UWBM PR 41486	N	55.269	0.537	1.029	0.882	0.994	0.70305	0.089625
Trachycarpeae	Arecaceae	Coryphoideae	Trachycarpeae	Guihaia	grossifibrosa	MO-014	MO 6012091	UWBM PR 41486	N	37.353	0.561	1.088	0.827	0.996	0.8475	0.116373
Trachycarpeae	Arecaceae	Coryphoideae	Trachycarpeae	Guihaia	grossifibrosa	MO-014	MO 6012091	UWBM PR 41486	N	73.019	0.543	1.15	0.846	0.996	0.99295	0.12323
Trachycarpeae	Arecaceae	Coryphoideae	Trachycarpeae	Guihaia	grossifibrosa	MO-014	MO 6012091	UWBM PR 41486	N	61.161	0.567	1.028	0.856	0.994	0.96445	0.133746
Trachycarpeae	Arecaceae	Coryphoideae	Trachycarpeae	Guihaia	grossifibrosa	MO-014	MO 6012091	UWBM PR 41486	N	58.567	0.547	1.123	0.864	0.995	0.9624	0.108485
Trachycarpeae	Arecaceae	Coryphoideae	Trachycarpeae	Guihaia	grossifibrosa	MO-014	MO 6012091	UWBM PR 41486	N	41.375	0.571	1.04	0.864	0.994	0.79345	0.108636
Trachycarpeae	Arecaceae	Coryphoideae	Trachycarpeae	Guihaia	grossifibrosa	MO-014	MO 6012091	UWBM PR 41486	N	34.533	0.554	1.053	0.838	0.995	0.68825	0.086595
Trachycarpeae	Arecaceae	Coryphoideae	Trachycarpeae	Guihaia	grossifibrosa	MO-014	MO 6012091	UWBM PR 41486	N	38.934	0.559	1.015	0.823	0.994	1.01505	0.107563
Areceae	Arecaceae	Arecoideae	Pelagodoxeae	Pelagodoxa	henryana	PMR842	FTG 79215	UWBM PR 6679	N	221.844	0.63	1.116	0.863	0.995	1.5728	0.175326
Areceae	Arecaceae	Arecoideae	Pelagodoxeae	Pelagodoxa	henryana	PMR842	FTG 79215	UWBM PR 6679	N	120.998	0.664	1.128	0.903	0.995	1.0721	0.174922
Areceae	Arecaceae	Arecoideae	Pelagodoxeae	Pelagodoxa	henryana	PMR842	FTG 79215	UWBM PR 6679	N	138.156	0.57	1.203	0.839	0.995	1.5804	0.153939
Areceae	Arecaceae	Arecoideae	Pelagodoxeae	Pelagodoxa	henryana	PMR842	FTG 79215	UWBM PR 6679	N	160.043	0.614	1.162	0.874	0.995	1.3255	0.190642
Areceae	Arecaceae	Arecoideae	Pelagodoxeae	Pelagodoxa	henryana	PMR842	FTG 79215	UWBM PR 6679	N	159.536	0.646	1.216	0.85	0.995	1.36775	0.181826
Areceae	Arecaceae	Arecoideae	Pelagodoxeae	Pelagodoxa	henryana	PMR842	FTG 79215	UWBM PR 6679	N	154.989	0.669	1.135	0.889	0.995	1.2744	0.194571
Areceae	Arecaceae	Arecoideae	Pelagodoxeae	Pelagodoxa	henryana	PMR842	FTG 79215	UWBM PR 6679	N	120.848	0.57	1.33	0.848	0.994	1.52275	0.239177
Areceae	Arecaceae	Arecoideae	Pelagodoxeae	Pelagodoxa	henryana	PMR842	FTG 79215	UWBM PR 6679	N	137.855	0.659	1.195	0.879	0.995	1.19515	0.160225
Areceae	Arecaceae	Arecoideae	Pelagodoxeae	Pelagodoxa	henryana	PMR842	FTG 79215	UWBM PR 6679	N	142.837	0.586	1.158	0.869	0.996	1.3698	0.126184
Areceae	Arecaceae	Arecoideae	Pelagodoxeae	Pelagodoxa	henryana	PMR842	FTG 79215	UWBM PR 6679	N	96.693	0.639	1.182	0.876	0.995	0.9638	0.166007
Areceae	Arecaceae	Arecoideae	Pelagodoxeae	Pelagodoxa	henryana	PMR842	FTG 79215	UWBM PR 6679	N	141.553	0.594	1.168	0.87	0.996	1.2364	0.155549
Areceae	Arecaceae	Arecoideae	Pelagodoxeae	Pelagodoxa	henryana	PMR842	FTG 79215	UWBM PR 6679	N	164.552	0.659	1.121	0.887	0.995	1.43585	0.226554
Areceae	Arecaceae	Arecoideae	Pelagodoxeae	Pelagodoxa	henryana	PMR842	FTG 79215	UWBM PR 6679	N	212.006	0.653	1.068	0.878	0.995	1.5469	0.218709
Areceae	Arecaceae	Arecoideae	Pelagodoxeae	Pelagodoxa	henryana	PMR842	FTG 79215	UWBM PR 6679	N	191.217	0.621	1.222	0.862	0.995	1.8694	0.256396
Areceae	Arecaceae	Arecoideae	Pelagodoxeae	Pelagodoxa	henryana	PMR842	FTG 79215	UWBM PR 6679	N	163.035	0.524	1.245	0.83	0.995	1.71525	0.228714
Areceae	Arecaceae	Arecoideae	Pelagodoxeae	Pelagodoxa	henryana	PMR842	FTG 79215	UWBM PR 6679	N	125.357	0.544	1.261	0.817	0.991	1.6158	0.213989
Areceae	Arecaceae	Arecoideae	Pelagodoxeae	Pelagodoxa	henryana	PMR842	FTG 79215	UWBM PR 6679	N	113.279	0.562	1.141	0.857	0.994	1.5624	0.225421
Areceae	Arecaceae	Arecoideae	Pelagodoxeae	Pelagodoxa	henryana	PMR842	FTG 79215	UWBM PR 6679	N	114.71	0.532	1.067	0.853	0.996	1.142	0.185948
Areceae	Arecaceae	Arecoideae	Pelagodoxeae	Pelagodoxa	henryana	PMR842	FTG 79215	UWBM PR 6679	N	334.443	0.605	1.13	0.898	0.996	1.82875	0.188362
Areceae	Arecaceae	Arecoideae	Pelagodoxeae	Pelagodoxa	henryana	PMR842	FTG 79215	UWBM PR 6679	N	86.037	0.576	1.174	0.855	0.995	0.98665	0.153224
Trachycarpeae	Arecaceae	Coryphoideae	Trachycarpeae	Rhapidophyllum	hystrix	MO-008	MO 4288521	UWBM PR 41487	N	50.565	0.599	1.056	0.874	0.995	0.75455	0.066306
Trachycarpeae	Arecaceae	Coryphoideae	Trachycarpeae	Rhapidophyllum	hystrix	MO-008	MO 4288521	UWBM PR 41487	N	37.755	0.58	1.195	0.862	0.994	0.81905	0.095607
Trachycarpeae	Arecaceae	Coryphoideae	Trachycarpeae	Rhapidophyllum	hystrix	MO-008	MO 4288521	UWBM PR 41487	N	67.005	0.63	1.221	0.889	0.995	0.98985	0.143458
Trachycarpeae	Arecaceae	Coryphoideae	Trachycarpeae	Rhapidophyllum	hystrix	MO-008	MO 4288521	UWBM PR 41487	N	72.634	0.634	1.133	0.875	0.996	1.1013	0.150242
Trachycarpeae	Arecaceae	Coryphoideae	Trachycarpeae	Rhapidophyllum	hystrix	MO-008	MO 4288521	UWBM PR 41487	N	47.567	0.544	1.073	0.837	0.994	0.8575	0.075248
Trachycarpeae	Arecaceae	Coryphoideae	Trachycarpeae	Rhapidophyllum	hystrix	MO-008	MO 4288521	UWBM PR 41487	N	66.271	0.503	1.239	0.822	0.994	1.0003	0.177154
Trachycarpeae	Arecaceae	Coryphoideae	Trachycarpeae	Rhapidophyllum	hystrix	MO-008	MO 4288521	UWBM PR 41487	N	148.69	0.611	1.092	0.91	0.996	0.9631	0.153637
Trachycarpeae	Arecaceae	Coryphoideae	Trachycarpeae	Rhapidophyllum	hystrix	MO-008	MO 4288521	UWBM PR 41487	N	61.977	0.535	1.217	0.845	0.994	0.9592	0.11471
Trachycarpeae	Arecaceae	Coryphoideae	Trachycarpeae	Rhapidophyllum	hystrix	MO-008	MO 4288521	UWBM PR 41487	N	82.672	0.542	1.076	0.894	0.996	0.9368	0.10902
Trachycarpeae	Arecaceae	Coryphoideae	Trachycarpeae	Rhapidophyllum	hystrix	MO-008	MO 4288521	UWBM PR 41487	N	56.124	0.58	1.075	0.858	0.995	0.87425	0.12379
Trachycarpeae	Arecaceae	Coryphoideae	Trachycarpeae	Rhapidophyllum	hystrix	MO-008	MO 4288521	UWBM PR 41487	N	62.704	0.683	1.128	0.913	0.996	0.6698	0.085651
Trachycarpeae	Arecaceae	Coryphoideae	Trachycarpeae	Rhapidophyllum	hystrix	MO-008	MO 4288521	UWBM PR 41487	N	48.778	0.497	1.325	0.854	0.995	1.0347	0.154182
Trachycarpeae	Arecaceae	Coryphoideae	Trachycarpeae	Rhapidophyllum	hystrix	MO-008	MO 4288521	UWBM PR 41487	N	83.717	0.684	1.164	0.91	0.995	0.8986	0.104525
Trachycarpeae	Arecaceae	Coryphoideae	Trachycarpeae	Rhapidophyllum	hystrix	MO-008	MO 4288521	UWBM PR 41487	N	71.125	0.583	1.069	0.853	0.996	0.8911	0.128479
Trachycarpeae	Arecaceae	Coryphoideae	Trachycarpeae	Rhapidophyllum	hystrix	MO-008	MO 4288521	UWBM PR 41487	N	98.059	0.589	1.061	0.88	0.994	1.0126	0.11227
Trachycarpeae	Arecaceae	Coryphoideae	Trachycarpeae	Rhapidophyllum	hystrix	MO-008	MO 4288521	UWBM PR 41487	N	101.377	0.6	1.151	0.873	0.996	1.0224	0.107815
Trachycarpeae	Arecaceae	Coryphoideae	Trachycarpeae	Rhapidophyllum	hystrix	MO-008	MO 4288521	UWBM PR 41487	N	98.256	0.652	1.069	0.908	0.996	0.92335	0.114571
Trachycarpeae	Arecaceae	Coryphoideae	Trachycarpeae	Rhapidophyllum	hystrix	MO-008	MO 4288521	UWBM PR 41487	N	85.159	0.642	1.078	0.9	0.996	0.93705	0.115855
Trachycarpeae	Arecaceae	Coryphoideae	Trachycarpeae	Rhapidophyllum	hystrix	MO-008	MO 4288521	UWBM PR 41487	N	111.287	0.626	1.028	0.884	0.995	0.9034	0.148934
Trachycarpeae	Arecaceae	Coryphoideae	Trachycarpeae	Rhapidophyllum	hystrix	MO-008	MO 4288521	UWBM PR 41487	N	64.805	0.504	1.229	0.856	0.994	0.9963	0.110349
Trachycarpeae	Arecaceae	Coryphoideae	Trachycarpeae	Rhapidophyllum	hystrix	MO-008	MO 4288521	UWBM PR 41487	N	48.929	0.495	1.131	0.829	0.994	0.9993	0.116365
Trachycarpeae	Arecaceae	Coryphoideae	Trachycarpeae	Rhapidophyllum	hystrix	MO-008	MO 4288521	UWBM PR 41487	N	35.931	0.589	1.151	0.859	0.993	0.9639	0.100323
Trachycarpeae	Arecaceae	Coryphoideae	Trachycarpeae	Rhapidophyllum	hystrix	MO-008	MO 4288521	UWBM PR 41487	N	21.16	0.685	1.098	0.887	0.994	0.4898	0.085617
Trachycarpeae	Arecaceae	Coryphoideae	Trachycarpeae	Rhapidophyllum	hystrix	MO-008	MO 4288521	UWBM PR 41487	N	84.069	0.731	1.102	0.916	0.995	0.9172	0.12588
Trachycarpeae	Arecaceae	Coryphoideae	Trachycarpeae	Rhapidophyllum	hystrix	MO-008	MO 4288521	UWBM PR 41487	N	46.916	0.513	1.382	0.87	0.994	0.73615	0.140103
Trachycarpeae	Arecaceae	Coryphoideae	Trachycarpeae	Rhapidophyllum	hystrix	MO-008	MO 4288521	UWBM PR 41487	N	52.997	0.657	1.112	0.884	0.995	0.6492	0.201353
Trachycarpeae	Arecaceae	Coryphoideae	Trachycarpeae	Rhapidophyllum	hystrix	MO-008	MO 4288521	UWBM PR 41487	N	85.808	0.544	1.123	0.872	0.995	1.1043	0.097396
Trachycarpeae	Arecaceae	Coryphoideae	Trachycarpeae	Rhapidophyllum	hystrix	MO-008	MO 4288521	UWBM PR 41487	N	61.219	0.608	1.033	0.887	0.995	0.809	0.083432
Trachycarpeae	Arecaceae	Coryphoideae	Trachycarpeae	Rhapidophyllum	hystrix	MO-008	MO 4288521	UWBM PR 41487	N	62.49	0.534	1.13	0.89	0.996	0.82755	0.080286
Trachycarpeae	Arecaceae	Coryphoideae	Trachycarpeae	Rhapidophyllum	hystrix	MO-008	MO 4288521	UWBM PR 41487	N	59.299	0.601	1.245	0.849	0.994	1.03775	0.116025
Trachycarpeae	Arecaceae	Coryphoideae	Trachycarpeae	Rhapidophyllum	hystrix	MO-008	MO 4288521	UWBM PR 41487	N	50.169	0.65	1.258	0.897	0.995	0.7077	0.083485
Trachycarpeae	Arecaceae	Coryphoideae	Trachycarpeae	Rhapidophyllum	hystrix	MO-008	MO 4288521	UWBM PR 41487	N	62.599	0.581	1.048	0.896	0.995	0.83705	0.122226
Trachycarpeae	Arecaceae	Coryphoideae	Trachycarpeae	Rhapidophyllum	hystrix	MO-008	MO 4288521	UWBM PR 41487	N	101.918	0.655	1.028	0.905	0.995	0.835	0.078078
Trachycarpeae	Arecaceae	Coryphoideae	Trachycarpeae	Rhapidophyllum	hystrix	MO-008	MO 4288521	UWBM PR 41487	N	106.531	0.599	1.141	0.848	0.994	1.2176	0.217464
Calamoideae	Arecaceae	Calamoideae	Eugeissoneae	Eugeissona	insignis	PMR785	FTG 105564	UWBM PR 6622	PY	6.899	0.71	1.489	0.914	0.994	0.22095	0.034262
Calamoideae	Arecaceae	Calamoideae	Eugeissoneae	Eugeissona	insignis	PMR785	FTG 105564	UWBM PR 6622	PY	8.436	0.751	1.602	0.927	0.994	0.2449	0.035148
Calamoideae	Arecaceae	Calamoideae	Eugeissoneae	Eugeissona	insignis	PMR785	FTG 105564	UWBM PR 6622	PY	7.021	0.807	1.566	0.954	0.996	0.1553	0.0279
Calamoideae	Arecaceae	Calamoideae	Eugeissoneae	Eugeissona	insignis	PMR785	FTG 105564	UWBM PR 6622	Y	9.957	0.752	1.101	0.93	0.995	0.2635	0.04146
Calamoideae	Arecaceae	Calamoideae	Eugeissoneae	Eugeissona	insignis	PMR785	FTG 105564	UWBM PR 6622	Y	9.947	0.724	1.504	0.922	0.996	0.2329	0.038529
Calamoideae	Arecaceae	Calamoideae	Eugeissoneae	Eugeissona	insignis	PMR785	FTG 105564	UWBM PR 6622	Y	8.39	0.749	1.532	0.929	0.995	0.22305	0.039853
Calamoideae	Arecaceae	Calamoideae	Eugeissoneae	Eugeissona	insignis	PMR785	FTG 105564	UWBM PR 6622	Y	8.678	0.671	1.235	0.904	0.995	0.2956	0.055889
Calamoideae	Arecaceae	Calamoideae	Eugeissoneae	Eugeissona	insignis	PMR785	FTG 105564	UWBM PR 6622	PY	6.573	0.723	1.361	0.915	0.996	0.2286	0.031417
Calamoideae	Arecaceae	Calamoideae	Eugeissoneae	Eugeissona	insignis	PMR785	FTG 105564	UWBM PR 6622	PY	8.335	0.593	1.533	0.888	0.994	0.3415	0.055562
Calamoideae	Arecaceae	Calamoideae	Eugeissoneae	Eugeissona	insignis	PMR785	FTG 105564	UWBM PR 6622	PY	5.99	0.67	1.127	0.905	0.995	0.24985	0.047121
Calamoideae	Arecaceae	Calamoideae	Eugeissoneae	Eugeissona	insignis	PMR785	FTG 105564	UWBM PR 6622	Y	8.457	0.713	1.361	0.906	0.995	0.2314	0.048268
Calamoideae	Arecaceae	Calamoideae	Eugeissoneae	Eugeissona	insignis	PMR785	FTG 105564	UWBM PR 6622	PY	8.974	0.774	1.402	0.934	0.995	0.269	0.023759
Calamoideae	Arecaceae	Calamoideae	Eugeissoneae	Eugeissona	insignis	PMR785	FTG 105564	UWBM PR 6622	Y	8.29	0.754	1.487	0.94	0.995	0.2145	0.039626
Calamoideae	Arecaceae	Calamoideae	Eugeissoneae	Eugeissona	insignis	PMR785	FTG 105564	UWBM PR 6622	PY	7.124	0.607	1.786	0.883	0.993	0.28215	0.049307
Calamoideae	Arecaceae	Calamoideae	Eugeissoneae	Eugeissona	insignis	PMR785	FTG 105564	UWBM PR 6622	Y	7.892	0.638	1.566	0.897	0.993	0.28775	0.033326
Calamoideae	Arecaceae	Calamoideae	Eugeissoneae	Eugeissona	insignis	PMR785	FTG 105564	UWBM PR 6622	Y	8.768	0.662	1.885	0.917	0.992	0.2833	0.078435
Calamoideae	Arecaceae	Calamoideae	Eugeissoneae	Eugeissona	insignis	PMR785	FTG 105564	UWBM PR 6622	Y	6.776	0.776	1.463	0.936	0.994	0.18435	0.036999
Calamoideae	Arecaceae	Calamoideae	Eugeissoneae	Eugeissona	insignis	PMR785	FTG 105564	UWBM PR 6622	Y	5.767	0.813	1.34	0.949	0.994	0.20125	0.034123
Calamoideae	Arecaceae	Calamoideae	Eugeissoneae	Eugeissona	insignis	PMR785	FTG 105564	UWBM PR 6622	PY	7.721	0.714	1.598	0.913	0.993	0.289	0.047187
Calamoideae	Arecaceae	Calamoideae	Eugeissoneae	Eugeissona	insignis	PMR785	FTG 105564	UWBM PR 6622	Y	5.998	0.672	1.55	0.896	0.994	0.26925	0.048854
Calamoideae	Arecaceae	Calamoideae	Eugeissoneae	Eugeissona	insignis	PMR785	FTG 105564	UWBM PR 6622	PY	5.881	0.69	1.271	0.893	0.995	0.24295	0.038897
Calamoideae	Arecaceae	Calamoideae	Eugeissoneae	Eugeissona	insignis	PMR785	FTG 105564	UWBM PR 6622	Y	11.213	0.723	1.716	0.932	0.994	0.2529	0.057752
Calamoideae	Arecaceae	Calamoideae	Eugeissoneae	Eugeissona	insignis	PMR785	FTG 105564	UWBM PR 6622	Y	10.085	0.748	1.609	0.941	0.995	0.2305	0.055347
Calamoideae	Arecaceae	Calamoideae	Eugeissoneae	Eugeissona	insignis	PMR785	FTG 105564	UWBM PR 6622	Y	9.588	0.769	1.383	0.936	0.995	0.2608	0.03631
Calamoideae	Arecaceae	Calamoideae	Eugeissoneae	Eugeissona	insignis	PMR785	FTG 105564	UWBM PR 6622	Y	8.343	0.74	1.584	0.929	0.994	0.2692	0.063635
Calamoideae	Arecaceae	Calamoideae	Eugeissoneae	Eugeissona	insignis	PMR785	FTG 105564	UWBM PR 6622	Y	4.575	0.737	1.601	0.923	0.992	0.2056	0.045842
Calamoideae	Arecaceae	Calamoideae	Eugeissoneae	Eugeissona	insignis	PMR785	FTG 105564	UWBM PR 6622	Y	7.493	0.769	1.345	0.927	0.992	0.24425	0.034899
Calamoideae	Arecaceae	Calamoideae	Eugeissoneae	Eugeissona	insignis	PMR785	FTG 105564	UWBM PR 6622	Y	6.735	0.731	1.512	0.932	0.995	0.1977	0.041945
Calamoideae	Arecaceae	Calamoideae	Eugeissoneae	Eugeissona	insignis	PMR785	FTG 105564	UWBM PR 6622	PY	6.869	0.766	1.33	0.935	0.994	0.2466	0.050305
Calamoideae	Arecaceae	Calamoideae	Eugeissoneae	Eugeissona	insignis	PMR785	FTG 105564	UWBM PR 6622	PY	9.155	0.752	1.43	0.928	0.996	0.2623	0.040552
Calamoideae	Arecaceae	Calamoideae	Eugeissoneae	Eugeissona	insignis	PMR785	FTG 105564	UWBM PR 6622	Y	7.93	0.755	1.614	0.931	0.994	0.23725	0.046134
Calamoideae	Arecaceae	Calamoideae	Eugeissoneae	Eugeissona	insignis	PMR785	FTG 105564	UWBM PR 6622	Y	7.702	0.766	1.534	0.926	0.993	0.2714	0.058457
Calamoideae	Arecaceae	Calamoideae	Eugeissoneae	Eugeissona	insignis	PMR785	FTG 105564	UWBM PR 6622	Y	8.982	0.699	1.406	0.908	0.994	0.284	0.046648
Calamoideae	Arecaceae	Calamoideae	Eugeissoneae	Eugeissona	insignis	PMR785	FTG 105564	UWBM PR 6622	Y	8.152	0.762	1.309	0.921	0.995	0.27395	0.046659
Calamoideae	Arecaceae	Calamoideae	Eugeissoneae	Eugeissona	insignis	PMR785	FTG 105564	UWBM PR 6622	Y	11.254	0.713	1.587	0.916	0.994	0.3184	0.054725
Calamoideae	Arecaceae	Calamoideae	Eugeissoneae	Eugeissona	insignis	PMR785	FTG 105564	UWBM PR 6622	Y	6.19	0.804	1.289	0.928	0.995	0.1939	0.029561
Calamoideae	Arecaceae	Calamoideae	Eugeissoneae	Eugeissona	insignis	PMR785	FTG 105564	UWBM PR 6622	Y	8.935	0.75	1.308	0.926	0.995	0.19785	0.048852
Calamoideae	Arecaceae	Calamoideae	Eugeissoneae	Eugeissona	insignis	PMR785	FTG 105564	UWBM PR 6622	PY	8.27	0.762	1.366	0.931	0.995	0.25695	0.047429
Calamoideae	Arecaceae	Calamoideae	Eugeissoneae	Eugeissona	insignis	PMR785	FTG 105564	UWBM PR 6622	Y	6.618	0.784	1.353	0.932	0.994	0.20495	0.031998
Calamoideae	Arecaceae	Calamoideae	Eugeissoneae	Eugeissona	insignis	PMR785	FTG 105564	UWBM PR 6622	Y	8.557	0.771	1.374	0.934	0.995	0.2103	0.035785
Calamoideae	Arecaceae	Calamoideae	Eugeissoneae	Eugeissona	insignis	PMR785	FTG 105564	UWBM PR 6622	PY	6.66	0.775	1.293	0.925	0.995	0.2121	0.039961
Trachycarpeae	Arecaceae	Coryphoideae	Trachycarpeae	Trachycarpus	khasyanus	PMR020	UCJH (no number)	UWBM PR 5866	N	59.377	0.639	1.156	0.881	0.998	0.7801	0.154172
Trachycarpeae	Arecaceae	Coryphoideae	Trachycarpeae	Trachycarpus	khasyanus	PMR020	UCJH (no number)	UWBM PR 5866	N	84.581	0.597	1.209	0.895	0.999	1.02975	0.141023
Trachycarpeae	Arecaceae	Coryphoideae	Trachycarpeae	Trachycarpus	khasyanus	PMR020	UCJH (no number)	UWBM PR 5866	N	68.454	0.508	1.064	0.87	1	0.873	0.107222
Trachycarpeae	Arecaceae	Coryphoideae	Trachycarpeae	Trachycarpus	khasyanus	PMR020	UCJH (no number)	UWBM PR 5866	N	95.62	0.678	1.176	0.91	0.999	0.6278	0.087158
Trachycarpeae	Arecaceae	Coryphoideae	Trachycarpeae	Trachycarpus	khasyanus	PMR020	UCJH (no number)	UWBM PR 5866	N	138.74	0.66	1.13	0.923	1	1.0045	0.109025
Trachycarpeae	Arecaceae	Coryphoideae	Trachycarpeae	Trachycarpus	khasyanus	PMR020	UCJH (no number)	UWBM PR 5866	N	72.398	0.637	1.079	0.913	1	0.6353	0.099905
Trachycarpeae	Arecaceae	Coryphoideae	Trachycarpeae	Trachycarpus	khasyanus	PMR020	UCJH (no number)	UWBM PR 5866	N	59.162	0.617	1.048	0.889	0.999	0.8098	0.069737
Trachycarpeae	Arecaceae	Coryphoideae	Trachycarpeae	Trachycarpus	khasyanus	PMR020	UCJH (no number)	UWBM PR 5866	N	77.24	0.54	1.013	0.857	0.998	0.9249	0.100256
Trachycarpeae	Arecaceae	Coryphoideae	Trachycarpeae	Trachycarpus	khasyanus	PMR020	UCJH (no number)	UWBM PR 5866	N	51.681	0.605	1.258	0.9	1	0.7999	0.066419
Trachycarpeae	Arecaceae	Coryphoideae	Trachycarpeae	Trachycarpus	khasyanus	PMR020	UCJH (no number)	UWBM PR 5866	N	56.957	0.627	1.075	0.898	0.999	0.66735	0.081081
Trachycarpeae	Arecaceae	Coryphoideae	Trachycarpeae	Trachycarpus	khasyanus	PMR020	UCJH (no number)	UWBM PR 5866	N	105.539	0.636	1.071	0.905	0.999	0.7113	0.149128
Trachycarpeae	Arecaceae	Coryphoideae	Trachycarpeae	Trachycarpus	khasyanus	PMR020	UCJH (no number)	UWBM PR 5866	N	77.604	0.597	1.036	0.892	1	0.9231	0.113024
Trachycarpeae	Arecaceae	Coryphoideae	Trachycarpeae	Trachycarpus	khasyanus	PMR020	UCJH (no number)	UWBM PR 5866	N	78.07	0.583	1.061	0.884	0.999	0.8963	0.112088
Trachycarpeae	Arecaceae	Coryphoideae	Trachycarpeae	Trachycarpus	khasyanus	PMR020	UCJH (no number)	UWBM PR 5866	N	89.414	0.612	1.238	0.918	1	0.78245	0.072823
Trachycarpeae	Arecaceae	Coryphoideae	Trachycarpeae	Trachycarpus	khasyanus	PMR020	UCJH (no number)	UWBM PR 5866	N	80.901	0.551	1.108	0.882	1	0.84295	0.154092
Trachycarpeae	Arecaceae	Coryphoideae	Trachycarpeae	Trachycarpus	khasyanus	PMR020	UCJH (no number)	UWBM PR 5866	N	82.193	0.607	1.111	0.895	0.999	0.93385	0.091772
Trachycarpeae	Arecaceae	Coryphoideae	Trachycarpeae	Trachycarpus	khasyanus	PMR020	UCJH (no number)	UWBM PR 5866	N	59.301	0.558	1.061	0.862	1	1.06165	0.097877
Trachycarpeae	Arecaceae	Coryphoideae	Trachycarpeae	Trachycarpus	khasyanus	PMR020	UCJH (no number)	UWBM PR 5866	N	88.054	0.598	1.305	0.904	0.999	0.83115	0.106014
Trachycarpeae	Arecaceae	Coryphoideae	Trachycarpeae	Trachycarpus	khasyanus	PMR020	UCJH (no number)	UWBM PR 5866	N	107.028	0.62	1.02	0.922	0.999	0.79725	0.114024
Trachycarpeae	Arecaceae	Coryphoideae	Trachycarpeae	Trachycarpus	khasyanus	PMR020	UCJH (no number)	UWBM PR 5866	N	48.529	0.535	1.036	0.895	0.999	0.84055	0.091486
Trachycarpeae	Arecaceae	Coryphoideae	Trachycarpeae	Trachycarpus	khasyanus	PMR020	UCJH (no number)	UWBM PR 5866	N	107.292	0.653	1.056	0.922	1	0.8322	0.112514
Trachycarpeae	Arecaceae	Coryphoideae	Trachycarpeae	Trachycarpus	khasyanus	PMR020	UCJH (no number)	UWBM PR 5866	N	77.622	0.538	1.064	0.854	0.998	0.9118	0.12696
Trachycarpeae	Arecaceae	Coryphoideae	Trachycarpeae	Trachycarpus	khasyanus	PMR020	UCJH (no number)	UWBM PR 5866	N	96.317	0.627	1.088	0.905	0.999	1.16215	0.114635
Trachycarpeae	Arecaceae	Coryphoideae	Trachycarpeae	Trachycarpus	khasyanus	PMR020	UCJH (no number)	UWBM PR 5866	N	77.77	0.529	1.07	0.871	0.999	0.8459	0.10219
Trachycarpeae	Arecaceae	Coryphoideae	Trachycarpeae	Trachycarpus	khasyanus	PMR020	UCJH (no number)	UWBM PR 5866	N	80.509	0.584	1.127	0.875	1	0.8263	0.126234
Trachycarpeae	Arecaceae	Coryphoideae	Trachycarpeae	Trachycarpus	khasyanus	PMR020	UCJH (no number)	UWBM PR 5866	N	68.285	0.592	1.052	0.896	0.999	0.7244	0.109911
Trachycarpeae	Arecaceae	Coryphoideae	Trachycarpeae	Trachycarpus	khasyanus	PMR020	UCJH (no number)	UWBM PR 5866	N	89.222	0.582	1.104	0.888	0.999	0.9219	0.104115
Chamaedoreeae	Arecaceae	Arecoideae	Chamaedoreeae	Hyophorbe	lagenicaulis	PMR1148	FTG 16966	UWBM PR 6985	Y	53.879	0.72	1.154	0.933	0.996	0.54615	0.053394
Chamaedoreeae	Arecaceae	Arecoideae	Chamaedoreeae	Hyophorbe	lagenicaulis	PMR1148	FTG 16966	UWBM PR 6985	Y	34.277	0.619	1.493	0.926	0.995	0.6091	0.071335
Chamaedoreeae	Arecaceae	Arecoideae	Chamaedoreeae	Hyophorbe	lagenicaulis	PMR1148	FTG 16966	UWBM PR 6985	Y	54.893	0.736	1.173	0.929	0.996	0.6226	0.092109
Chamaedoreeae	Arecaceae	Arecoideae	Chamaedoreeae	Hyophorbe	lagenicaulis	PMR1148	FTG 16966	UWBM PR 6985	Y	47.656	0.605	1.058	0.898	0.996	0.658	0.056949
Chamaedoreeae	Arecaceae	Arecoideae	Chamaedoreeae	Hyophorbe	lagenicaulis	PMR1148	FTG 16966	UWBM PR 6985	Y	66.554	0.652	1.13	0.927	0.996	0.6095	0.077471
Chamaedoreeae	Arecaceae	Arecoideae	Chamaedoreeae	Hyophorbe	lagenicaulis	PMR1148	FTG 16966	UWBM PR 6985	Y	64.973	0.788	1.346	0.956	0.996	0.395	0.070909
Chamaedoreeae	Arecaceae	Arecoideae	Chamaedoreeae	Hyophorbe	lagenicaulis	PMR1148	FTG 16966	UWBM PR 6985	Y	55.737	0.636	1.342	0.923	0.996	0.7351	0.075087
Chamaedoreeae	Arecaceae	Arecoideae	Chamaedoreeae	Hyophorbe	lagenicaulis	PMR1148	FTG 16966	UWBM PR 6985	Y	58.729	0.719	1.265	0.939	0.995	0.7471	0.057697
Chamaedoreeae	Arecaceae	Arecoideae	Chamaedoreeae	Hyophorbe	lagenicaulis	PMR1148	FTG 16966	UWBM PR 6985	Y	59.077	0.721	1.235	0.943	0.996	0.57245	0.063733
Chamaedoreeae	Arecaceae	Arecoideae	Chamaedoreeae	Hyophorbe	lagenicaulis	PMR1148	FTG 16966	UWBM PR 6985	Y	56.278	0.754	1.233	0.951	0.996	0.51875	0.038991
Chamaedoreeae	Arecaceae	Arecoideae	Chamaedoreeae	Hyophorbe	lagenicaulis	PMR1148	FTG 16966	UWBM PR 6985	Y	64.655	0.662	1.334	0.922	0.995	0.6135	0.16325
Chamaedoreeae	Arecaceae	Arecoideae	Chamaedoreeae	Hyophorbe	lagenicaulis	PMR1148	FTG 16966	UWBM PR 6985	Y	49.225	0.719	1.097	0.943	0.996	0.52725	0.074167
Chamaedoreeae	Arecaceae	Arecoideae	Chamaedoreeae	Hyophorbe	lagenicaulis	PMR1148	FTG 16966	UWBM PR 6985	Y	51.893	0.729	1.286	0.946	0.996	0.4479	0.061927
Chamaedoreeae	Arecaceae	Arecoideae	Chamaedoreeae	Hyophorbe	lagenicaulis	PMR1148	FTG 16966	UWBM PR 6985	Y	67.762	0.736	1.069	0.945	0.996	0.4489	0.08876
Chamaedoreeae	Arecaceae	Arecoideae	Chamaedoreeae	Hyophorbe	lagenicaulis	PMR1148	FTG 16966	UWBM PR 6985	Y	48.123	0.721	1.221	0.931	0.996	0.39765	0.059956
Chamaedoreeae	Arecaceae	Arecoideae	Chamaedoreeae	Hyophorbe	lagenicaulis	PMR1148	FTG 16966	UWBM PR 6985	Y	66.646	0.671	1.141	0.942	0.996	0.4821	0.046686
Chamaedoreeae	Arecaceae	Arecoideae	Chamaedoreeae	Hyophorbe	lagenicaulis	PMR1148	FTG 16966	UWBM PR 6985	Y	43.781	0.66	1.358	0.924	0.993	0.6662	0.075865
Chamaedoreeae	Arecaceae	Arecoideae	Chamaedoreeae	Hyophorbe	lagenicaulis	PMR1148	FTG 16966	UWBM PR 6985	Y	50.731	0.771	1.235	0.945	0.996	0.4222	0.057347
Chamaedoreeae	Arecaceae	Arecoideae	Chamaedoreeae	Hyophorbe	lagenicaulis	PMR1148	FTG 16966	UWBM PR 6985	PY	38.361	0.749	1.129	0.935	0.996	0.4864	0.06832
Chamaedoreeae	Arecaceae	Arecoideae	Chamaedoreeae	Hyophorbe	lagenicaulis	PMR1148	FTG 16966	UWBM PR 6985	Y	60.164	0.691	1.136	0.934	0.996	0.551	0.09045
Chamaedoreeae	Arecaceae	Arecoideae	Chamaedoreeae	Hyophorbe	lagenicaulis	PMR1148	FTG 16966	UWBM PR 6985	Y	50.077	0.72	1.061	0.931	0.996	0.5153	0.07794
Chamaedoreeae	Arecaceae	Arecoideae	Chamaedoreeae	Hyophorbe	lagenicaulis	PMR1148	FTG 16966	UWBM PR 6985	Y	55.094	0.689	1.098	0.929	0.996	0.4448	0.082601
Chamaedoreeae	Arecaceae	Arecoideae	Chamaedoreeae	Hyophorbe	lagenicaulis	PMR1148	FTG 16966	UWBM PR 6985	Y	68.042	0.665	1.141	0.923	0.995	0.782	0.097392
Iriarteeae	Arecaceae	Arecoideae	Iriarteeae	Dictyocaryum	lamarckianum	PMR877	FTG 59877	UWBM PR 6714	Y	78.3	0.702	1.175	0.952	0.996	0.4751	0.055971
Iriarteeae	Arecaceae	Arecoideae	Iriarteeae	Dictyocaryum	lamarckianum	PMR877	FTG 59877	UWBM PR 6714	Y	61.069	0.629	1.303	0.92	0.996	0.7064	0.077375
Iriarteeae	Arecaceae	Arecoideae	Iriarteeae	Dictyocaryum	lamarckianum	PMR877	FTG 59877	UWBM PR 6714	Y	71.575	0.671	1.204	0.939	0.996	0.6688	0.068093
Iriarteeae	Arecaceae	Arecoideae	Iriarteeae	Dictyocaryum	lamarckianum	PMR877	FTG 59877	UWBM PR 6714	Y	68.938	0.717	1.174	0.94	0.996	0.6336	0.073269
Iriarteeae	Arecaceae	Arecoideae	Iriarteeae	Dictyocaryum	lamarckianum	PMR877	FTG 59877	UWBM PR 6714	Y	66.085	0.649	1.387	0.941	0.996	0.5504	0.068422
Iriarteeae	Arecaceae	Arecoideae	Iriarteeae	Dictyocaryum	lamarckianum	PMR877	FTG 59877	UWBM PR 6714	Y	78.746	0.642	1.367	0.93	0.996	0.5127	0.072421
Iriarteeae	Arecaceae	Arecoideae	Iriarteeae	Dictyocaryum	lamarckianum	PMR877	FTG 59877	UWBM PR 6714	Y	83.834	0.68	1.299	0.947	0.996	0.62455	0.062366
Iriarteeae	Arecaceae	Arecoideae	Iriarteeae	Dictyocaryum	lamarckianum	PMR877	FTG 59877	UWBM PR 6714	Y	62.511	0.666	1.368	0.935	0.996	0.5902	0.050393
Iriarteeae	Arecaceae	Arecoideae	Iriarteeae	Dictyocaryum	lamarckianum	PMR877	FTG 59877	UWBM PR 6714	Y	65.49	0.756	1.198	0.951	0.996	0.4404	0.055587
Iriarteeae	Arecaceae	Arecoideae	Iriarteeae	Dictyocaryum	lamarckianum	PMR877	FTG 59877	UWBM PR 6714	Y	106.221	0.821	1.076	0.961	0.996	0.46295	0.064399
Iriarteeae	Arecaceae	Arecoideae	Iriarteeae	Dictyocaryum	lamarckianum	PMR877	FTG 59877	UWBM PR 6714	Y	63.486	0.752	1.112	0.95	0.996	0.4287	0.04923
Iriarteeae	Arecaceae	Arecoideae	Iriarteeae	Dictyocaryum	lamarckianum	PMR877	FTG 59877	UWBM PR 6714	Y	80.771	0.749	1.196	0.961	0.996	0.40835	0.046951
Iriarteeae	Arecaceae	Arecoideae	Iriarteeae	Dictyocaryum	lamarckianum	PMR877	FTG 59877	UWBM PR 6714	Y	56.789	0.751	1.257	0.954	0.996	0.4281	0.051205
Iriarteeae	Arecaceae	Arecoideae	Iriarteeae	Dictyocaryum	lamarckianum	PMR877	FTG 59877	UWBM PR 6714	Y	55.079	0.674	1.329	0.928	0.996	0.5291	0.08268
Iriarteeae	Arecaceae	Arecoideae	Iriarteeae	Dictyocaryum	lamarckianum	PMR877	FTG 59877	UWBM PR 6714	Y	73.448	0.716	1.188	0.95	0.996	0.50495	0.070156
Iriarteeae	Arecaceae	Arecoideae	Iriarteeae	Dictyocaryum	lamarckianum	PMR877	FTG 59877	UWBM PR 6714	Y	84.392	0.694	1.147	0.948	0.996	0.641	0.046472
Iriarteeae	Arecaceae	Arecoideae	Iriarteeae	Dictyocaryum	lamarckianum	PMR877	FTG 59877	UWBM PR 6714	Y	82.527	0.718	1.113	0.95	0.997	0.4796	0.05357
Iriarteeae	Arecaceae	Arecoideae	Iriarteeae	Dictyocaryum	lamarckianum	PMR877	FTG 59877	UWBM PR 6714	Y	68.207	0.634	1.15	0.941	0.996	0.729	0.063576
Iriarteeae	Arecaceae	Arecoideae	Iriarteeae	Dictyocaryum	lamarckianum	PMR877	FTG 59877	UWBM PR 6714	Y	86.354	0.752	1.097	0.959	0.996	0.3793	0.054692
Iriarteeae	Arecaceae	Arecoideae	Iriarteeae	Dictyocaryum	lamarckianum	PMR877	FTG 59877	UWBM PR 6714	Y	43.583	0.608	1.176	0.921	0.995	0.4996	0.069417
Iriarteeae	Arecaceae	Arecoideae	Iriarteeae	Dictyocaryum	lamarckianum	PMR877	FTG 59877	UWBM PR 6714	Y	79.214	0.691	1.13	0.951	0.996	0.4904	0.06808
Iriarteeae	Arecaceae	Arecoideae	Iriarteeae	Dictyocaryum	lamarckianum	PMR877	FTG 59877	UWBM PR 6714	Y	78.134	0.725	1.318	0.954	0.996	0.4376	0.047559
Iriarteeae	Arecaceae	Arecoideae	Iriarteeae	Dictyocaryum	lamarckianum	PMR877	FTG 59877	UWBM PR 6714	Y	51.741	0.653	1.185	0.935	0.996	0.7378	0.080052
Iriarteeae	Arecaceae	Arecoideae	Iriarteeae	Dictyocaryum	lamarckianum	PMR877	FTG 59877	UWBM PR 6714	Y	81.817	0.671	1.177	0.952	0.996	0.533	0.073893
Iriarteeae	Arecaceae	Arecoideae	Iriarteeae	Dictyocaryum	lamarckianum	PMR877	FTG 59877	UWBM PR 6714	Y	67.74	0.696	1.155	0.949	0.996	0.4593	0.061679
Iriarteeae	Arecaceae	Arecoideae	Iriarteeae	Dictyocaryum	lamarckianum	PMR877	FTG 59877	UWBM PR 6714	Y	94.678	0.681	1.13	0.942	0.996	0.7469	0.108756
Iriarteeae	Arecaceae	Arecoideae	Iriarteeae	Dictyocaryum	lamarckianum	PMR877	FTG 59877	UWBM PR 6714	Y	62.208	0.673	1.522	0.929	0.994	0.5845	0.062552
Areceae	Arecaceae	Arecoideae	Areceae	Rhopaloblaste	ledermanniana	NYBG-005	NYBG 02326222	UWBM PR 41488	N	63.551	0.549	1.266	0.824	1.001	1.08525	0.104516
Areceae	Arecaceae	Arecoideae	Areceae	Rhopaloblaste	ledermanniana	NYBG-005	NYBG 02326222	UWBM PR 41488	N	67.685	0.598	1.236	0.85	1	0.92665	0.101382
Areceae	Arecaceae	Arecoideae	Areceae	Rhopaloblaste	ledermanniana	NYBG-005	NYBG 02326222	UWBM PR 41488	N	97.064	0.601	1.132	0.845	0.999	1.212	0.129118
Areceae	Arecaceae	Arecoideae	Areceae	Rhopaloblaste	ledermanniana	NYBG-005	NYBG 02326222	UWBM PR 41488	N	62.275	0.599	1.225	0.849	1	0.9047	0.144508
Areceae	Arecaceae	Arecoideae	Areceae	Rhopaloblaste	ledermanniana	NYBG-005	NYBG 02326222	UWBM PR 41488	N	62.21	0.515	1.281	0.836	1	0.9887	0.096524
Areceae	Arecaceae	Arecoideae	Areceae	Rhopaloblaste	ledermanniana	NYBG-005	NYBG 02326222	UWBM PR 41488	N	83.162	0.565	1.06	0.865	1.001	0.91685	0.137673
Areceae	Arecaceae	Arecoideae	Areceae	Rhopaloblaste	ledermanniana	NYBG-005	NYBG 02326222	UWBM PR 41488	N	108.572	0.601	1.134	0.843	1	1.36225	0.128972
Areceae	Arecaceae	Arecoideae	Areceae	Rhopaloblaste	ledermanniana	NYBG-005	NYBG 02326222	UWBM PR 41488	N	86.821	0.545	1.243	0.828	1	1.3155	0.145246
Areceae	Arecaceae	Arecoideae	Areceae	Rhopaloblaste	ledermanniana	NYBG-005	NYBG 02326222	UWBM PR 41488	N	83.646	0.534	1.149	0.793	0.998	1.4847	0.13259
Areceae	Arecaceae	Arecoideae	Areceae	Rhopaloblaste	ledermanniana	NYBG-005	NYBG 02326222	UWBM PR 41488	N	80.663	0.623	1.123	0.85	0.999	1.0658	0.216121
Areceae	Arecaceae	Arecoideae	Areceae	Rhopaloblaste	ledermanniana	NYBG-005	NYBG 02326222	UWBM PR 41488	N	118.257	0.529	1.19	0.841	1	1.3415	0.139102
Areceae	Arecaceae	Arecoideae	Areceae	Rhopaloblaste	ledermanniana	NYBG-005	NYBG 02326222	UWBM PR 41488	N	69.532	0.51	1.102	0.816	0.999	1.1869	0.19733
Areceae	Arecaceae	Arecoideae	Areceae	Rhopaloblaste	ledermanniana	NYBG-005	NYBG 02326222	UWBM PR 41488	N	61.35	0.551	1.14	0.826	0.999	0.9958	0.159911
Areceae	Arecaceae	Arecoideae	Areceae	Rhopaloblaste	ledermanniana	NYBG-005	NYBG 02326222	UWBM PR 41488	N	98.249	0.51	1.453	0.838	1	1.2563	0.182223
Areceae	Arecaceae	Arecoideae	Areceae	Rhopaloblaste	ledermanniana	NYBG-005	NYBG 02326222	UWBM PR 41488	N	75.955	0.484	1.058	0.818	1	1.3606	0.135948
Areceae	Arecaceae	Arecoideae	Areceae	Rhopaloblaste	ledermanniana	NYBG-005	NYBG 02326222	UWBM PR 41488	N	66.547	0.555	1.112	0.846	0.999	1.0141	0.113044
Areceae	Arecaceae	Arecoideae	Areceae	Rhopaloblaste	ledermanniana	NYBG-005	NYBG 02326222	UWBM PR 41488	N	93.232	0.538	1.192	0.83	0.999	1.2598	0.129554
Areceae	Arecaceae	Arecoideae	Areceae	Rhopaloblaste	ledermanniana	NYBG-005	NYBG 02326222	UWBM PR 41488	N	69.104	0.53	1.104	0.844	1	0.9971	0.107126
Areceae	Arecaceae	Arecoideae	Areceae	Rhopaloblaste	ledermanniana	NYBG-005	NYBG 02326222	UWBM PR 41488	N	141.76	0.582	1.115	0.866	1.001	1.39005	0.21021
Areceae	Arecaceae	Arecoideae	Areceae	Rhopaloblaste	ledermanniana	NYBG-005	NYBG 02326222	UWBM PR 41488	N	84.474	0.528	1.218	0.827	0.999	1.30425	0.108182
Areceae	Arecaceae	Arecoideae	Areceae	Rhopaloblaste	ledermanniana	NYBG-005	NYBG 02326222	UWBM PR 41488	N	77.273	0.481	1.45	0.816	0.999	1.4055	0.127892
Marantaceae	Marantaceae	Marantaceae	Marantaceae	Maranta	leuconeura	PMR1202		UWBM PR 7039	Y	96.508	0.521	1.091	0.898	0.995	1.1031	0.131045
Marantaceae	Marantaceae	Marantaceae	Marantaceae	Maranta	leuconeura	PMR1202		UWBM PR 7039	Y	65.69	0.6	1.14	0.892	0.996	0.82195	0.138424
Marantaceae	Marantaceae	Marantaceae	Marantaceae	Maranta	leuconeura	PMR1202		UWBM PR 7039	Y	55.145	0.598	1.377	0.904	0.994	0.6772	0.115798
Marantaceae	Marantaceae	Marantaceae	Marantaceae	Maranta	leuconeura	PMR1202		UWBM PR 7039	Y	64.049	0.649	1.24	0.932	0.995	0.7365	0.093868
Marantaceae	Marantaceae	Marantaceae	Marantaceae	Maranta	leuconeura	PMR1202		UWBM PR 7039	Y	47.872	0.673	1.069	0.897	0.993	0.7912	0.084378
Marantaceae	Marantaceae	Marantaceae	Marantaceae	Maranta	leuconeura	PMR1202		UWBM PR 7039	Y	61.657	0.609	1.221	0.923	0.996	0.5306	0.084324
Marantaceae	Marantaceae	Marantaceae	Marantaceae	Maranta	leuconeura	PMR1202		UWBM PR 7039	Y	63.023	0.589	1.109	0.895	0.992	0.72	0.071065
Marantaceae	Marantaceae	Marantaceae	Marantaceae	Maranta	leuconeura	PMR1202		UWBM PR 7039	Y	59.252	0.551	1.17	0.864	0.994	0.8397	0.22248
Marantaceae	Marantaceae	Marantaceae	Marantaceae	Maranta	leuconeura	PMR1202		UWBM PR 7039	Y	42.286	0.618	1.167	0.9	0.994	0.67165	0.084791
Marantaceae	Marantaceae	Marantaceae	Marantaceae	Maranta	leuconeura	PMR1202		UWBM PR 7039	Y	71.963	0.555	1.078	0.889	0.993	0.988	0.102126
Marantaceae	Marantaceae	Marantaceae	Marantaceae	Maranta	leuconeura	PMR1202		UWBM PR 7039	Y	27.549	0.612	1.244	0.905	0.994	0.6429	0.081518
Marantaceae	Marantaceae	Marantaceae	Marantaceae	Maranta	leuconeura	PMR1202		UWBM PR 7039	Y	59.94	0.603	1.328	0.899	0.996	0.7356	0.129071
Marantaceae	Marantaceae	Marantaceae	Marantaceae	Maranta	leuconeura	PMR1202		UWBM PR 7039	Y	93.313	0.562	1.114	0.91	0.996	0.9288	0.119522
Marantaceae	Marantaceae	Marantaceae	Marantaceae	Maranta	leuconeura	PMR1202		UWBM PR 7039	PY	50.982	0.546	1.505	0.887	0.992	0.87195	0.154619
Marantaceae	Marantaceae	Marantaceae	Marantaceae	Maranta	leuconeura	PMR1202		UWBM PR 7039	Y	54.491	0.595	1.061	0.9	0.992	0.7546	0.133455
Marantaceae	Marantaceae	Marantaceae	Marantaceae	Maranta	leuconeura	PMR1202		UWBM PR 7039	Y	81.684	0.596	1.314	0.889	0.979	0.9278	0.251735
Marantaceae	Marantaceae	Marantaceae	Marantaceae	Maranta	leuconeura	PMR1202		UWBM PR 7039	Y	73.785	0.547	1.204	0.887	0.995	0.8692	0.163162
Marantaceae	Marantaceae	Marantaceae	Marantaceae	Maranta	leuconeura	PMR1202		UWBM PR 7039	Y	101.642	0.592	1.085	0.921	0.995	0.88715	0.157541
Marantaceae	Marantaceae	Marantaceae	Marantaceae	Maranta	leuconeura	PMR1202		UWBM PR 7039	Y	64.646	0.541	1.238	0.865	0.996	1.0485	0.104172
Marantaceae	Marantaceae	Marantaceae	Marantaceae	Maranta	leuconeura	PMR1202		UWBM PR 7039	PY	46.756	0.584	1.273	0.863	0.994	0.69855	0.119407
Marantaceae	Marantaceae	Marantaceae	Marantaceae	Maranta	leuconeura	PMR1202		UWBM PR 7039	PY	59.076	0.618	1.027	0.9	0.993	0.7088	0.131313
Marantaceae	Marantaceae	Marantaceae	Marantaceae	Maranta	leuconeura	PMR1202		UWBM PR 7039	Y	41.078	0.47	1.157	0.847	0.994	0.769	0.179828
Marantaceae	Marantaceae	Marantaceae	Marantaceae	Maranta	leuconeura	PMR1202		UWBM PR 7039	Y	38.476	0.529	1.146	0.871	0.988	0.87345	0.104585
Areceae	Arecaceae	Arecoideae	Pelagodoxeae	Sommieria	leucophylla	PMR1168	FTG 75506	UWBM PR 7005	N	52.671	0.594	1.088	0.848	0.994	0.9449	0.101252
Areceae	Arecaceae	Arecoideae	Pelagodoxeae	Sommieria	leucophylla	PMR1168	FTG 75506	UWBM PR 7005	N	73.189	0.636	1.093	0.86	0.996	1.0407	0.084826
Areceae	Arecaceae	Arecoideae	Pelagodoxeae	Sommieria	leucophylla	PMR1168	FTG 75506	UWBM PR 7005	N	133.261	0.699	1.138	0.893	0.995	1.1442	0.196447
Areceae	Arecaceae	Arecoideae	Pelagodoxeae	Sommieria	leucophylla	PMR1168	FTG 75506	UWBM PR 7005	N	52.218	0.571	1.284	0.856	0.995	0.995	0.082472
Areceae	Arecaceae	Arecoideae	Pelagodoxeae	Sommieria	leucophylla	PMR1168	FTG 75506	UWBM PR 7005	N	63.046	0.595	1.093	0.858	0.995	1.0281	0.123329
Areceae	Arecaceae	Arecoideae	Pelagodoxeae	Sommieria	leucophylla	PMR1168	FTG 75506	UWBM PR 7005	N	32.068	0.57	1.32	0.831	0.994	0.8612	0.097344
Areceae	Arecaceae	Arecoideae	Pelagodoxeae	Sommieria	leucophylla	PMR1168	FTG 75506	UWBM PR 7005	N	51.56	0.625	1.111	0.839	0.995	0.9501	0.146157
Areceae	Arecaceae	Arecoideae	Pelagodoxeae	Sommieria	leucophylla	PMR1168	FTG 75506	UWBM PR 7005	N	50.734	0.592	1.216	0.845	0.996	0.9455	0.073483
Areceae	Arecaceae	Arecoideae	Pelagodoxeae	Sommieria	leucophylla	PMR1168	FTG 75506	UWBM PR 7005	N	50.645	0.595	1.191	0.826	0.994	0.9821	0.145812
Areceae	Arecaceae	Arecoideae	Pelagodoxeae	Sommieria	leucophylla	PMR1168	FTG 75506	UWBM PR 7005	N	40.294	0.615	1.21	0.847	0.994	1.0601	0.157644
Areceae	Arecaceae	Arecoideae	Pelagodoxeae	Sommieria	leucophylla	PMR1168	FTG 75506	UWBM PR 7005	N	51.899	0.648	1.137	0.877	0.995	0.8415	0.126812
Areceae	Arecaceae	Arecoideae	Pelagodoxeae	Sommieria	leucophylla	PMR1168	FTG 75506	UWBM PR 7005	N	67.323	0.587	1.193	0.851	0.996	1.1114	0.195431
Areceae	Arecaceae	Arecoideae	Pelagodoxeae	Sommieria	leucophylla	PMR1168	FTG 75506	UWBM PR 7005	N	40.259	0.625	1.127	0.876	0.994	1.07025	0.118952
Areceae	Arecaceae	Arecoideae	Pelagodoxeae	Sommieria	leucophylla	PMR1168	FTG 75506	UWBM PR 7005	N	88.202	0.566	1.206	0.855	0.994	1.2381	0.187749
Areceae	Arecaceae	Arecoideae	Pelagodoxeae	Sommieria	leucophylla	PMR1168	FTG 75506	UWBM PR 7005	N	26.014	0.575	1.504	0.832	0.99	0.6975	0.121769
Areceae	Arecaceae	Arecoideae	Pelagodoxeae	Sommieria	leucophylla	PMR1168	FTG 75506	UWBM PR 7005	N	69.252	0.619	1.323	0.836	0.994	1.0719	0.136239
Areceae	Arecaceae	Arecoideae	Pelagodoxeae	Sommieria	leucophylla	PMR1168	FTG 75506	UWBM PR 7005	N	81.481	0.717	1.437	0.913	0.995	0.8015	0.094119
Areceae	Arecaceae	Arecoideae	Pelagodoxeae	Sommieria	leucophylla	PMR1168	FTG 75506	UWBM PR 7005	N	39.54	0.589	1.286	0.855	0.994	0.9244	0.095692
Areceae	Arecaceae	Arecoideae	Pelagodoxeae	Sommieria	leucophylla	PMR1168	FTG 75506	UWBM PR 7005	N	67.404	0.63	1.099	0.871	0.995	1.11195	0.128238
Areceae	Arecaceae	Arecoideae	Pelagodoxeae	Sommieria	leucophylla	PMR1168	FTG 75506	UWBM PR 7005	N	48.584	0.625	1.33	0.853	0.993	0.7697	0.138952
Areceae	Arecaceae	Arecoideae	Pelagodoxeae	Sommieria	leucophylla	PMR1168	FTG 75506	UWBM PR 7005	N	50.556	0.517	1.326	0.81	0.994	1.1523	0.173137
Areceae	Arecaceae	Arecoideae	Pelagodoxeae	Sommieria	leucophylla	PMR1168	FTG 75506	UWBM PR 7005	N	55.648	0.575	1.251	0.834	0.994	0.9504	0.135275
Areceae	Arecaceae	Arecoideae	Pelagodoxeae	Sommieria	leucophylla	PMR1168	FTG 75506	UWBM PR 7005	N	39.45	0.526	1.375	0.856	0.993	0.95555	0.095192
Syncarpous_clade	Arecaceae	Coryphoideae	Borasseae	Latania	loddigesii	PMR888	FTG 117576	UWBM PR 6725	N	39.981	0.586	1.172	0.846	0.994	0.8607	0.079869
Syncarpous_clade	Arecaceae	Coryphoideae	Borasseae	Latania	loddigesii	PMR888	FTG 117576	UWBM PR 6725	N	45.068	0.686	1.223	0.869	0.994	0.8203	0.133382
Syncarpous_clade	Arecaceae	Coryphoideae	Borasseae	Latania	loddigesii	PMR888	FTG 117576	UWBM PR 6725	N	40.347	0.653	1.076	0.865	0.995	0.7758	0.110402
Syncarpous_clade	Arecaceae	Coryphoideae	Borasseae	Latania	loddigesii	PMR888	FTG 117576	UWBM PR 6725	N	39.672	0.595	1.085	0.851	0.994	0.8405	0.104258
Syncarpous_clade	Arecaceae	Coryphoideae	Borasseae	Latania	loddigesii	PMR888	FTG 117576	UWBM PR 6725	N	48.744	0.658	1.116	0.881	0.995	0.7285	0.069222
Syncarpous_clade	Arecaceae	Coryphoideae	Borasseae	Latania	loddigesii	PMR888	FTG 117576	UWBM PR 6725	N	52.286	0.64	1.088	0.856	0.995	0.9601	0.096744
Syncarpous_clade	Arecaceae	Coryphoideae	Borasseae	Latania	loddigesii	PMR888	FTG 117576	UWBM PR 6725	N	40.011	0.549	1.086	0.829	0.995	0.9978	0.122495
Syncarpous_clade	Arecaceae	Coryphoideae	Borasseae	Latania	loddigesii	PMR888	FTG 117576	UWBM PR 6725	N	40.865	0.595	1.095	0.828	0.995	0.94165	0.085347
Syncarpous_clade	Arecaceae	Coryphoideae	Borasseae	Latania	loddigesii	PMR888	FTG 117576	UWBM PR 6725	N	32.164	0.528	1.147	0.828	0.995	0.9017	0.123027
Syncarpous_clade	Arecaceae	Coryphoideae	Borasseae	Latania	loddigesii	PMR888	FTG 117576	UWBM PR 6725	N	34.682	0.538	1.197	0.822	0.995	0.9105	0.15476
Syncarpous_clade	Arecaceae	Coryphoideae	Borasseae	Latania	loddigesii	PMR888	FTG 117576	UWBM PR 6725	N	35.572	0.665	1.038	0.859	0.995	0.6751	0.11614
Syncarpous_clade	Arecaceae	Coryphoideae	Borasseae	Latania	loddigesii	PMR888	FTG 117576	UWBM PR 6725	N	43.902	0.622	1.036	0.869	0.995	0.7828	0.094927
Syncarpous_clade	Arecaceae	Coryphoideae	Borasseae	Latania	loddigesii	PMR888	FTG 117576	UWBM PR 6725	N	48.451	0.641	1.098	0.84	0.994	0.8813	0.096336
Syncarpous_clade	Arecaceae	Coryphoideae	Borasseae	Latania	loddigesii	PMR888	FTG 117576	UWBM PR 6725	N	41.515	0.707	1.082	0.872	0.993	0.5759	0.075591
Syncarpous_clade	Arecaceae	Coryphoideae	Borasseae	Latania	loddigesii	PMR888	FTG 117576	UWBM PR 6725	N	30.382	0.649	1.08	0.853	0.993	0.6011	0.084861
Syncarpous_clade	Arecaceae	Coryphoideae	Borasseae	Latania	loddigesii	PMR888	FTG 117576	UWBM PR 6725	N	27.736	0.648	1.117	0.86	0.995	0.60405	0.075415
Syncarpous_clade	Arecaceae	Coryphoideae	Borasseae	Latania	loddigesii	PMR888	FTG 117576	UWBM PR 6725	N	36.671	0.651	1.022	0.862	0.995	0.7818	0.065345
Syncarpous_clade	Arecaceae	Coryphoideae	Borasseae	Latania	loddigesii	PMR888	FTG 117576	UWBM PR 6725	N	36.37	0.643	1.174	0.883	0.994	0.7117	0.072867
Syncarpous_clade	Arecaceae	Coryphoideae	Borasseae	Latania	loddigesii	PMR888	FTG 117576	UWBM PR 6725	N	31.36	0.592	1.162	0.835	0.995	0.68	0.140063
Syncarpous_clade	Arecaceae	Coryphoideae	Borasseae	Latania	loddigesii	PMR888	FTG 117576	UWBM PR 6725	N	31.609	0.626	1.086	0.834	0.993	0.6734	0.095925
Syncarpous_clade	Arecaceae	Coryphoideae	Borasseae	Latania	loddigesii	PMR888	FTG 117576	UWBM PR 6725	N	45.613	0.695	1.095	0.883	0.996	0.6432	0.073097
Syncarpous_clade	Arecaceae	Coryphoideae	Borasseae	Latania	loddigesii	PMR888	FTG 117576	UWBM PR 6725	N	20.297	0.611	1.126	0.846	0.995	0.4924	0.082335
Syncarpous_clade	Arecaceae	Coryphoideae	Borasseae	Latania	loddigesii	PMR888	FTG 117576	UWBM PR 6725	N	32.513	0.664	1.118	0.861	0.995	0.7469	0.078572
Syncarpous_clade	Arecaceae	Coryphoideae	Borasseae	Latania	loddigesii	PMR888	FTG 117576	UWBM PR 6725	N	36.087	0.567	1.089	0.824	0.995	0.8423	0.082038
Syncarpous_clade	Arecaceae	Coryphoideae	Borasseae	Latania	loddigesii	PMR888	FTG 117576	UWBM PR 6725	N	27.557	0.571	1.368	0.841	0.994	0.7306	0.067657
Syncarpous_clade	Arecaceae	Coryphoideae	Borasseae	Latania	loddigesii	PMR888	FTG 117576	UWBM PR 6725	N	33.534	0.651	1.039	0.865	0.994	0.7179	0.066704
Syncarpous_clade	Arecaceae	Coryphoideae	Borasseae	Latania	loddigesii	PMR888	FTG 117576	UWBM PR 6725	N	29.559	0.634	1.113	0.868	0.994	0.6862	0.073091
Syncarpous_clade	Arecaceae	Coryphoideae	Borasseae	Latania	loddigesii	PMR888	FTG 117576	UWBM PR 6725	N	39.36	0.596	1.101	0.84	0.993	0.8229	0.086804
Syncarpous_clade	Arecaceae	Coryphoideae	Borasseae	Latania	loddigesii	PMR888	FTG 117576	UWBM PR 6725	N	39.634	0.623	1.206	0.852	0.995	0.8089	0.088107
Syncarpous_clade	Arecaceae	Coryphoideae	Borasseae	Latania	loddigesii	PMR888	FTG 117576	UWBM PR 6725	N	37.146	0.625	1.086	0.853	0.995	0.72655	0.147619
Syncarpous_clade	Arecaceae	Coryphoideae	Borasseae	Latania	loddigesii	PMR888	FTG 117576	UWBM PR 6725	N	29.119	0.678	1.288	0.883	0.996	0.53205	0.080687
Areceae	Arecaceae	Arecoideae	Areceae	Dypsis	lutescens	PMR1146	FTG (accession 991536A)	UWBM PR 6983	N	30.586	0.472	1.143	0.794	0.995	0.8619	0.068006
Areceae	Arecaceae	Arecoideae	Areceae	Dypsis	lutescens	PMR1146	FTG (accession 991536A)	UWBM PR 6983	N	48.382	0.637	1.083	0.883	0.988	0.6148	0.105262
Areceae	Arecaceae	Arecoideae	Areceae	Dypsis	lutescens	PMR1146	FTG (accession 991536A)	UWBM PR 6983	N	54.763	0.611	1.107	0.907	0.995	0.6545	0.07771
Areceae	Arecaceae	Arecoideae	Areceae	Dypsis	lutescens	PMR1146	FTG (accession 991536A)	UWBM PR 6983	N	26.844	0.523	1.011	0.831	0.996	0.748	0.084371
Areceae	Arecaceae	Arecoideae	Areceae	Dypsis	lutescens	PMR1146	FTG (accession 991536A)	UWBM PR 6983	N	34.052	0.495	1.202	0.84	0.993	0.8086	0.077691
Areceae	Arecaceae	Arecoideae	Areceae	Dypsis	lutescens	PMR1146	FTG (accession 991536A)	UWBM PR 6983	N	41.257	0.601	1.217	0.859	0.984	0.64065	0.15318
Areceae	Arecaceae	Arecoideae	Areceae	Dypsis	lutescens	PMR1146	FTG (accession 991536A)	UWBM PR 6983	N	27.962	0.594	1.143	0.845	0.993	0.6814	0.107888
Areceae	Arecaceae	Arecoideae	Areceae	Dypsis	lutescens	PMR1146	FTG (accession 991536A)	UWBM PR 6983	N	38.491	0.636	1.073	0.894	0.995	0.6582	0.079426
Areceae	Arecaceae	Arecoideae	Areceae	Dypsis	lutescens	PMR1146	FTG (accession 991536A)	UWBM PR 6983	N	49.239	0.632	1.172	0.882	0.993	0.9246	0.135435
Areceae	Arecaceae	Arecoideae	Areceae	Dypsis	lutescens	PMR1146	FTG (accession 991536A)	UWBM PR 6983	N	26.622	0.561	1.222	0.841	0.988	0.6521	0.105933
Areceae	Arecaceae	Arecoideae	Areceae	Dypsis	lutescens	PMR1146	FTG (accession 991536A)	UWBM PR 6983	N	40.916	0.574	1.32	0.843	0.987	0.8426	0.123621
Areceae	Arecaceae	Arecoideae	Areceae	Dypsis	lutescens	PMR1146	FTG (accession 991536A)	UWBM PR 6983	N	22.382	0.643	1.438	0.859	0.987	0.66075	0.093703
Areceae	Arecaceae	Arecoideae	Areceae	Dypsis	lutescens	PMR1146	FTG (accession 991536A)	UWBM PR 6983	N	43.217	0.672	1.119	0.894	0.995	0.61335	0.067986
Areceae	Arecaceae	Arecoideae	Areceae	Dypsis	lutescens	PMR1146	FTG (accession 991536A)	UWBM PR 6983	N	42.604	0.623	1.292	0.908	0.993	0.5512	0.07177
Areceae	Arecaceae	Arecoideae	Areceae	Dypsis	lutescens	PMR1146	FTG (accession 991536A)	UWBM PR 6983	N	58.3	0.634	1.183	0.885	0.986	0.695	0.118998
Areceae	Arecaceae	Arecoideae	Areceae	Dypsis	lutescens	PMR1146	FTG (accession 991536A)	UWBM PR 6983	N	54.118	0.588	1.268	0.876	0.978	0.84995	0.149933
Areceae	Arecaceae	Arecoideae	Areceae	Dypsis	lutescens	PMR1146	FTG (accession 991536A)	UWBM PR 6983	N	33.42	0.657	1.07	0.899	0.994	0.5893	0.078728
Areceae	Arecaceae	Arecoideae	Areceae	Dypsis	lutescens	PMR1146	FTG (accession 991536A)	UWBM PR 6983	N	33.726	0.603	1.189	0.868	0.982	0.60845	0.097191
Areceae	Arecaceae	Arecoideae	Areceae	Dypsis	lutescens	PMR1146	FTG (accession 991536A)	UWBM PR 6983	N	24.821	0.551	1.325	0.87	0.991	0.6082	0.100228
Areceae	Arecaceae	Arecoideae	Areceae	Dypsis	lutescens	PMR1146	FTG (accession 991536A)	UWBM PR 6983	N	47.558	0.667	1.079	0.9	0.989	0.75	0.097116
Areceae	Arecaceae	Arecoideae	Areceae	Carpoxylon	macrospermum	PMR1137	FTG 75428	UWBM PR 6974	N	5.365	0.697	1.147	0.865	0.985	0.2337	0.045131
Areceae	Arecaceae	Arecoideae	Areceae	Carpoxylon	macrospermum	PMR1137	FTG 75428	UWBM PR 6974	N	18.617	0.7	1.034	0.909	0.995	0.4769	0.053703
Areceae	Arecaceae	Arecoideae	Areceae	Carpoxylon	macrospermum	PMR1137	FTG 75428	UWBM PR 6974	N	7.117	0.707	1.091	0.89	0.995	0.2594	0.06076
Areceae	Arecaceae	Arecoideae	Areceae	Carpoxylon	macrospermum	PMR1137	FTG 75428	UWBM PR 6974	N	11.603	0.629	1.035	0.862	0.995	0.3697	0.071429
Areceae	Arecaceae	Arecoideae	Areceae	Carpoxylon	macrospermum	PMR1137	FTG 75428	UWBM PR 6974	N	11.268	0.614	1.145	0.843	0.99	0.3915	0.089174
Areceae	Arecaceae	Arecoideae	Areceae	Carpoxylon	macrospermum	PMR1137	FTG 75428	UWBM PR 6974	N	18.847	0.727	1.178	0.908	0.996	0.357	0.073978
Areceae	Arecaceae	Arecoideae	Areceae	Carpoxylon	macrospermum	PMR1137	FTG 75428	UWBM PR 6974	N	24.477	0.768	1.118	0.928	0.996	0.34475	0.066787
Areceae	Arecaceae	Arecoideae	Areceae	Carpoxylon	macrospermum	PMR1137	FTG 75428	UWBM PR 6974	N	4.981	0.824	1.085	0.932	0.996	0.1408	0.031137
Areceae	Arecaceae	Arecoideae	Areceae	Carpoxylon	macrospermum	PMR1137	FTG 75428	UWBM PR 6974	N	5.933	0.803	1.191	0.939	0.997	0.1614	0.035277
Areceae	Arecaceae	Arecoideae	Areceae	Carpoxylon	macrospermum	PMR1137	FTG 75428	UWBM PR 6974	N	12.196	0.637	1.092	0.848	0.994	0.472	0.060093
Areceae	Arecaceae	Arecoideae	Areceae	Carpoxylon	macrospermum	PMR1137	FTG 75428	UWBM PR 6974	N	4.116	0.833	1.163	0.942	0.995	0.1358	0.029223
Areceae	Arecaceae	Arecoideae	Areceae	Carpoxylon	macrospermum	PMR1137	FTG 75428	UWBM PR 6974	N	12.563	0.638	1.157	0.857	0.995	0.3779	0.083117
Areceae	Arecaceae	Arecoideae	Areceae	Carpoxylon	macrospermum	PMR1137	FTG 75428	UWBM PR 6974	N	9.774	0.673	1.134	0.88	0.991	0.26745	0.077636
Areceae	Arecaceae	Arecoideae	Areceae	Carpoxylon	macrospermum	PMR1137	FTG 75428	UWBM PR 6974	N	4.581	0.709	1.144	0.885	0.995	0.2335	0.045663
Areceae	Arecaceae	Arecoideae	Areceae	Carpoxylon	macrospermum	PMR1137	FTG 75428	UWBM PR 6974	N	10.779	0.695	1.03	0.882	0.994	0.3138	0.063003
Areceae	Arecaceae	Arecoideae	Areceae	Carpoxylon	macrospermum	PMR1137	FTG 75428	UWBM PR 6974	N	5.54	0.711	1.127	0.881	0.995	0.2142	0.032097
Areceae	Arecaceae	Arecoideae	Areceae	Carpoxylon	macrospermum	PMR1137	FTG 75428	UWBM PR 6974	N	23.239	0.689	1.323	0.88	0.99	0.5037	0.066952
Areceae	Arecaceae	Arecoideae	Areceae	Carpoxylon	macrospermum	PMR1137	FTG 75428	UWBM PR 6974	N	8.043	0.645	1.218	0.848	0.983	0.32905	0.052363
Areceae	Arecaceae	Arecoideae	Areceae	Carpoxylon	macrospermum	PMR1137	FTG 75428	UWBM PR 6974	N	14.845	0.647	1.113	0.864	0.991	0.4387	0.066325
Areceae	Arecaceae	Arecoideae	Areceae	Carpoxylon	macrospermum	PMR1137	FTG 75428	UWBM PR 6974	N	4.728	0.736	1.098	0.901	0.994	0.2102	0.044574
Areceae	Arecaceae	Arecoideae	Areceae	Carpoxylon	macrospermum	PMR1137	FTG 75428	UWBM PR 6974	N	5.454	0.806	1.071	0.928	0.995	0.1933	0.036721
Areceae	Arecaceae	Arecoideae	Areceae	Carpoxylon	macrospermum	PMR1137	FTG 75428	UWBM PR 6974	N	9.029	0.649	1.137	0.845	0.995	0.3128	0.043134
Areceae	Arecaceae	Arecoideae	Areceae	Carpoxylon	macrospermum	PMR1137	FTG 75428	UWBM PR 6974	N	27.636	0.713	1.045	0.929	0.996	0.45795	0.08187
Areceae	Arecaceae	Arecoideae	Areceae	Carpoxylon	macrospermum	PMR1137	FTG 75428	UWBM PR 6974	N	4.329	0.819	1.134	0.929	0.995	0.1516	0.0282
Areceae	Arecaceae	Arecoideae	Areceae	Carpoxylon	macrospermum	PMR1137	FTG 75428	UWBM PR 6974	N	6.453	0.705	1.196	0.882	0.99	0.2847	0.056784
Areceae	Arecaceae	Arecoideae	Areceae	Carpoxylon	macrospermum	PMR1137	FTG 75428	UWBM PR 6974	N	6.796	0.773	1.115	0.923	0.994	0.213	0.058013
Cocoseae	Arecaceae	Arecoideae	Cocoseae	Beccariophoenix	madagascariensis	PMR870	FTG 76490	UWBM PR 6707	N	51.77	0.703	1.18	0.905	0.999	0.7132	0.128305
Cocoseae	Arecaceae	Arecoideae	Cocoseae	Beccariophoenix	madagascariensis	PMR870	FTG 76490	UWBM PR 6707	N	37.685	0.618	1.297	0.864	0.99	0.7744	0.131323
Cocoseae	Arecaceae	Arecoideae	Cocoseae	Beccariophoenix	madagascariensis	PMR870	FTG 76490	UWBM PR 6707	N	32.126	0.64	1.242	0.868	0.995	0.63035	0.071842
Cocoseae	Arecaceae	Arecoideae	Cocoseae	Beccariophoenix	madagascariensis	PMR870	FTG 76490	UWBM PR 6707	N	53.731	0.576	1.191	0.823	0.979	0.8717	0.185313
Cocoseae	Arecaceae	Arecoideae	Cocoseae	Beccariophoenix	madagascariensis	PMR870	FTG 76490	UWBM PR 6707	N	50.01	0.66	1.125	0.876	0.998	0.7122	0.173728
Cocoseae	Arecaceae	Arecoideae	Cocoseae	Beccariophoenix	madagascariensis	PMR870	FTG 76490	UWBM PR 6707	N	24.714	0.48	1.365	0.776	0.983	0.8972	0.100872
Cocoseae	Arecaceae	Arecoideae	Cocoseae	Beccariophoenix	madagascariensis	PMR870	FTG 76490	UWBM PR 6707	N	40.622	0.498	1.23	0.844	0.994	0.92775	0.11545
Cocoseae	Arecaceae	Arecoideae	Cocoseae	Beccariophoenix	madagascariensis	PMR870	FTG 76490	UWBM PR 6707	N	29.373	0.584	1.246	0.846	0.999	0.7164	0.113179
Cocoseae	Arecaceae	Arecoideae	Cocoseae	Beccariophoenix	madagascariensis	PMR870	FTG 76490	UWBM PR 6707	N	34.056	0.616	1.628	0.882	0.996	0.6656	0.064592
Cocoseae	Arecaceae	Arecoideae	Cocoseae	Beccariophoenix	madagascariensis	PMR870	FTG 76490	UWBM PR 6707	N	29.656	0.629	1.554	0.874	0.999	0.5444	0.077005
Cocoseae	Arecaceae	Arecoideae	Cocoseae	Beccariophoenix	madagascariensis	PMR870	FTG 76490	UWBM PR 6707	N	27.078	0.545	1.535	0.833	1	0.7431	0.100618
Cocoseae	Arecaceae	Arecoideae	Cocoseae	Beccariophoenix	madagascariensis	PMR870	FTG 76490	UWBM PR 6707	N	22.602	0.673	1.237	0.88	0.999	0.55035	0.068775
Cocoseae	Arecaceae	Arecoideae	Cocoseae	Beccariophoenix	madagascariensis	PMR870	FTG 76490	UWBM PR 6707	N	42.24	0.624	1.296	0.848	0.988	0.7208	0.145676
Cocoseae	Arecaceae	Arecoideae	Cocoseae	Beccariophoenix	madagascariensis	PMR870	FTG 76490	UWBM PR 6707	N	45.294	0.554	1.263	0.838	0.989	0.8422	0.100414
Cocoseae	Arecaceae	Arecoideae	Cocoseae	Beccariophoenix	madagascariensis	PMR870	FTG 76490	UWBM PR 6707	N	36.08	0.667	1.289	0.892	0.995	0.5919	0.106888
Cocoseae	Arecaceae	Arecoideae	Cocoseae	Beccariophoenix	madagascariensis	PMR870	FTG 76490	UWBM PR 6707	N	56.508	0.651	1.092	0.906	1	0.81715	0.06912
Cocoseae	Arecaceae	Arecoideae	Cocoseae	Beccariophoenix	madagascariensis	PMR870	FTG 76490	UWBM PR 6707	N	27.109	0.659	1.247	0.88	0.999	0.5497	0.05312
Cocoseae	Arecaceae	Arecoideae	Cocoseae	Beccariophoenix	madagascariensis	PMR870	FTG 76490	UWBM PR 6707	N	76.067	0.639	1.749	0.877	0.989	0.7903	0.115828
Cocoseae	Arecaceae	Arecoideae	Cocoseae	Beccariophoenix	madagascariensis	PMR870	FTG 76490	UWBM PR 6707	N	41.301	0.659	1.011	0.896	0.997	0.6244	0.083177
Cocoseae	Arecaceae	Arecoideae	Cocoseae	Beccariophoenix	madagascariensis	PMR870	FTG 76490	UWBM PR 6707	N	35.325	0.625	1.267	0.87	0.998	0.6657	0.088198
Cocoseae	Arecaceae	Arecoideae	Cocoseae	Beccariophoenix	madagascariensis	PMR870	FTG 76490	UWBM PR 6707	N	18.267	0.567	1.558	0.842	1	0.6403	0.064859
Cocoseae	Arecaceae	Arecoideae	Cocoseae	Beccariophoenix	madagascariensis	PMR870	FTG 76490	UWBM PR 6707	N	45.856	0.602	1.208	0.869	0.999	0.90265	0.113513
Cocoseae	Arecaceae	Arecoideae	Cocoseae	Beccariophoenix	madagascariensis	PMR870	FTG 76490	UWBM PR 6707	N	34.149	0.558	1.291	0.848	0.995	0.8633	0.05918
Cocoseae	Arecaceae	Arecoideae	Cocoseae	Beccariophoenix	madagascariensis	PMR870	FTG 76490	UWBM PR 6707	N	21.027	0.575	1.109	0.84	0.998	0.5723	0.087362
Cocoseae	Arecaceae	Arecoideae	Cocoseae	Beccariophoenix	madagascariensis	PMR870	FTG 76490	UWBM PR 6707	N	42.397	0.637	1.52	0.886	0.998	0.7794	0.127511
Cocoseae	Arecaceae	Arecoideae	Cocoseae	Beccariophoenix	madagascariensis	PMR870	FTG 76490	UWBM PR 6707	N	53.422	0.635	1.103	0.875	0.994	0.9257	0.099896
Cocoseae	Arecaceae	Arecoideae	Cocoseae	Beccariophoenix	madagascariensis	PMR870	FTG 76490	UWBM PR 6707	N	42.339	0.552	1.341	0.843	0.994	0.798	0.078923
Cocoseae	Arecaceae	Arecoideae	Cocoseae	Beccariophoenix	madagascariensis	PMR870	FTG 76490	UWBM PR 6707	N	27.229	0.619	1.221	0.86	0.984	0.59195	0.073965
Cocoseae	Arecaceae	Arecoideae	Cocoseae	Beccariophoenix	madagascariensis	PMR870	FTG 76490	UWBM PR 6707	N	44.248	0.635	1.195	0.875	0.999	0.751	0.109294
Areceae	Arecaceae	Arecoideae	Areceae	Masoala	madagascariensis	MO-007	MO 6468987	UWBM PR 41489	N	101.943	0.605	1.229	0.854	0.999	1.23275	0.166815
Areceae	Arecaceae	Arecoideae	Areceae	Masoala	madagascariensis	MO-007	MO 6468987	UWBM PR 41489	N	49.963	0.531	1.405	0.835	0.994	1.0629	0.15371
Areceae	Arecaceae	Arecoideae	Areceae	Masoala	madagascariensis	MO-007	MO 6468987	UWBM PR 41489	N	38.34	0.607	1.361	0.829	0.993	0.88105	0.132689
Areceae	Arecaceae	Arecoideae	Areceae	Masoala	madagascariensis	MO-007	MO 6468987	UWBM PR 41489	N	48.543	0.627	1.343	0.893	0.995	0.7248	0.134999
Areceae	Arecaceae	Arecoideae	Areceae	Masoala	madagascariensis	MO-007	MO 6468987	UWBM PR 41489	N	41.91	0.572	1.087	0.864	0.994	0.88575	0.102871
Areceae	Arecaceae	Arecoideae	Areceae	Masoala	madagascariensis	MO-007	MO 6468987	UWBM PR 41489	N	52.386	0.517	1.163	0.823	0.995	0.9595	0.108642
Areceae	Arecaceae	Arecoideae	Areceae	Masoala	madagascariensis	MO-007	MO 6468987	UWBM PR 41489	N	73.172	0.623	1.109	0.884	0.994	1.0438	0.150105
Areceae	Arecaceae	Arecoideae	Areceae	Masoala	madagascariensis	MO-007	MO 6468987	UWBM PR 41489	N	37.892	0.536	1.101	0.836	0.994	0.9329	0.111961
Areceae	Arecaceae	Arecoideae	Areceae	Masoala	madagascariensis	MO-007	MO 6468987	UWBM PR 41489	N	47.81	0.541	1.142	0.824	0.993	1.2149	0.135937
Areceae	Arecaceae	Arecoideae	Areceae	Masoala	madagascariensis	MO-007	MO 6468987	UWBM PR 41489	N	47.213	0.535	1.261	0.809	0.994	1.2685	0.141493
Areceae	Arecaceae	Arecoideae	Areceae	Masoala	madagascariensis	MO-007	MO 6468987	UWBM PR 41489	N	68.199	0.541	1.25	0.842	0.995	1.0947	0.159292
Areceae	Arecaceae	Arecoideae	Areceae	Masoala	madagascariensis	MO-007	MO 6468987	UWBM PR 41489	N	70.943	0.64	1.142	0.865	0.999	0.9588	0.080909
Areceae	Arecaceae	Arecoideae	Areceae	Masoala	madagascariensis	MO-007	MO 6468987	UWBM PR 41489	N	43.732	0.569	1.013	0.817	0.995	0.9172	0.087872
Areceae	Arecaceae	Arecoideae	Areceae	Masoala	madagascariensis	MO-007	MO 6468987	UWBM PR 41489	N	45.988	0.547	1.18	0.829	1	0.9736	0.147684
Areceae	Arecaceae	Arecoideae	Areceae	Masoala	madagascariensis	MO-007	MO 6468987	UWBM PR 41489	N	49.461	0.503	1.522	0.828	0.994	1.17735	0.172824
Areceae	Arecaceae	Arecoideae	Areceae	Masoala	madagascariensis	MO-007	MO 6468987	UWBM PR 41489	N	50.08	0.516	1.189	0.849	0.994	0.9584	0.097132
Areceae	Arecaceae	Arecoideae	Areceae	Masoala	madagascariensis	MO-007	MO 6468987	UWBM PR 41489	N	35.415	0.544	1.213	0.844	0.994	0.8198	0.121632
Areceae	Arecaceae	Arecoideae	Areceae	Masoala	madagascariensis	MO-007	MO 6468987	UWBM PR 41489	N	38.052	0.535	1.069	0.822	0.994	0.9971	0.152053
Areceae	Arecaceae	Arecoideae	Areceae	Masoala	madagascariensis	MO-007	MO 6468987	UWBM PR 41489	N	56.253	0.504	1.196	0.842	0.995	1.135	0.112005
Areceae	Arecaceae	Arecoideae	Areceae	Masoala	madagascariensis	MO-007	MO 6468987	UWBM PR 41489	N	94.388	0.564	1.348	0.862	0.993	1.2115	0.155626
Syncarpous_clade	Arecaceae	Coryphoideae	Borasseae	Lodoicea	maldivica	PMR1153	FTG (accession 961379C)	UWBM PR 6990	N	123.117	0.591	1.038	0.839	0.995	1.3175	0.190978
Syncarpous_clade	Arecaceae	Coryphoideae	Borasseae	Lodoicea	maldivica	PMR1153	FTG (accession 961379C)	UWBM PR 6990	N	112.256	0.643	1.046	0.852	0.996	1.1648	0.212043
Syncarpous_clade	Arecaceae	Coryphoideae	Borasseae	Lodoicea	maldivica	PMR1153	FTG (accession 961379C)	UWBM PR 6990	N	69.421	0.692	1.078	0.873	0.994	0.8193	0.144426
Syncarpous_clade	Arecaceae	Coryphoideae	Borasseae	Lodoicea	maldivica	PMR1153	FTG (accession 961379C)	UWBM PR 6990	N	67.239	0.653	1.096	0.874	0.995	0.9984	0.170023
Syncarpous_clade	Arecaceae	Coryphoideae	Borasseae	Lodoicea	maldivica	PMR1153	FTG (accession 961379C)	UWBM PR 6990	N	115.01	0.547	1.144	0.793	0.995	1.51785	0.230571
Syncarpous_clade	Arecaceae	Coryphoideae	Borasseae	Lodoicea	maldivica	PMR1153	FTG (accession 961379C)	UWBM PR 6990	N	133.304	0.643	1.108	0.858	0.994	1.4893	0.13857
Syncarpous_clade	Arecaceae	Coryphoideae	Borasseae	Lodoicea	maldivica	PMR1153	FTG (accession 961379C)	UWBM PR 6990	N	107.445	0.726	1.068	0.889	0.995	0.94105	0.161315
Syncarpous_clade	Arecaceae	Coryphoideae	Borasseae	Lodoicea	maldivica	PMR1153	FTG (accession 961379C)	UWBM PR 6990	N	73.068	0.537	1.072	0.823	0.995	1.18965	0.153876
Syncarpous_clade	Arecaceae	Coryphoideae	Borasseae	Lodoicea	maldivica	PMR1153	FTG (accession 961379C)	UWBM PR 6990	N	36.863	0.439	1.09	0.765	0.995	1.2092	0.115449
Syncarpous_clade	Arecaceae	Coryphoideae	Borasseae	Lodoicea	maldivica	PMR1153	FTG (accession 961379C)	UWBM PR 6990	N	65.559	0.73	1.055	0.892	0.995	0.72015	0.135251
Syncarpous_clade	Arecaceae	Coryphoideae	Borasseae	Lodoicea	maldivica	PMR1153	FTG (accession 961379C)	UWBM PR 6990	N	64.428	0.514	1.018	0.794	0.995	1.2491	0.203777
Syncarpous_clade	Arecaceae	Coryphoideae	Borasseae	Lodoicea	maldivica	PMR1153	FTG (accession 961379C)	UWBM PR 6990	N	90.518	0.609	1.078	0.842	0.994	1.1581	0.164934
Syncarpous_clade	Arecaceae	Coryphoideae	Borasseae	Lodoicea	maldivica	PMR1153	FTG (accession 961379C)	UWBM PR 6990	N	55.598	0.515	1.05	0.784	0.995	1.3006	0.172266
Syncarpous_clade	Arecaceae	Coryphoideae	Borasseae	Lodoicea	maldivica	PMR1153	FTG (accession 961379C)	UWBM PR 6990	N	48.504	0.548	1.04	0.804	0.995	1.0747	0.154373
Syncarpous_clade	Arecaceae	Coryphoideae	Borasseae	Lodoicea	maldivica	PMR1153	FTG (accession 961379C)	UWBM PR 6990	N	29.301	0.495	1.134	0.748	0.995	1.0215	0.083095
Syncarpous_clade	Arecaceae	Coryphoideae	Borasseae	Lodoicea	maldivica	PMR1153	FTG (accession 961379C)	UWBM PR 6990	N	48.984	0.499	1.167	0.799	0.994	1.0868	0.139219
Syncarpous_clade	Arecaceae	Coryphoideae	Borasseae	Lodoicea	maldivica	PMR1153	FTG (accession 961379C)	UWBM PR 6990	N	53.259	0.502	1.094	0.795	0.995	1.25775	0.078716
Syncarpous_clade	Arecaceae	Coryphoideae	Borasseae	Lodoicea	maldivica	PMR1153	FTG (accession 961379C)	UWBM PR 6990	N	78.716	0.492	1.044	0.771	0.994	1.4193	0.092703
Syncarpous_clade	Arecaceae	Coryphoideae	Borasseae	Lodoicea	maldivica	PMR1153	FTG (accession 961379C)	UWBM PR 6990	N	78.286	0.666	1.09	0.85	0.995	1.0276	0.129787
Syncarpous_clade	Arecaceae	Coryphoideae	Borasseae	Lodoicea	maldivica	PMR1153	FTG (accession 961379C)	UWBM PR 6990	N	87.18	0.529	1.089	0.808	0.995	1.3182	0.143065
Syncarpous_clade	Arecaceae	Coryphoideae	Borasseae	Lodoicea	maldivica	PMR1153	FTG (accession 961379C)	UWBM PR 6990	N	145.231	0.664	1.082	0.859	0.994	1.6354	0.343566
Syncarpous_clade	Arecaceae	Coryphoideae	Borasseae	Lodoicea	maldivica	PMR1153	FTG (accession 961379C)	UWBM PR 6990	N	161.195	0.63	1.121	0.881	0.994	1.66475	0.219076
Syncarpous_clade	Arecaceae	Coryphoideae	Borasseae	Lodoicea	maldivica	PMR1153	FTG (accession 961379C)	UWBM PR 6990	N	57.108	0.549	1.207	0.845	0.995	1.0408	0.093448
Syncarpous_clade	Arecaceae	Coryphoideae	Borasseae	Lodoicea	maldivica	PMR1153	FTG (accession 961379C)	UWBM PR 6990	N	32.308	0.509	1.047	0.783	0.995	1.0092	0.10597
Syncarpous_clade	Arecaceae	Coryphoideae	Borasseae	Lodoicea	maldivica	PMR1153	FTG (accession 961379C)	UWBM PR 6990	N	27.476	0.516	1.138	0.797	0.995	0.7658	0.099641
Syncarpous_clade	Arecaceae	Coryphoideae	Borasseae	Lodoicea	maldivica	PMR1153	FTG (accession 961379C)	UWBM PR 6990	N	53.257	0.494	1.11	0.776	0.993	1.2686	0.165499
Areceae	Arecaceae	Arecoideae	Geonomateae	Asterogyne	martiana	PMR1136	FTG (accession 868L)	UWBM PR 6973	N	7.25	0.775	1.617	0.928	0.993	0.2527	0.032471
Areceae	Arecaceae	Arecoideae	Geonomateae	Asterogyne	martiana	PMR1136	FTG (accession 868L)	UWBM PR 6973	N	9.064	0.601	2.112	0.889	0.989	0.3852	0.043039
Areceae	Arecaceae	Arecoideae	Geonomateae	Asterogyne	martiana	PMR1136	FTG (accession 868L)	UWBM PR 6973	N	8.44	0.726	1.154	0.878	0.975	0.2595	0.038206
Areceae	Arecaceae	Arecoideae	Geonomateae	Asterogyne	martiana	PMR1136	FTG (accession 868L)	UWBM PR 6973	N	9.77	0.66	1.473	0.866	0.977	0.3443	0.091413
Areceae	Arecaceae	Arecoideae	Geonomateae	Asterogyne	martiana	PMR1136	FTG (accession 868L)	UWBM PR 6973	N	6.362	0.601	1.754	0.848	0.984	0.33735	0.090336
Areceae	Arecaceae	Arecoideae	Geonomateae	Asterogyne	martiana	PMR1136	FTG (accession 868L)	UWBM PR 6973	N	6.618	0.692	1.643	0.883	0.973	0.35145	0.0574
Areceae	Arecaceae	Arecoideae	Geonomateae	Asterogyne	martiana	PMR1136	FTG (accession 868L)	UWBM PR 6973	N	10.04	0.531	2.097	0.809	0.906	0.4924	0.163934
Areceae	Arecaceae	Arecoideae	Geonomateae	Asterogyne	martiana	PMR1136	FTG (accession 868L)	UWBM PR 6973	N	11.906	0.665	1.614	0.874	0.988	0.3292	0.070484
Areceae	Arecaceae	Arecoideae	Geonomateae	Asterogyne	martiana	PMR1136	FTG (accession 868L)	UWBM PR 6973	N	10.869	0.61	2.022	0.879	0.989	0.3921	0.069146
Areceae	Arecaceae	Arecoideae	Geonomateae	Asterogyne	martiana	PMR1136	FTG (accession 868L)	UWBM PR 6973	N	17.31	0.493	2.29	0.802	0.92	0.5839	0.157871
Areceae	Arecaceae	Arecoideae	Geonomateae	Asterogyne	martiana	PMR1136	FTG (accession 868L)	UWBM PR 6973	N	6.245	0.658	1.405	0.873	0.994	0.29285	0.05135
Areceae	Arecaceae	Arecoideae	Geonomateae	Asterogyne	martiana	PMR1136	FTG (accession 868L)	UWBM PR 6973	N	9.281	0.667	1.318	0.852	0.964	0.2503	0.113834
Areceae	Arecaceae	Arecoideae	Geonomateae	Asterogyne	martiana	PMR1136	FTG (accession 868L)	UWBM PR 6973	N	9.92	0.61	1.878	0.843	0.953	0.3774	0.08784
Areceae	Arecaceae	Arecoideae	Geonomateae	Asterogyne	martiana	PMR1136	FTG (accession 868L)	UWBM PR 6973	N	7.7	0.625	1.394	0.84	0.976	0.3312	0.109938
Areceae	Arecaceae	Arecoideae	Geonomateae	Asterogyne	martiana	PMR1136	FTG (accession 868L)	UWBM PR 6973	N	6.971	0.718	1.543	0.9	0.988	0.2467	0.037865
Areceae	Arecaceae	Arecoideae	Geonomateae	Asterogyne	martiana	PMR1136	FTG (accession 868L)	UWBM PR 6973	N	13.157	0.525	1.851	0.819	0.979	0.5218	0.090976
Areceae	Arecaceae	Arecoideae	Geonomateae	Asterogyne	martiana	PMR1136	FTG (accession 868L)	UWBM PR 6973	N	12.39	0.615	1.74	0.892	0.99	0.40445	0.052012
Areceae	Arecaceae	Arecoideae	Geonomateae	Asterogyne	martiana	PMR1136	FTG (accession 868L)	UWBM PR 6973	N	11.954	0.594	1.776	0.848	0.972	0.44545	0.062494
Areceae	Arecaceae	Arecoideae	Geonomateae	Asterogyne	martiana	PMR1136	FTG (accession 868L)	UWBM PR 6973	N	17.527	0.671	1.189	0.904	0.987	0.42125	0.053664
Areceae	Arecaceae	Arecoideae	Geonomateae	Asterogyne	martiana	PMR1136	FTG (accession 868L)	UWBM PR 6973	N	7.468	0.627	1.824	0.861	0.975	0.3565	0.084209
Areceae	Arecaceae	Arecoideae	Geonomateae	Asterogyne	martiana	PMR1136	FTG (accession 868L)	UWBM PR 6973	N	8.759	0.7	1.177	0.904	0.987	0.3328	0.049173
Areceae	Arecaceae	Arecoideae	Geonomateae	Asterogyne	martiana	PMR1136	FTG (accession 868L)	UWBM PR 6973	N	7.573	0.704	1.566	0.906	0.988	0.293	0.065064
Areceae	Arecaceae	Arecoideae	Geonomateae	Asterogyne	martiana	PMR1136	FTG (accession 868L)	UWBM PR 6973	N	7.165	0.586	1.874	0.86	0.991	0.427	0.065277
Areceae	Arecaceae	Arecoideae	Geonomateae	Asterogyne	martiana	PMR1136	FTG (accession 868L)	UWBM PR 6973	N	5.906	0.637	1.621	0.856	0.982	0.34	0.110851
Chamaedoreeae	Arecaceae	Arecoideae	Chamaedoreeae	Gaussia	maya	PMR817	FTG 100358	UWBM PR 6654	Y	85.146	0.821	1.111	0.964	0.996	0.4713	0.076343
Chamaedoreeae	Arecaceae	Arecoideae	Chamaedoreeae	Gaussia	maya	PMR817	FTG 100358	UWBM PR 6654	Y	49.071	0.834	1.235	0.965	0.996	0.2859	0.05072
Chamaedoreeae	Arecaceae	Arecoideae	Chamaedoreeae	Gaussia	maya	PMR817	FTG 100358	UWBM PR 6654	Y	71.25	0.841	1.183	0.963	0.997	0.37395	0.057867
Chamaedoreeae	Arecaceae	Arecoideae	Chamaedoreeae	Gaussia	maya	PMR817	FTG 100358	UWBM PR 6654	Y	73.245	0.845	1.188	0.962	0.996	0.3452	0.06902
Chamaedoreeae	Arecaceae	Arecoideae	Chamaedoreeae	Gaussia	maya	PMR817	FTG 100358	UWBM PR 6654	Y	68.191	0.852	1.086	0.967	0.996	0.3814	0.064093
Chamaedoreeae	Arecaceae	Arecoideae	Chamaedoreeae	Gaussia	maya	PMR817	FTG 100358	UWBM PR 6654	Y	76.416	0.652	1.418	0.925	0.996	0.6213	0.079253
Chamaedoreeae	Arecaceae	Arecoideae	Chamaedoreeae	Gaussia	maya	PMR817	FTG 100358	UWBM PR 6654	Y	48.548	0.796	1.135	0.952	0.996	0.4164	0.061675
Chamaedoreeae	Arecaceae	Arecoideae	Chamaedoreeae	Gaussia	maya	PMR817	FTG 100358	UWBM PR 6654	Y	61.892	0.838	1.108	0.96	0.996	0.3285	0.05076
Chamaedoreeae	Arecaceae	Arecoideae	Chamaedoreeae	Gaussia	maya	PMR817	FTG 100358	UWBM PR 6654	Y	63.358	0.869	1.11	0.97	0.996	0.3214	0.061654
Chamaedoreeae	Arecaceae	Arecoideae	Chamaedoreeae	Gaussia	maya	PMR817	FTG 100358	UWBM PR 6654	Y	85.521	0.845	1.133	0.964	0.996	0.50785	0.055989
Chamaedoreeae	Arecaceae	Arecoideae	Chamaedoreeae	Gaussia	maya	PMR817	FTG 100358	UWBM PR 6654	Y	65.706	0.82	1.054	0.959	0.996	0.3344	0.04895
Chamaedoreeae	Arecaceae	Arecoideae	Chamaedoreeae	Gaussia	maya	PMR817	FTG 100358	UWBM PR 6654	Y	52.86	0.801	1.074	0.951	0.996	0.3702	0.06879
Chamaedoreeae	Arecaceae	Arecoideae	Chamaedoreeae	Gaussia	maya	PMR817	FTG 100358	UWBM PR 6654	Y	48.749	0.742	1.159	0.938	0.996	0.4552	0.071859
Chamaedoreeae	Arecaceae	Arecoideae	Chamaedoreeae	Gaussia	maya	PMR817	FTG 100358	UWBM PR 6654	Y	66.517	0.787	1.139	0.96	0.996	0.4177	0.065813
Chamaedoreeae	Arecaceae	Arecoideae	Chamaedoreeae	Gaussia	maya	PMR817	FTG 100358	UWBM PR 6654	Y	47.178	0.7	1.172	0.934	0.996	0.5426	0.073552
Chamaedoreeae	Arecaceae	Arecoideae	Chamaedoreeae	Gaussia	maya	PMR817	FTG 100358	UWBM PR 6654	Y	50.611	0.765	1.017	0.948	0.996	0.4847	0.065239
Chamaedoreeae	Arecaceae	Arecoideae	Chamaedoreeae	Gaussia	maya	PMR817	FTG 100358	UWBM PR 6654	Y	49.013	0.701	1.167	0.93	0.996	0.50085	0.06689
Chamaedoreeae	Arecaceae	Arecoideae	Chamaedoreeae	Gaussia	maya	PMR817	FTG 100358	UWBM PR 6654	Y	56.347	0.776	1.056	0.954	0.996	0.5044	0.061797
Chamaedoreeae	Arecaceae	Arecoideae	Chamaedoreeae	Gaussia	maya	PMR817	FTG 100358	UWBM PR 6654	Y	91.981	0.705	1.234	0.945	0.996	0.5391	0.090617
Chamaedoreeae	Arecaceae	Arecoideae	Chamaedoreeae	Gaussia	maya	PMR817	FTG 100358	UWBM PR 6654	Y	67.116	0.671	1.3	0.937	0.995	0.78505	0.10512
Cocoseae	Arecaceae	Arecoideae	Cocoseae	Aiphanes	minima	PMR837	FTG (no number)	UWBM PR 6674	Y	27.84	0.66	1.138	0.929	0.996	0.5865	0.041533
Cocoseae	Arecaceae	Arecoideae	Cocoseae	Aiphanes	minima	PMR837	FTG (no number)	UWBM PR 6674	Y	23.218	0.755	1.239	0.931	0.996	0.3446	0.043019
Cocoseae	Arecaceae	Arecoideae	Cocoseae	Aiphanes	minima	PMR837	FTG (no number)	UWBM PR 6674	Y	32.135	0.745	1.14	0.942	0.996	0.3015	0.045719
Cocoseae	Arecaceae	Arecoideae	Cocoseae	Aiphanes	minima	PMR837	FTG (no number)	UWBM PR 6674	Y	22.381	0.807	1.25	0.949	0.996	0.2906	0.036398
Cocoseae	Arecaceae	Arecoideae	Cocoseae	Aiphanes	minima	PMR837	FTG (no number)	UWBM PR 6674	Y	20.371	0.76	1.355	0.941	0.996	0.3141	0.029698
Cocoseae	Arecaceae	Arecoideae	Cocoseae	Aiphanes	minima	PMR837	FTG (no number)	UWBM PR 6674	Y	23.522	0.791	1.208	0.943	0.995	0.32845	0.047032
Cocoseae	Arecaceae	Arecoideae	Cocoseae	Aiphanes	minima	PMR837	FTG (no number)	UWBM PR 6674	Y	15.148	0.72	1.281	0.923	0.995	0.2661	0.045049
Cocoseae	Arecaceae	Arecoideae	Cocoseae	Aiphanes	minima	PMR837	FTG (no number)	UWBM PR 6674	Y	29.276	0.862	1.23	0.97	0.996	0.2399	0.027224
Cocoseae	Arecaceae	Arecoideae	Cocoseae	Aiphanes	minima	PMR837	FTG (no number)	UWBM PR 6674	Y	19.885	0.686	1.342	0.927	0.994	0.4414	0.053109
Cocoseae	Arecaceae	Arecoideae	Cocoseae	Aiphanes	minima	PMR837	FTG (no number)	UWBM PR 6674	Y	16.142	0.756	1.228	0.94	0.996	0.27245	0.035287
Cocoseae	Arecaceae	Arecoideae	Cocoseae	Aiphanes	minima	PMR837	FTG (no number)	UWBM PR 6674	Y	24.543	0.731	1.108	0.932	0.996	0.31795	0.04918
Cocoseae	Arecaceae	Arecoideae	Cocoseae	Aiphanes	minima	PMR837	FTG (no number)	UWBM PR 6674	Y	24.926	0.767	1.251	0.944	0.997	0.3037	0.028792
Cocoseae	Arecaceae	Arecoideae	Cocoseae	Aiphanes	minima	PMR837	FTG (no number)	UWBM PR 6674	Y	21.843	0.691	1.133	0.93	0.997	0.3252	0.03517
Cocoseae	Arecaceae	Arecoideae	Cocoseae	Aiphanes	minima	PMR837	FTG (no number)	UWBM PR 6674	Y	27.721	0.77	1.399	0.948	0.996	0.2961	0.034723
Cocoseae	Arecaceae	Arecoideae	Cocoseae	Aiphanes	minima	PMR837	FTG (no number)	UWBM PR 6674	Y	29.28	0.696	1.326	0.938	0.996	0.4267	0.051175
Cocoseae	Arecaceae	Arecoideae	Cocoseae	Aiphanes	minima	PMR837	FTG (no number)	UWBM PR 6674	Y	30.377	0.705	1.26	0.944	0.996	0.4191	0.068182
Cocoseae	Arecaceae	Arecoideae	Cocoseae	Aiphanes	minima	PMR837	FTG (no number)	UWBM PR 6674	Y	29.758	0.794	1.189	0.951	0.996	0.3184	0.038028
Cocoseae	Arecaceae	Arecoideae	Cocoseae	Aiphanes	minima	PMR837	FTG (no number)	UWBM PR 6674	Y	32.621	0.78	1.195	0.949	0.996	0.37135	0.037243
Cocoseae	Arecaceae	Arecoideae	Cocoseae	Aiphanes	minima	PMR837	FTG (no number)	UWBM PR 6674	Y	34.155	0.729	1.239	0.931	0.995	0.44495	0.070637
Cocoseae	Arecaceae	Arecoideae	Cocoseae	Aiphanes	minima	PMR837	FTG (no number)	UWBM PR 6674	Y	25.834	0.775	1.09	0.943	0.996	0.2892	0.039792
Cocoseae	Arecaceae	Arecoideae	Cocoseae	Aiphanes	minima	PMR837	FTG (no number)	UWBM PR 6674	Y	31.463	0.729	1.254	0.933	0.996	0.42655	0.064037
Cocoseae	Arecaceae	Arecoideae	Cocoseae	Aiphanes	minima	PMR837	FTG (no number)	UWBM PR 6674	Y	21.092	0.771	1.1	0.949	0.996	0.2793	0.043075
Cocoseae	Arecaceae	Arecoideae	Cocoseae	Aiphanes	minima	PMR837	FTG (no number)	UWBM PR 6674	Y	38.197	0.685	1.324	0.939	0.996	0.5325	0.048774
Cocoseae	Arecaceae	Arecoideae	Cocoseae	Aiphanes	minima	PMR837	FTG (no number)	UWBM PR 6674	Y	16.682	0.666	1.376	0.925	0.995	0.3671	0.048998
Cocoseae	Arecaceae	Arecoideae	Cocoseae	Aiphanes	minima	PMR837	FTG (no number)	UWBM PR 6674	Y	37.456	0.784	1.203	0.951	0.996	0.3358	0.048332
Cocoseae	Arecaceae	Arecoideae	Cocoseae	Aiphanes	minima	PMR837	FTG (no number)	UWBM PR 6674	Y	26.606	0.716	1.221	0.941	0.996	0.4131	0.051231
Cocoseae	Arecaceae	Arecoideae	Cocoseae	Aiphanes	minima	PMR837	FTG (no number)	UWBM PR 6674	Y	26.53	0.729	1.226	0.935	0.995	0.4349	0.038033
Trachycarpeae	Arecaceae	Coryphoideae	Sabaleae	Sabal	minor	PMR811		UWBM PR 6648	N	111.226	0.598	1.018	0.886	0.996	1.0912	0.125236
Trachycarpeae	Arecaceae	Coryphoideae	Sabaleae	Sabal	minor	PMR811		UWBM PR 6648	N	69.231	0.604	1.111	0.867	0.995	0.9576	0.10391
Trachycarpeae	Arecaceae	Coryphoideae	Sabaleae	Sabal	minor	PMR811		UWBM PR 6648	N	49.875	0.574	1.277	0.883	0.996	0.848	0.133604
Trachycarpeae	Arecaceae	Coryphoideae	Sabaleae	Sabal	minor	PMR811		UWBM PR 6648	N	87.001	0.561	1.063	0.839	0.995	1.2925	0.145028
Trachycarpeae	Arecaceae	Coryphoideae	Sabaleae	Sabal	minor	PMR811		UWBM PR 6648	N	64.463	0.604	1.127	0.885	0.995	0.87195	0.147532
Trachycarpeae	Arecaceae	Coryphoideae	Sabaleae	Sabal	minor	PMR811		UWBM PR 6648	N	113.087	0.615	1.026	0.891	0.996	1.1001	0.111428
Trachycarpeae	Arecaceae	Coryphoideae	Sabaleae	Sabal	minor	PMR811		UWBM PR 6648	N	107.592	0.638	1.061	0.875	0.995	1.24255	0.143785
Trachycarpeae	Arecaceae	Coryphoideae	Sabaleae	Sabal	minor	PMR811		UWBM PR 6648	N	39.247	0.606	1.056	0.854	0.994	0.7524	0.069929
Trachycarpeae	Arecaceae	Coryphoideae	Sabaleae	Sabal	minor	PMR811		UWBM PR 6648	N	42.002	0.562	1.176	0.86	0.993	0.94565	0.146777
Trachycarpeae	Arecaceae	Coryphoideae	Sabaleae	Sabal	minor	PMR811		UWBM PR 6648	N	71.647	0.563	1.102	0.874	0.996	1.04095	0.179545
Trachycarpeae	Arecaceae	Coryphoideae	Sabaleae	Sabal	minor	PMR811		UWBM PR 6648	N	38.701	0.575	1.17	0.849	0.992	0.8225	0.18203
Trachycarpeae	Arecaceae	Coryphoideae	Sabaleae	Sabal	minor	PMR811		UWBM PR 6648	N	39.783	0.58	1.111	0.863	0.996	0.8695	0.09746
Trachycarpeae	Arecaceae	Coryphoideae	Sabaleae	Sabal	minor	PMR811		UWBM PR 6648	N	114.861	0.57	1.069	0.878	0.996	1.3402	0.139374
Trachycarpeae	Arecaceae	Coryphoideae	Sabaleae	Sabal	minor	PMR811		UWBM PR 6648	N	50.018	0.653	1.054	0.897	0.996	0.7911	0.132569
Trachycarpeae	Arecaceae	Coryphoideae	Sabaleae	Sabal	minor	PMR811		UWBM PR 6648	N	39.885	0.624	1.052	0.856	0.995	0.89515	0.114744
Trachycarpeae	Arecaceae	Coryphoideae	Sabaleae	Sabal	minor	PMR811		UWBM PR 6648	N	119.481	0.619	1.088	0.885	0.996	1.0557	0.154699
Trachycarpeae	Arecaceae	Coryphoideae	Sabaleae	Sabal	minor	PMR811		UWBM PR 6648	N	55.298	0.584	1.069	0.857	0.994	0.9227	0.207209
Trachycarpeae	Arecaceae	Coryphoideae	Sabaleae	Sabal	minor	PMR811		UWBM PR 6648	N	43.133	0.556	1.31	0.851	0.995	0.8311	0.139531
Trachycarpeae	Arecaceae	Coryphoideae	Sabaleae	Sabal	minor	PMR811		UWBM PR 6648	N	112.807	0.619	1.019	0.884	0.996	1.3599	0.118748
Trachycarpeae	Arecaceae	Coryphoideae	Sabaleae	Sabal	minor	PMR811		UWBM PR 6648	N	53.723	0.706	1.207	0.901	0.996	0.57505	0.126555
Trachycarpeae	Arecaceae	Coryphoideae	Sabaleae	Sabal	minor	PMR811		UWBM PR 6648	N	38.366	0.526	1.062	0.812	0.996	0.9345	0.101844
Trachycarpeae	Arecaceae	Coryphoideae	Sabaleae	Sabal	minor	PMR811		UWBM PR 6648	N	59.251	0.563	1.057	0.848	0.995	1.0628	0.088749
Trachycarpeae	Arecaceae	Coryphoideae	Sabaleae	Sabal	minor	PMR811		UWBM PR 6648	N	57.092	0.665	1.073	0.903	0.996	0.7434	0.073772
Trachycarpeae	Arecaceae	Coryphoideae	Sabaleae	Sabal	minor	PMR811		UWBM PR 6648	N	72.851	0.62	1.063	0.901	0.995	0.8479	0.104327
Trachycarpeae	Arecaceae	Coryphoideae	Sabaleae	Sabal	minor	PMR811		UWBM PR 6648	N	54.812	0.6	1.061	0.853	0.995	0.9355	0.112632
Trachycarpeae	Arecaceae	Coryphoideae	Sabaleae	Sabal	minor	PMR811		UWBM PR 6648	N	57.271	0.608	1.077	0.867	0.994	0.7996	0.137334
Syncarpous_clade	Arecaceae	Coryphoideae	Caryoteae	Caryota	mitis	PMR802	FTG 119221	UWBM PR 6639	Y	213.803	0.909	1.151	0.973	0.996	0.51035	0.127459
Syncarpous_clade	Arecaceae	Coryphoideae	Caryoteae	Caryota	mitis	PMR802	FTG 119221	UWBM PR 6639	Y	103.004	0.847	1.215	0.961	0.996	0.5316	0.08586
Syncarpous_clade	Arecaceae	Coryphoideae	Caryoteae	Caryota	mitis	PMR802	FTG 119221	UWBM PR 6639	Y	99.264	0.779	1.185	0.958	0.996	0.5781	0.067175
Syncarpous_clade	Arecaceae	Coryphoideae	Caryoteae	Caryota	mitis	PMR802	FTG 119221	UWBM PR 6639	Y	85.05	0.75	1.224	0.947	0.995	0.5607	0.08814
Syncarpous_clade	Arecaceae	Coryphoideae	Caryoteae	Caryota	mitis	PMR802	FTG 119221	UWBM PR 6639	Y	143.661	0.793	1.225	0.959	0.995	0.6508	0.12346
Syncarpous_clade	Arecaceae	Coryphoideae	Caryoteae	Caryota	mitis	PMR802	FTG 119221	UWBM PR 6639	Y	162.536	0.765	1.191	0.957	0.996	0.7718	0.081387
Syncarpous_clade	Arecaceae	Coryphoideae	Caryoteae	Caryota	mitis	PMR802	FTG 119221	UWBM PR 6639	Y	198.448	0.876	1.017	0.967	0.996	0.5405	0.097152
Syncarpous_clade	Arecaceae	Coryphoideae	Caryoteae	Caryota	mitis	PMR802	FTG 119221	UWBM PR 6639	Y	104.332	0.826	1.389	0.961	0.996	0.5176	0.126473
Syncarpous_clade	Arecaceae	Coryphoideae	Caryoteae	Caryota	mitis	PMR802	FTG 119221	UWBM PR 6639	Y	82.964	0.852	1.024	0.966	0.995	0.4749	0.07813
Syncarpous_clade	Arecaceae	Coryphoideae	Caryoteae	Caryota	mitis	PMR802	FTG 119221	UWBM PR 6639	PY	54.375	0.681	1.262	0.918	0.995	0.64395	0.084557
Syncarpous_clade	Arecaceae	Coryphoideae	Caryoteae	Caryota	mitis	PMR802	FTG 119221	UWBM PR 6639	Y	89.766	0.711	1.396	0.948	0.996	0.6261	0.096638
Syncarpous_clade	Arecaceae	Coryphoideae	Caryoteae	Caryota	mitis	PMR802	FTG 119221	UWBM PR 6639	Y	89.862	0.873	1.041	0.961	0.996	0.4614	0.097953
Syncarpous_clade	Arecaceae	Coryphoideae	Caryoteae	Caryota	mitis	PMR802	FTG 119221	UWBM PR 6639	Y	52.027	0.844	1.292	0.96	0.996	0.3852	0.080644
Syncarpous_clade	Arecaceae	Coryphoideae	Caryoteae	Caryota	mitis	PMR802	FTG 119221	UWBM PR 6639	Y	178.724	0.885	1.108	0.967	0.996	0.5679	0.108597
Syncarpous_clade	Arecaceae	Coryphoideae	Caryoteae	Caryota	mitis	PMR802	FTG 119221	UWBM PR 6639	Y	72.689	0.725	1.157	0.944	0.996	0.4788	0.066708
Syncarpous_clade	Arecaceae	Coryphoideae	Caryoteae	Caryota	mitis	PMR802	FTG 119221	UWBM PR 6639	Y	124.42	0.851	1.623	0.974	0.996	0.4575	0.132183
Syncarpous_clade	Arecaceae	Coryphoideae	Caryoteae	Caryota	mitis	PMR802	FTG 119221	UWBM PR 6639	Y	135.257	0.839	1.13	0.962	0.996	0.61235	0.10443
Syncarpous_clade	Arecaceae	Coryphoideae	Caryoteae	Caryota	mitis	PMR802	FTG 119221	UWBM PR 6639	Y	152.158	0.856	1.195	0.966	0.996	0.50845	0.095122
Syncarpous_clade	Arecaceae	Coryphoideae	Caryoteae	Caryota	mitis	PMR802	FTG 119221	UWBM PR 6639	Y	97.623	0.886	1.136	0.967	0.995	0.441	0.094609
Syncarpous_clade	Arecaceae	Coryphoideae	Caryoteae	Caryota	mitis	PMR802	FTG 119221	UWBM PR 6639	Y	173.724	0.898	1.021	0.974	0.996	0.5021	0.106566
Syncarpous_clade	Arecaceae	Coryphoideae	Caryoteae	Caryota	mitis	PMR802	FTG 119221	UWBM PR 6639	Y	107.585	0.898	1.203	0.976	0.996	0.4855	0.085708
Syncarpous_clade	Arecaceae	Coryphoideae	Caryoteae	Caryota	mitis	PMR802	FTG 119221	UWBM PR 6639	Y	155.167	0.872	1.219	0.966	0.996	0.4844	0.090003
Syncarpous_clade	Arecaceae	Coryphoideae	Caryoteae	Caryota	mitis	PMR802	FTG 119221	UWBM PR 6639	Y	79.533	0.776	1.411	0.946	0.996	0.61095	0.129564
Syncarpous_clade	Arecaceae	Coryphoideae	Caryoteae	Caryota	mitis	PMR802	FTG 119221	UWBM PR 6639	Y	75.274	0.797	1.095	0.954	0.996	0.56135	0.06697
Syncarpous_clade	Arecaceae	Coryphoideae	Caryoteae	Caryota	mitis	PMR802	FTG 119221	UWBM PR 6639	Y	110.712	0.822	1.035	0.958	0.996	0.8732	0.093015
Syncarpous_clade	Arecaceae	Coryphoideae	Caryoteae	Caryota	mitis	PMR802	FTG 119221	UWBM PR 6639	Y	70.561	0.815	1.136	0.95	0.996	0.5127	0.058989
Syncarpous_clade	Arecaceae	Coryphoideae	Caryoteae	Caryota	mitis	PMR802	FTG 119221	UWBM PR 6639	Y	81.115	0.83	1.092	0.962	0.996	0.4206	0.070348
Syncarpous_clade	Arecaceae	Coryphoideae	Caryoteae	Caryota	mitis	PMR802	FTG 119221	UWBM PR 6639	Y	87.023	0.851	1.272	0.966	0.996	0.38915	0.099943
Cocoseae	Arecaceae	Arecoideae	Cocoseae	Astrocaryum	murumuru	PMR862	FTG 72891	UWBM PR 6699	Y	52.089	0.736	1.093	0.946	0.997	0.45685	0.086496
Cocoseae	Arecaceae	Arecoideae	Cocoseae	Astrocaryum	murumuru	PMR862	FTG 72891	UWBM PR 6699	Y	36.159	0.654	1.09	0.936	0.996	0.4616	0.067539
Cocoseae	Arecaceae	Arecoideae	Cocoseae	Astrocaryum	murumuru	PMR862	FTG 72891	UWBM PR 6699	Y	39.374	0.671	1.096	0.933	0.996	0.7937	0.057662
Cocoseae	Arecaceae	Arecoideae	Cocoseae	Astrocaryum	murumuru	PMR862	FTG 72891	UWBM PR 6699	Y	28.893	0.685	1.164	0.925	0.996	0.3527	0.051051
Cocoseae	Arecaceae	Arecoideae	Cocoseae	Astrocaryum	murumuru	PMR862	FTG 72891	UWBM PR 6699	Y	33.907	0.707	1.187	0.928	0.996	0.5281	0.071097
Cocoseae	Arecaceae	Arecoideae	Cocoseae	Astrocaryum	murumuru	PMR862	FTG 72891	UWBM PR 6699	Y	37.246	0.689	1.109	0.937	0.996	0.4229	0.064387
Cocoseae	Arecaceae	Arecoideae	Cocoseae	Astrocaryum	murumuru	PMR862	FTG 72891	UWBM PR 6699	Y	32.816	0.679	1.269	0.929	0.996	0.4694	0.052247
Cocoseae	Arecaceae	Arecoideae	Cocoseae	Astrocaryum	murumuru	PMR862	FTG 72891	UWBM PR 6699	Y	39.574	0.706	1.126	0.924	0.996	0.4851	0.088375
Cocoseae	Arecaceae	Arecoideae	Cocoseae	Astrocaryum	murumuru	PMR862	FTG 72891	UWBM PR 6699	Y	33.092	0.776	1.133	0.941	0.996	0.29565	0.045789
Cocoseae	Arecaceae	Arecoideae	Cocoseae	Astrocaryum	murumuru	PMR862	FTG 72891	UWBM PR 6699	Y	25.907	0.741	1.251	0.941	0.996	0.35255	0.072863
Cocoseae	Arecaceae	Arecoideae	Cocoseae	Astrocaryum	murumuru	PMR862	FTG 72891	UWBM PR 6699	Y	50.429	0.741	1.232	0.938	0.995	0.5346	0.07466
Cocoseae	Arecaceae	Arecoideae	Cocoseae	Astrocaryum	murumuru	PMR862	FTG 72891	UWBM PR 6699	Y	33.092	0.75	1.204	0.949	0.996	0.3863	0.063586
Cocoseae	Arecaceae	Arecoideae	Cocoseae	Astrocaryum	murumuru	PMR862	FTG 72891	UWBM PR 6699	Y	45.364	0.752	1.374	0.942	0.996	0.4081	0.071044
Cocoseae	Arecaceae	Arecoideae	Cocoseae	Astrocaryum	murumuru	PMR862	FTG 72891	UWBM PR 6699	Y	34.059	0.819	1.168	0.946	0.997	0.3684	0.063371
Cocoseae	Arecaceae	Arecoideae	Cocoseae	Astrocaryum	murumuru	PMR862	FTG 72891	UWBM PR 6699	Y	33.922	0.817	1.164	0.961	0.996	0.3747	0.046406
Cocoseae	Arecaceae	Arecoideae	Cocoseae	Astrocaryum	murumuru	PMR862	FTG 72891	UWBM PR 6699	Y	33.515	0.745	1.198	0.942	0.996	0.3565	0.067439
Cocoseae	Arecaceae	Arecoideae	Cocoseae	Astrocaryum	murumuru	PMR862	FTG 72891	UWBM PR 6699	Y	38.251	0.733	1.226	0.934	0.995	0.4789	0.058797
Cocoseae	Arecaceae	Arecoideae	Cocoseae	Astrocaryum	murumuru	PMR862	FTG 72891	UWBM PR 6699	Y	31.925	0.673	1.488	0.935	0.996	0.51425	0.052915
Cocoseae	Arecaceae	Arecoideae	Cocoseae	Astrocaryum	murumuru	PMR862	FTG 72891	UWBM PR 6699	Y	33.494	0.742	1.223	0.941	0.996	0.48615	0.079074
Cocoseae	Arecaceae	Arecoideae	Cocoseae	Astrocaryum	murumuru	PMR862	FTG 72891	UWBM PR 6699	Y	38.645	0.702	1.238	0.933	0.995	0.57	0.067268
Cocoseae	Arecaceae	Arecoideae	Cocoseae	Astrocaryum	murumuru	PMR862	FTG 72891	UWBM PR 6699	Y	28.614	0.784	1.245	0.945	0.995	0.35515	0.062611
Cocoseae	Arecaceae	Arecoideae	Cocoseae	Astrocaryum	murumuru	PMR862	FTG 72891	UWBM PR 6699	Y	36.617	0.619	1.31	0.926	0.996	0.6373	0.061363
Syncarpous_clade	Arecaceae	Coryphoideae	Chuniophoeniceae	Chuniophoenix	nana	PMR825	FTG 71073	UWBM PR 6662	N	27.965	0.681	1.08	0.884	0.996	0.51105	0.095191
Syncarpous_clade	Arecaceae	Coryphoideae	Chuniophoeniceae	Chuniophoenix	nana	PMR825	FTG 71073	UWBM PR 6662	N	32.301	0.537	1.034	0.837	0.994	0.72135	0.093963
Syncarpous_clade	Arecaceae	Coryphoideae	Chuniophoeniceae	Chuniophoenix	nana	PMR825	FTG 71073	UWBM PR 6662	N	33.178	0.55	1.082	0.834	0.993	0.7692	0.123677
Syncarpous_clade	Arecaceae	Coryphoideae	Chuniophoeniceae	Chuniophoenix	nana	PMR825	FTG 71073	UWBM PR 6662	N	22.492	0.6	1.035	0.811	0.989	0.5657	0.107238
Syncarpous_clade	Arecaceae	Coryphoideae	Chuniophoeniceae	Chuniophoenix	nana	PMR825	FTG 71073	UWBM PR 6662	N	44.351	0.586	1.059	0.856	0.996	0.8604	0.083496
Syncarpous_clade	Arecaceae	Coryphoideae	Chuniophoeniceae	Chuniophoenix	nana	PMR825	FTG 71073	UWBM PR 6662	N	18.011	0.614	1.152	0.845	0.995	0.46165	0.092063
Syncarpous_clade	Arecaceae	Coryphoideae	Chuniophoeniceae	Chuniophoenix	nana	PMR825	FTG 71073	UWBM PR 6662	N	29.575	0.641	1.083	0.877	0.996	0.59465	0.088401
Syncarpous_clade	Arecaceae	Coryphoideae	Chuniophoeniceae	Chuniophoenix	nana	PMR825	FTG 71073	UWBM PR 6662	N	32.281	0.612	1.079	0.848	0.996	0.67125	0.071639
Syncarpous_clade	Arecaceae	Coryphoideae	Chuniophoeniceae	Chuniophoenix	nana	PMR825	FTG 71073	UWBM PR 6662	N	26.304	0.702	1.078	0.886	0.994	0.4958	0.076678
Syncarpous_clade	Arecaceae	Coryphoideae	Chuniophoeniceae	Chuniophoenix	nana	PMR825	FTG 71073	UWBM PR 6662	N	28.851	0.679	1.063	0.883	0.99	0.5899	0.05985
Syncarpous_clade	Arecaceae	Coryphoideae	Chuniophoeniceae	Chuniophoenix	nana	PMR825	FTG 71073	UWBM PR 6662	N	16.591	0.629	1.008	0.855	0.995	0.46705	0.094277
Syncarpous_clade	Arecaceae	Coryphoideae	Chuniophoeniceae	Chuniophoenix	nana	PMR825	FTG 71073	UWBM PR 6662	N	16.999	0.601	1.055	0.851	0.994	0.52395	0.097493
Syncarpous_clade	Arecaceae	Coryphoideae	Chuniophoeniceae	Chuniophoenix	nana	PMR825	FTG 71073	UWBM PR 6662	N	59.558	0.562	1.045	0.867	0.996	0.9409	0.093263
Syncarpous_clade	Arecaceae	Coryphoideae	Chuniophoeniceae	Chuniophoenix	nana	PMR825	FTG 71073	UWBM PR 6662	N	24.11	0.547	1.065	0.796	0.994	0.7074	0.097804
Syncarpous_clade	Arecaceae	Coryphoideae	Chuniophoeniceae	Chuniophoenix	nana	PMR825	FTG 71073	UWBM PR 6662	N	36.919	0.566	1.02	0.847	0.995	0.9038	0.137231
Syncarpous_clade	Arecaceae	Coryphoideae	Chuniophoeniceae	Chuniophoenix	nana	PMR825	FTG 71073	UWBM PR 6662	N	13.08	0.617	1.059	0.87	0.994	0.5121	0.080429
Syncarpous_clade	Arecaceae	Coryphoideae	Chuniophoeniceae	Chuniophoenix	nana	PMR825	FTG 71073	UWBM PR 6662	N	16.325	0.68	1.061	0.882	0.994	0.41365	0.065937
Syncarpous_clade	Arecaceae	Coryphoideae	Chuniophoeniceae	Chuniophoenix	nana	PMR825	FTG 71073	UWBM PR 6662	N	19.51	0.584	1.101	0.83	0.996	0.55865	0.078333
Syncarpous_clade	Arecaceae	Coryphoideae	Chuniophoeniceae	Chuniophoenix	nana	PMR825	FTG 71073	UWBM PR 6662	N	12.887	0.685	1.224	0.873	0.995	0.3628	0.063437
Syncarpous_clade	Arecaceae	Coryphoideae	Chuniophoeniceae	Chuniophoenix	nana	PMR825	FTG 71073	UWBM PR 6662	N	38.78	0.684	1.028	0.89	0.993	0.5048	0.091277
Syncarpous_clade	Arecaceae	Coryphoideae	Chuniophoeniceae	Chuniophoenix	nana	PMR825	FTG 71073	UWBM PR 6662	N	11.113	0.582	1.08	0.797	0.993	0.44695	0.05239
Syncarpous_clade	Arecaceae	Coryphoideae	Chuniophoeniceae	Chuniophoenix	nana	PMR825	FTG 71073	UWBM PR 6662	N	32.18	0.559	1.052	0.848	0.996	0.7292	0.149814
Syncarpous_clade	Arecaceae	Coryphoideae	Chuniophoeniceae	Chuniophoenix	nana	PMR825	FTG 71073	UWBM PR 6662	N	24.368	0.632	1.054	0.873	0.995	0.4927	0.083529
Syncarpous_clade	Arecaceae	Coryphoideae	Chuniophoeniceae	Chuniophoenix	nana	PMR825	FTG 71073	UWBM PR 6662	N	55.917	0.583	1.028	0.84	0.98	0.8776	0.11344
Syncarpous_clade	Arecaceae	Coryphoideae	Chuniophoeniceae	Chuniophoenix	nana	PMR825	FTG 71073	UWBM PR 6662	N	34.233	0.62	1.109	0.847	0.987	0.6724	0.108817
Syncarpous_clade	Arecaceae	Coryphoideae	Chuniophoeniceae	Chuniophoenix	nana	PMR825	FTG 71073	UWBM PR 6662	N	14.895	0.634	1.109	0.84	0.995	0.44995	0.072612
Syncarpous_clade	Arecaceae	Coryphoideae	Chuniophoeniceae	Chuniophoenix	nana	PMR825	FTG 71073	UWBM PR 6662	N	31.155	0.694	1.142	0.882	0.995	0.6065	0.105245
Syncarpous_clade	Arecaceae	Coryphoideae	Borasseae	Bismarckia	nobilis	PMR824A	FTG 117574	UWBM PR 6661	N	68.941	0.527	1.025	0.816	0.993	1.2159	0.097867
Syncarpous_clade	Arecaceae	Coryphoideae	Borasseae	Bismarckia	nobilis	PMR824A	FTG 117574	UWBM PR 6661	N	42.218	0.465	1.156	0.793	0.975	0.9677	0.105446
Syncarpous_clade	Arecaceae	Coryphoideae	Borasseae	Bismarckia	nobilis	PMR824A	FTG 117574	UWBM PR 6661	N	27.97	0.457	1.138	0.766	0.979	0.9058	0.108539
Syncarpous_clade	Arecaceae	Coryphoideae	Borasseae	Bismarckia	nobilis	PMR824A	FTG 117574	UWBM PR 6661	N	35.958	0.477	1.193	0.78	0.977	0.9612	0.16772
Syncarpous_clade	Arecaceae	Coryphoideae	Borasseae	Bismarckia	nobilis	PMR824A	FTG 117574	UWBM PR 6661	N	29.304	0.482	1.326	0.795	0.992	0.78535	0.095566
Syncarpous_clade	Arecaceae	Coryphoideae	Borasseae	Bismarckia	nobilis	PMR824A	FTG 117574	UWBM PR 6661	N	19.485	0.542	1.09	0.778	0.977	0.6169	0.074914
Syncarpous_clade	Arecaceae	Coryphoideae	Borasseae	Bismarckia	nobilis	PMR824A	FTG 117574	UWBM PR 6661	N	40.849	0.491	1.107	0.806	0.993	1.1622	0.180907
Syncarpous_clade	Arecaceae	Coryphoideae	Borasseae	Bismarckia	nobilis	PMR824A	FTG 117574	UWBM PR 6661	N	31.569	0.64	1.078	0.839	0.993	0.6807	0.089673
Syncarpous_clade	Arecaceae	Coryphoideae	Borasseae	Bismarckia	nobilis	PMR824A	FTG 117574	UWBM PR 6661	N	25.057	0.574	1.248	0.856	0.995	0.7066	0.089585
Syncarpous_clade	Arecaceae	Coryphoideae	Borasseae	Bismarckia	nobilis	PMR824A	FTG 117574	UWBM PR 6661	N	32.999	0.577	1.055	0.815	0.987	0.83775	0.101294
Syncarpous_clade	Arecaceae	Coryphoideae	Borasseae	Bismarckia	nobilis	PMR824A	FTG 117574	UWBM PR 6661	N	24.896	0.622	1.2	0.83	0.995	0.654	0.146314
Syncarpous_clade	Arecaceae	Coryphoideae	Borasseae	Bismarckia	nobilis	PMR824A	FTG 117574	UWBM PR 6661	N	76.328	0.468	1.165	0.8	0.993	1.5194	0.16432
Syncarpous_clade	Arecaceae	Coryphoideae	Borasseae	Bismarckia	nobilis	PMR824A	FTG 117574	UWBM PR 6661	N	68.785	0.469	1.191	0.797	0.993	1.1936	0.161521
Syncarpous_clade	Arecaceae	Coryphoideae	Borasseae	Bismarckia	nobilis	PMR824A	FTG 117574	UWBM PR 6661	N	69.009	0.537	1.22	0.842	0.993	0.9424	0.100161
Syncarpous_clade	Arecaceae	Coryphoideae	Borasseae	Bismarckia	nobilis	PMR824A	FTG 117574	UWBM PR 6661	N	27.686	0.566	1.08	0.793	0.972	0.7718	0.124491
Syncarpous_clade	Arecaceae	Coryphoideae	Borasseae	Bismarckia	nobilis	PMR824A	FTG 117574	UWBM PR 6661	N	155.466	0.609	1.078	0.832	0.994	1.656	0.093733
Syncarpous_clade	Arecaceae	Coryphoideae	Borasseae	Bismarckia	nobilis	PMR824A	FTG 117574	UWBM PR 6661	N	38.568	0.511	1.031	0.805	0.991	0.82885	0.076594
Syncarpous_clade	Arecaceae	Coryphoideae	Borasseae	Bismarckia	nobilis	PMR824A	FTG 117574	UWBM PR 6661	N	58.733	0.5	1.137	0.813	0.99	1.10115	0.165063
Syncarpous_clade	Arecaceae	Coryphoideae	Borasseae	Bismarckia	nobilis	PMR824A	FTG 117574	UWBM PR 6661	N	44.028	0.587	1.207	0.816	0.984	0.8701	0.099427
Syncarpous_clade	Arecaceae	Coryphoideae	Borasseae	Bismarckia	nobilis	PMR824A	FTG 117574	UWBM PR 6661	N	37.029	0.579	1.112	0.848	0.989	0.7449	0.147064
Syncarpous_clade	Arecaceae	Coryphoideae	Caryoteae	Wallichia	oblongifolia	PMR1174		UWBM PR 7011	Y	88.06	0.816	1.029	0.96	0.997	0.3236	0.069081
Syncarpous_clade	Arecaceae	Coryphoideae	Caryoteae	Wallichia	oblongifolia	PMR1174		UWBM PR 7011	Y	34.57	0.764	1.108	0.935	0.996	0.4202	0.055878
Syncarpous_clade	Arecaceae	Coryphoideae	Caryoteae	Wallichia	oblongifolia	PMR1174		UWBM PR 7011	Y	29.858	0.647	1.02	0.89	0.993	0.614	0.065924
Syncarpous_clade	Arecaceae	Coryphoideae	Caryoteae	Wallichia	oblongifolia	PMR1174		UWBM PR 7011	Y	25.875	0.734	1.14	0.938	0.996	0.3702	0.042132
Syncarpous_clade	Arecaceae	Coryphoideae	Caryoteae	Wallichia	oblongifolia	PMR1174		UWBM PR 7011	Y	38.346	0.725	1.267	0.921	0.996	0.4567	0.067359
Syncarpous_clade	Arecaceae	Coryphoideae	Caryoteae	Wallichia	oblongifolia	PMR1174		UWBM PR 7011	Y	46.948	0.791	1.012	0.947	0.997	0.3983	0.062786
Syncarpous_clade	Arecaceae	Coryphoideae	Caryoteae	Wallichia	oblongifolia	PMR1174		UWBM PR 7011	Y	72.927	0.773	1.13	0.951	0.996	0.47175	0.068226
Syncarpous_clade	Arecaceae	Coryphoideae	Caryoteae	Wallichia	oblongifolia	PMR1174		UWBM PR 7011	Y	48.909	0.75	1.056	0.939	0.996	0.4266	0.033817
Syncarpous_clade	Arecaceae	Coryphoideae	Caryoteae	Wallichia	oblongifolia	PMR1174		UWBM PR 7011	Y	63.957	0.77	1.052	0.946	0.996	0.4047	0.050577
Syncarpous_clade	Arecaceae	Coryphoideae	Caryoteae	Wallichia	oblongifolia	PMR1174		UWBM PR 7011	Y	43.273	0.721	1.371	0.935	0.996	0.4798	0.084616
Syncarpous_clade	Arecaceae	Coryphoideae	Caryoteae	Wallichia	oblongifolia	PMR1174		UWBM PR 7011	Y	64.279	0.735	1.171	0.942	0.996	0.489	0.062466
Syncarpous_clade	Arecaceae	Coryphoideae	Caryoteae	Wallichia	oblongifolia	PMR1174		UWBM PR 7011	Y	16.344	0.735	1.092	0.925	0.996	0.35615	0.052092
Syncarpous_clade	Arecaceae	Coryphoideae	Caryoteae	Wallichia	oblongifolia	PMR1174		UWBM PR 7011	Y	52.654	0.812	1.047	0.963	0.996	0.3346	0.04276
Syncarpous_clade	Arecaceae	Coryphoideae	Caryoteae	Wallichia	oblongifolia	PMR1174		UWBM PR 7011	Y	89.653	0.757	1.116	0.956	0.996	0.5795	0.067022
Syncarpous_clade	Arecaceae	Coryphoideae	Caryoteae	Wallichia	oblongifolia	PMR1174		UWBM PR 7011	Y	54.395	0.698	1.04	0.925	0.995	0.5065	0.097449
Syncarpous_clade	Arecaceae	Coryphoideae	Caryoteae	Wallichia	oblongifolia	PMR1174		UWBM PR 7011	Y	91.677	0.713	1.052	0.939	0.997	0.6616	0.076759
Syncarpous_clade	Arecaceae	Coryphoideae	Caryoteae	Wallichia	oblongifolia	PMR1174		UWBM PR 7011	Y	30.549	0.695	1.282	0.918	0.996	0.4349	0.097381
Syncarpous_clade	Arecaceae	Coryphoideae	Caryoteae	Wallichia	oblongifolia	PMR1174		UWBM PR 7011	Y	79.192	0.768	1.12	0.959	0.996	0.4877	0.06553
Syncarpous_clade	Arecaceae	Coryphoideae	Caryoteae	Wallichia	oblongifolia	PMR1174		UWBM PR 7011	Y	30.407	0.7	1.285	0.926	0.996	0.4385	0.107896
Syncarpous_clade	Arecaceae	Coryphoideae	Caryoteae	Wallichia	oblongifolia	PMR1174		UWBM PR 7011	Y	30.362	0.683	1.174	0.915	0.996	0.4495	0.060021
Syncarpous_clade	Arecaceae	Coryphoideae	Caryoteae	Wallichia	oblongifolia	PMR1174		UWBM PR 7011	Y	21.442	0.814	1.036	0.954	0.996	0.28105	0.035763
Syncarpous_clade	Arecaceae	Coryphoideae	Caryoteae	Wallichia	oblongifolia	PMR1174		UWBM PR 7011	Y	64.059	0.757	1.166	0.947	0.996	0.4375	0.054838
Syncarpous_clade	Arecaceae	Coryphoideae	Caryoteae	Wallichia	oblongifolia	PMR1174		UWBM PR 7011	Y	21.569	0.744	1.269	0.938	0.996	0.3177	0.05141
Syncarpous_clade	Arecaceae	Coryphoideae	Caryoteae	Wallichia	oblongifolia	PMR1174		UWBM PR 7011	Y	26.041	0.57	1.448	0.84	0.993	0.62725	0.100988
Syncarpous_clade	Arecaceae	Coryphoideae	Caryoteae	Wallichia	oblongifolia	PMR1174		UWBM PR 7011	Y	41.226	0.737	1.349	0.935	0.996	0.4033	0.061553
Syncarpous_clade	Arecaceae	Coryphoideae	Caryoteae	Wallichia	oblongifolia	PMR1174		UWBM PR 7011	Y	60.163	0.773	1.188	0.95	0.996	0.4365	0.070329
Syncarpous_clade	Arecaceae	Coryphoideae	Caryoteae	Wallichia	oblongifolia	PMR1174		UWBM PR 7011	Y	50.468	0.751	1.105	0.94	0.996	0.42615	0.082859
Syncarpous_clade	Arecaceae	Coryphoideae	Caryoteae	Wallichia	oblongifolia	PMR1174		UWBM PR 7011	Y	44.498	0.701	1.045	0.924	0.995	0.5324	0.110797
Syncarpous_clade	Arecaceae	Coryphoideae	Caryoteae	Wallichia	oblongifolia	PMR1174		UWBM PR 7011	Y	27.928	0.641	1.15	0.884	0.996	0.5426	0.077098
Syncarpous_clade	Arecaceae	Coryphoideae	Caryoteae	Wallichia	oblongifolia	PMR1174		UWBM PR 7011	Y	29.167	0.587	1.306	0.878	0.994	0.7502	0.162761
Syncarpous_clade	Arecaceae	Coryphoideae	Caryoteae	Wallichia	oblongifolia	PMR1174		UWBM PR 7011	Y	36.547	0.8	1.099	0.95	0.996	0.3495	0.045628
Syncarpous_clade	Arecaceae	Coryphoideae	Caryoteae	Arenga	obtusifolia	PMR834	FTG 84153	UWBM PR 6671	Y	70.522	0.699	1.504	0.95	0.996	0.44795	0.100178
Syncarpous_clade	Arecaceae	Coryphoideae	Caryoteae	Arenga	obtusifolia	PMR834	FTG 84153	UWBM PR 6671	Y	46.537	0.67	1.554	0.922	0.994	0.68515	0.140473
Syncarpous_clade	Arecaceae	Coryphoideae	Caryoteae	Arenga	obtusifolia	PMR834	FTG 84153	UWBM PR 6671	Y	40.767	0.599	1.687	0.914	0.994	0.5308	0.141905
Syncarpous_clade	Arecaceae	Coryphoideae	Caryoteae	Arenga	obtusifolia	PMR834	FTG 84153	UWBM PR 6671	Y	36.58	0.666	1.424	0.925	0.995	0.4972	0.07135
Syncarpous_clade	Arecaceae	Coryphoideae	Caryoteae	Arenga	obtusifolia	PMR834	FTG 84153	UWBM PR 6671	Y	127.993	0.68	1.34	0.95	0.996	0.5879	0.089909
Syncarpous_clade	Arecaceae	Coryphoideae	Caryoteae	Arenga	obtusifolia	PMR834	FTG 84153	UWBM PR 6671	Y	94.487	0.727	1.244	0.956	0.996	0.5687	0.093082
Syncarpous_clade	Arecaceae	Coryphoideae	Caryoteae	Arenga	obtusifolia	PMR834	FTG 84153	UWBM PR 6671	Y	68.441	0.603	1.656	0.932	0.995	0.64945	0.128386
Syncarpous_clade	Arecaceae	Coryphoideae	Caryoteae	Arenga	obtusifolia	PMR834	FTG 84153	UWBM PR 6671	Y	42.597	0.676	1.535	0.944	0.994	0.429	0.135818
Syncarpous_clade	Arecaceae	Coryphoideae	Caryoteae	Arenga	obtusifolia	PMR834	FTG 84153	UWBM PR 6671	Y	68.918	0.733	1.301	0.95	0.994	0.51315	0.083228
Syncarpous_clade	Arecaceae	Coryphoideae	Caryoteae	Arenga	obtusifolia	PMR834	FTG 84153	UWBM PR 6671	Y	42.482	0.618	1.667	0.901	0.995	0.65115	0.144494
Syncarpous_clade	Arecaceae	Coryphoideae	Caryoteae	Arenga	obtusifolia	PMR834	FTG 84153	UWBM PR 6671	Y	28.23	0.561	1.879	0.86	0.986	0.725	0.101188
Syncarpous_clade	Arecaceae	Coryphoideae	Caryoteae	Arenga	obtusifolia	PMR834	FTG 84153	UWBM PR 6671	Y	65.604	0.764	1.369	0.954	0.996	0.41035	0.075568
Syncarpous_clade	Arecaceae	Coryphoideae	Caryoteae	Arenga	obtusifolia	PMR834	FTG 84153	UWBM PR 6671	Y	43.543	0.75	1.313	0.947	0.995	0.52725	0.079285
Syncarpous_clade	Arecaceae	Coryphoideae	Caryoteae	Arenga	obtusifolia	PMR834	FTG 84153	UWBM PR 6671	Y	39.411	0.672	1.902	0.944	0.995	0.4818	0.121778
Syncarpous_clade	Arecaceae	Coryphoideae	Caryoteae	Arenga	obtusifolia	PMR834	FTG 84153	UWBM PR 6671	Y	49.363	0.681	1.633	0.941	0.993	0.49785	0.181655
Syncarpous_clade	Arecaceae	Coryphoideae	Caryoteae	Arenga	obtusifolia	PMR834	FTG 84153	UWBM PR 6671	Y	69.701	0.688	1.682	0.937	0.994	0.6134	0.192046
Syncarpous_clade	Arecaceae	Coryphoideae	Caryoteae	Arenga	obtusifolia	PMR834	FTG 84153	UWBM PR 6671	Y	46.964	0.748	1.148	0.946	0.995	0.45485	0.069153
Syncarpous_clade	Arecaceae	Coryphoideae	Caryoteae	Arenga	obtusifolia	PMR834	FTG 84153	UWBM PR 6671	Y	41.53	0.698	1.738	0.941	0.994	0.42345	0.142092
Syncarpous_clade	Arecaceae	Coryphoideae	Caryoteae	Arenga	obtusifolia	PMR834	FTG 84153	UWBM PR 6671	Y	80.28	0.657	1.432	0.936	0.996	0.6647	0.094206
Syncarpous_clade	Arecaceae	Coryphoideae	Caryoteae	Arenga	obtusifolia	PMR834	FTG 84153	UWBM PR 6671	Y	43.231	0.688	1.592	0.936	0.995	0.4536	0.118789
Syncarpous_clade	Arecaceae	Coryphoideae	Caryoteae	Arenga	obtusifolia	PMR834	FTG 84153	UWBM PR 6671	Y	183.879	0.684	1.076	0.95	0.996	0.77455	0.097649
Syncarpous_clade	Arecaceae	Coryphoideae	Caryoteae	Arenga	obtusifolia	PMR834	FTG 84153	UWBM PR 6671	Y	58.587	0.637	1.21	0.913	0.995	0.6131	0.102154
Syncarpous_clade	Arecaceae	Coryphoideae	Caryoteae	Arenga	obtusifolia	PMR834	FTG 84153	UWBM PR 6671	Y	110.28	0.702	1.437	0.946	0.996	0.7166	0.117412
Zingiberaceae	Zingiberaceae	Zingiberaceae	Zingiberaceae	Zingiber	officinale	PMR2183	WTU 4579	UWBM PR 7917	N	29.051	0.799	1.123	0.945	1	0.3845	0.051117
Zingiberaceae	Zingiberaceae	Zingiberaceae	Zingiberaceae	Zingiber	officinale	PMR2183	WTU 4579	UWBM PR 7917	N	37.875	0.716	1.027	0.919	1	0.4729	0.061018
Zingiberaceae	Zingiberaceae	Zingiberaceae	Zingiberaceae	Zingiber	officinale	PMR2183	WTU 4579	UWBM PR 7917	N	26.715	0.71	1.05	0.917	1	0.5267	0.063972
Zingiberaceae	Zingiberaceae	Zingiberaceae	Zingiberaceae	Zingiber	officinale	PMR2183	WTU 4579	UWBM PR 7917	N	25.494	0.767	1.094	0.93	1	0.34655	0.055494
Zingiberaceae	Zingiberaceae	Zingiberaceae	Zingiberaceae	Zingiber	officinale	PMR2183	WTU 4579	UWBM PR 7917	N	35.381	0.623	1.047	0.895	1	0.62575	0.07359
Zingiberaceae	Zingiberaceae	Zingiberaceae	Zingiberaceae	Zingiber	officinale	PMR2183	WTU 4579	UWBM PR 7917	N	29.64	0.756	1.075	0.928	1	0.371	0.058268
Zingiberaceae	Zingiberaceae	Zingiberaceae	Zingiberaceae	Zingiber	officinale	PMR2183	WTU 4579	UWBM PR 7917	N	40.815	0.661	1.126	0.918	0.999	0.5367	0.060887
Zingiberaceae	Zingiberaceae	Zingiberaceae	Zingiberaceae	Zingiber	officinale	PMR2183	WTU 4579	UWBM PR 7917	N	23.938	0.677	1.03	0.915	0.999	0.43075	0.055383
Zingiberaceae	Zingiberaceae	Zingiberaceae	Zingiberaceae	Zingiber	officinale	PMR2183	WTU 4579	UWBM PR 7917	N	20.94	0.689	1.181	0.923	0.999	0.4764	0.059494
Zingiberaceae	Zingiberaceae	Zingiberaceae	Zingiberaceae	Zingiber	officinale	PMR2183	WTU 4579	UWBM PR 7917	N	43.918	0.593	1.045	0.89	1	0.8315	0.125659
Zingiberaceae	Zingiberaceae	Zingiberaceae	Zingiberaceae	Zingiber	officinale	PMR2183	WTU 4579	UWBM PR 7917	N	29.475	0.634	1.106	0.881	0.996	0.5543	0.093694
Zingiberaceae	Zingiberaceae	Zingiberaceae	Zingiberaceae	Zingiber	officinale	PMR2183	WTU 4579	UWBM PR 7917	N	28.066	0.693	1.137	0.904	1	0.4629	0.043387
Zingiberaceae	Zingiberaceae	Zingiberaceae	Zingiberaceae	Zingiber	officinale	PMR2183	WTU 4579	UWBM PR 7917	N	31.044	0.703	1.124	0.911	1	0.438	0.101733
Zingiberaceae	Zingiberaceae	Zingiberaceae	Zingiberaceae	Zingiber	officinale	PMR2183	WTU 4579	UWBM PR 7917	N	16.329	0.74	1.157	0.929	0.999	0.3126	0.052529
Zingiberaceae	Zingiberaceae	Zingiberaceae	Zingiberaceae	Zingiber	officinale	PMR2183	WTU 4579	UWBM PR 7917	N	28.56	0.699	1.075	0.922	1	0.4205	0.050669
Zingiberaceae	Zingiberaceae	Zingiberaceae	Zingiberaceae	Zingiber	officinale	PMR2183	WTU 4579	UWBM PR 7917	N	36.811	0.581	1.151	0.886	0.999	0.73565	0.114976
Zingiberaceae	Zingiberaceae	Zingiberaceae	Zingiberaceae	Zingiber	officinale	PMR2183	WTU 4579	UWBM PR 7917	N	33.552	0.785	1.104	0.938	1	0.36535	0.060909
Zingiberaceae	Zingiberaceae	Zingiberaceae	Zingiberaceae	Zingiber	officinale	PMR2183	WTU 4579	UWBM PR 7917	N	24.941	0.683	1.045	0.907	1	0.4897	0.063844
Zingiberaceae	Zingiberaceae	Zingiberaceae	Zingiberaceae	Zingiber	officinale	PMR2183	WTU 4579	UWBM PR 7917	N	26.546	0.64	1.076	0.887	0.999	0.5012	0.096935
Zingiberaceae	Zingiberaceae	Zingiberaceae	Zingiberaceae	Zingiber	officinale	PMR2183	WTU 4579	UWBM PR 7917	N	31.266	0.733	1.022	0.925	0.999	0.3765	0.073778
Zingiberaceae	Zingiberaceae	Zingiberaceae	Zingiberaceae	Zingiber	officinale	PMR2183	WTU 4579	UWBM PR 7917	PN	40.798	0.804	1.133	0.953	1	0.4083	0.08148
Zingiberaceae	Zingiberaceae	Zingiberaceae	Zingiberaceae	Zingiber	officinale	PMR2183	WTU 4579	UWBM PR 7917	N	30.334	0.665	1.061	0.917	1	0.52655	0.067594
Zingiberaceae	Zingiberaceae	Zingiberaceae	Zingiberaceae	Zingiber	officinale	PMR2183	WTU 4579	UWBM PR 7917	N	30.213	0.665	1.171	0.902	0.999	0.4624	0.069628
Zingiberaceae	Zingiberaceae	Zingiberaceae	Zingiberaceae	Zingiber	officinale	PMR2183	WTU 4579	UWBM PR 7917	N	36.48	0.658	1.129	0.909	1	0.5268	0.068235
Zingiberaceae	Zingiberaceae	Zingiberaceae	Zingiberaceae	Zingiber	officinale	PMR2183	WTU 4579	UWBM PR 7917	N	37.093	0.658	1.127	0.896	0.998	0.6045	0.109872
Zingiberaceae	Zingiberaceae	Zingiberaceae	Zingiberaceae	Zingiber	officinale	PMR2183	WTU 4579	UWBM PR 7917	N	29.585	0.791	1.051	0.942	1	0.33485	0.055695
Cocoseae	Arecaceae	Arecoideae	Roystoneae	Roystonea	oleracea	PMR792	FTG 16356	UWBM PR 6629	PY	48.179	0.713	1.481	0.923	0.995	0.6633	0.098366
Cocoseae	Arecaceae	Arecoideae	Roystoneae	Roystonea	oleracea	PMR792	FTG 16356	UWBM PR 6629	PY	87.673	0.762	1.186	0.951	0.996	0.562	0.094869
Cocoseae	Arecaceae	Arecoideae	Roystoneae	Roystonea	oleracea	PMR792	FTG 16356	UWBM PR 6629	PY	18.003	0.683	1.421	0.91	1	0.44885	0.065494
Cocoseae	Arecaceae	Arecoideae	Roystoneae	Roystonea	oleracea	PMR792	FTG 16356	UWBM PR 6629	PY	41.132	0.757	1.384	0.951	0.995	0.6774	0.047415
Cocoseae	Arecaceae	Arecoideae	Roystoneae	Roystonea	oleracea	PMR792	FTG 16356	UWBM PR 6629	PY	27.975	0.621	1.429	0.897	0.996	0.5927	0.095238
Cocoseae	Arecaceae	Arecoideae	Roystoneae	Roystonea	oleracea	PMR792	FTG 16356	UWBM PR 6629	Y	105.873	0.608	1.083	0.912	0.996	0.97465	0.094439
Cocoseae	Arecaceae	Arecoideae	Roystoneae	Roystonea	oleracea	PMR792	FTG 16356	UWBM PR 6629	PY	30.674	0.539	1.775	0.86	0.995	0.7089	0.098814
Cocoseae	Arecaceae	Arecoideae	Roystoneae	Roystonea	oleracea	PMR792	FTG 16356	UWBM PR 6629	PY	29.02	0.614	1.615	0.895	0.994	0.6487	0.065056
Cocoseae	Arecaceae	Arecoideae	Roystoneae	Roystonea	oleracea	PMR792	FTG 16356	UWBM PR 6629	PY	30.067	0.615	1.044	0.888	0.995	0.7158	0.099976
Cocoseae	Arecaceae	Arecoideae	Roystoneae	Roystonea	oleracea	PMR792	FTG 16356	UWBM PR 6629	PY	24.706	0.708	1.493	0.92	0.993	0.5073	0.103762
Cocoseae	Arecaceae	Arecoideae	Roystoneae	Roystonea	oleracea	PMR792	FTG 16356	UWBM PR 6629	PY	17.846	0.592	1.2	0.865	0.994	0.6444	0.091353
Cocoseae	Arecaceae	Arecoideae	Roystoneae	Roystonea	oleracea	PMR792	FTG 16356	UWBM PR 6629	PY	19.609	0.626	1.704	0.866	0.993	0.6354	0.124761
Cocoseae	Arecaceae	Arecoideae	Roystoneae	Roystonea	oleracea	PMR792	FTG 16356	UWBM PR 6629	PY	75.644	0.624	1.221	0.908	0.995	0.82905	0.081438
Cocoseae	Arecaceae	Arecoideae	Roystoneae	Roystonea	oleracea	PMR792	FTG 16356	UWBM PR 6629	Y	73.231	0.711	1.253	0.93	0.996	0.5812	0.093708
Cocoseae	Arecaceae	Arecoideae	Roystoneae	Roystonea	oleracea	PMR792	FTG 16356	UWBM PR 6629	PY	37.973	0.653	1.267	0.889	0.995	0.6862	0.096086
Cocoseae	Arecaceae	Arecoideae	Roystoneae	Roystonea	oleracea	PMR792	FTG 16356	UWBM PR 6629	PY	22.2	0.518	1.869	0.876	0.986	0.6411	0.072191
Cocoseae	Arecaceae	Arecoideae	Roystoneae	Roystonea	oleracea	PMR792	FTG 16356	UWBM PR 6629	PY	23.098	0.569	1.285	0.859	0.994	0.8468	0.117167
Cocoseae	Arecaceae	Arecoideae	Roystoneae	Roystonea	oleracea	PMR792	FTG 16356	UWBM PR 6629	PY	15.833	0.75	1.422	0.916	0.994	0.467	0.048761
Cocoseae	Arecaceae	Arecoideae	Roystoneae	Roystonea	oleracea	PMR792	FTG 16356	UWBM PR 6629	PY	23.922	0.603	1.306	0.892	0.995	0.817	0.109698
Cocoseae	Arecaceae	Arecoideae	Roystoneae	Roystonea	oleracea	PMR792	FTG 16356	UWBM PR 6629	PY	40.688	0.642	1.227	0.897	0.996	0.7098	0.081721
Trachycarpeae	Arecaceae	Coryphoideae	Trachycarpeae	Pritchardia	pacifica	MO-006	MO 3324011	UWBM PR 41490	N	70.162	0.535	1.026	0.844	0.995	1.0169	0.142106
Trachycarpeae	Arecaceae	Coryphoideae	Trachycarpeae	Pritchardia	pacifica	MO-006	MO 3324011	UWBM PR 41490	N	36.871	0.58	1.048	0.826	0.995	0.7871	0.095989
Trachycarpeae	Arecaceae	Coryphoideae	Trachycarpeae	Pritchardia	pacifica	MO-006	MO 3324011	UWBM PR 41490	N	64.085	0.715	1.042	0.882	0.995	0.791	0.1227
Trachycarpeae	Arecaceae	Coryphoideae	Trachycarpeae	Pritchardia	pacifica	MO-006	MO 3324011	UWBM PR 41490	N	32.061	0.577	1.141	0.844	0.993	0.8112	0.087419
Trachycarpeae	Arecaceae	Coryphoideae	Trachycarpeae	Pritchardia	pacifica	MO-006	MO 3324011	UWBM PR 41490	N	60.245	0.591	1.223	0.865	0.995	0.91865	0.16639
Trachycarpeae	Arecaceae	Coryphoideae	Trachycarpeae	Pritchardia	pacifica	MO-006	MO 3324011	UWBM PR 41490	N	30.367	0.624	1.012	0.856	0.995	0.8235	0.086075
Trachycarpeae	Arecaceae	Coryphoideae	Trachycarpeae	Pritchardia	pacifica	MO-006	MO 3324011	UWBM PR 41490	N	29.496	0.56	1.093	0.842	0.993	0.7809	0.091739
Trachycarpeae	Arecaceae	Coryphoideae	Trachycarpeae	Pritchardia	pacifica	MO-006	MO 3324011	UWBM PR 41490	N	31.786	0.74	1.033	0.887	0.994	0.6214	0.12408
Trachycarpeae	Arecaceae	Coryphoideae	Trachycarpeae	Pritchardia	pacifica	MO-006	MO 3324011	UWBM PR 41490	N	26.942	0.518	1.091	0.788	0.995	0.86635	0.093321
Trachycarpeae	Arecaceae	Coryphoideae	Trachycarpeae	Pritchardia	pacifica	MO-006	MO 3324011	UWBM PR 41490	N	39.074	0.582	1.033	0.818	0.995	1.0636	0.127694
Trachycarpeae	Arecaceae	Coryphoideae	Trachycarpeae	Pritchardia	pacifica	MO-006	MO 3324011	UWBM PR 41490	N	33.098	0.609	1.075	0.825	0.993	0.72475	0.114901
Trachycarpeae	Arecaceae	Coryphoideae	Trachycarpeae	Pritchardia	pacifica	MO-006	MO 3324011	UWBM PR 41490	N	35.183	0.522	1.053	0.819	0.994	0.8109	0.076976
Trachycarpeae	Arecaceae	Coryphoideae	Trachycarpeae	Pritchardia	pacifica	MO-006	MO 3324011	UWBM PR 41490	N	47.251	0.553	1.083	0.843	0.995	0.8907	0.090792
Trachycarpeae	Arecaceae	Coryphoideae	Trachycarpeae	Pritchardia	pacifica	MO-006	MO 3324011	UWBM PR 41490	N	45.595	0.607	1.098	0.863	0.994	0.8769	0.133745
Trachycarpeae	Arecaceae	Coryphoideae	Trachycarpeae	Pritchardia	pacifica	MO-006	MO 3324011	UWBM PR 41490	N	44.433	0.642	1.04	0.859	0.995	0.9101	0.151024
Trachycarpeae	Arecaceae	Coryphoideae	Trachycarpeae	Pritchardia	pacifica	MO-006	MO 3324011	UWBM PR 41490	N	48.013	0.673	1.02	0.865	0.995	0.74625	0.155391
Trachycarpeae	Arecaceae	Coryphoideae	Trachycarpeae	Pritchardia	pacifica	MO-006	MO 3324011	UWBM PR 41490	N	37.478	0.54	1.078	0.821	0.995	0.9457	0.089462
Trachycarpeae	Arecaceae	Coryphoideae	Trachycarpeae	Pritchardia	pacifica	MO-006	MO 3324011	UWBM PR 41490	N	34.679	0.622	1.063	0.817	0.994	0.8795	0.108399
Trachycarpeae	Arecaceae	Coryphoideae	Trachycarpeae	Pritchardia	pacifica	MO-006	MO 3324011	UWBM PR 41490	N	36.837	0.636	1.103	0.859	0.994	0.7942	0.126559
Trachycarpeae	Arecaceae	Coryphoideae	Trachycarpeae	Pritchardia	pacifica	MO-006	MO 3324011	UWBM PR 41490	N	30.358	0.578	1.019	0.802	0.996	0.8703	0.089147
Trachycarpeae	Arecaceae	Coryphoideae	Trachycarpeae	Pritchardia	pacifica	MO-006	MO 3324011	UWBM PR 41490	N	40.095	0.592	1.048	0.837	0.995	0.8634	0.106018
Trachycarpeae	Arecaceae	Coryphoideae	Trachycarpeae	Pritchardia	pacifica	MO-006	MO 3324011	UWBM PR 41490	N	31.958	0.643	1.055	0.82	0.995	0.8201	0.151793
Trachycarpeae	Arecaceae	Coryphoideae	Trachycarpeae	Pritchardia	pacifica	MO-006	MO 3324011	UWBM PR 41490	N	26.633	0.559	1.042	0.833	0.995	0.6715	0.090857
Areceae	Arecaceae	Arecoideae	Oranieae	Orania	palindan	PMR789	FTG 143214	UWBM PR 6626	N	63.925	0.654	1.398	0.903	0.999	0.62865	0.144486
Areceae	Arecaceae	Arecoideae	Oranieae	Orania	palindan	PMR789	FTG 143214	UWBM PR 6626	N	41.064	0.61	1.427	0.886	0.993	0.7202	0.133766
Areceae	Arecaceae	Arecoideae	Oranieae	Orania	palindan	PMR789	FTG 143214	UWBM PR 6626	PN	65.986	0.616	1.616	0.916	0.997	0.6269	0.124907
Areceae	Arecaceae	Arecoideae	Oranieae	Orania	palindan	PMR789	FTG 143214	UWBM PR 6626	PN	67.468	0.641	1.078	0.91	0.998	0.7601	0.136975
Areceae	Arecaceae	Arecoideae	Oranieae	Orania	palindan	PMR789	FTG 143214	UWBM PR 6626	N	48.217	0.65	1.329	0.894	0.985	0.60895	0.133842
Areceae	Arecaceae	Arecoideae	Oranieae	Orania	palindan	PMR789	FTG 143214	UWBM PR 6626	N	53.221	0.64	1.477	0.88	0.994	0.71385	0.116763
Areceae	Arecaceae	Arecoideae	Oranieae	Orania	palindan	PMR789	FTG 143214	UWBM PR 6626	N	34.405	0.613	1.327	0.875	0.997	0.7466	0.111335
Areceae	Arecaceae	Arecoideae	Oranieae	Orania	palindan	PMR789	FTG 143214	UWBM PR 6626	PN	63.045	0.615	1.637	0.888	1	0.7866	0.142808
Areceae	Arecaceae	Arecoideae	Oranieae	Orania	palindan	PMR789	FTG 143214	UWBM PR 6626	N	50.688	0.676	1.081	0.917	1	0.5922	0.062206
Areceae	Arecaceae	Arecoideae	Oranieae	Orania	palindan	PMR789	FTG 143214	UWBM PR 6626	N	44.49	0.675	1.21	0.903	1	0.545	0.08173
Areceae	Arecaceae	Arecoideae	Oranieae	Orania	palindan	PMR789	FTG 143214	UWBM PR 6626	N	59.429	0.668	1.212	0.924	1	0.6514	0.096497
Areceae	Arecaceae	Arecoideae	Oranieae	Orania	palindan	PMR789	FTG 143214	UWBM PR 6626	N	64.828	0.663	1.404	0.911	0.999	0.6248	0.058639
Areceae	Arecaceae	Arecoideae	Oranieae	Orania	palindan	PMR789	FTG 143214	UWBM PR 6626	N	61.229	0.609	1.782	0.896	0.999	0.8458	0.128665
Areceae	Arecaceae	Arecoideae	Oranieae	Orania	palindan	PMR789	FTG 143214	UWBM PR 6626	PN	49.573	0.672	1.578	0.933	1	0.5036	0.098505
Areceae	Arecaceae	Arecoideae	Oranieae	Orania	palindan	PMR789	FTG 143214	UWBM PR 6626	N	46.201	0.706	1.266	0.926	0.998	0.5622	0.087545
Areceae	Arecaceae	Arecoideae	Oranieae	Orania	palindan	PMR789	FTG 143214	UWBM PR 6626	N	64.821	0.62	1.431	0.912	0.999	0.6719	0.105324
Areceae	Arecaceae	Arecoideae	Oranieae	Orania	palindan	PMR789	FTG 143214	UWBM PR 6626	N	87.234	0.397	1.013	0.898	0.996	1.0901	0.111961
Areceae	Arecaceae	Arecoideae	Oranieae	Orania	palindan	PMR789	FTG 143214	UWBM PR 6626	N	46.42	0.649	1.126	0.904	0.998	0.6078	0.104851
Areceae	Arecaceae	Arecoideae	Oranieae	Orania	palindan	PMR789	FTG 143214	UWBM PR 6626	N	48.578	0.581	1.859	0.905	0.999	0.6712	0.13791
Areceae	Arecaceae	Arecoideae	Oranieae	Orania	palindan	PMR789	FTG 143214	UWBM PR 6626	N	65.774	0.677	1.333	0.904	0.999	0.7365	0.143389
Areceae	Arecaceae	Arecoideae	Oranieae	Orania	palindan	PMR789	FTG 143214	UWBM PR 6626	N	46.072	0.615	1.693	0.895	0.999	0.5864	0.088389
Areceae	Arecaceae	Arecoideae	Oranieae	Orania	palindan	PMR789	FTG 143214	UWBM PR 6626	N	44.088	0.726	1.01	0.933	1	0.52455	0.07411
Areceae	Arecaceae	Arecoideae	Oranieae	Orania	palindan	PMR789	FTG 143214	UWBM PR 6626	N	60.587	0.596	1.912	0.904	0.998	0.62345	0.075678
Areceae	Arecaceae	Arecoideae	Oranieae	Orania	palindan	PMR789	FTG 143214	UWBM PR 6626	N	45.746	0.631	1.332	0.923	0.996	0.4775	0.079064
Areceae	Arecaceae	Arecoideae	Oranieae	Orania	palindan	PMR789	FTG 143214	UWBM PR 6626	N	81.525	0.698	1.151	0.939	0.999	0.53225	0.06617
Areceae	Arecaceae	Arecoideae	Oranieae	Orania	palindan	PMR789	FTG 143214	UWBM PR 6626	N	52.243	0.633	1.449	0.915	0.999	0.65495	0.098751
Areceae	Arecaceae	Arecoideae	Oranieae	Orania	palindan	PMR789	FTG 143214	UWBM PR 6626	N	58.197	0.679	1.532	0.928	0.999	0.62685	0.063985
Areceae	Arecaceae	Arecoideae	Oranieae	Orania	palindan	PMR789	FTG 143214	UWBM PR 6626	N	64.376	0.62	1.421	0.91	0.996	0.6394	0.069948
Areceae	Arecaceae	Arecoideae	Oranieae	Orania	palindan	PMR789	FTG 143214	UWBM PR 6626	N	49.539	0.616	1.33	0.876	0.999	0.6422	0.103366
Areceae	Arecaceae	Arecoideae	Oranieae	Orania	palindan	PMR789	FTG 143214	UWBM PR 6626	N	58.089	0.702	1.292	0.941	1	0.4944	0.07653
Areceae	Arecaceae	Arecoideae	Oranieae	Orania	palindan	PMR789	FTG 143214	UWBM PR 6626	N	62.56	0.471	1.298	0.877	0.996	0.7495	0.139504
Areceae	Arecaceae	Arecoideae	Oranieae	Orania	palindan	PMR789	FTG 143214	UWBM PR 6626	N	50.398	0.669	1.331	0.92	0.999	0.5558	0.077528
Areceae	Arecaceae	Arecoideae	Areceae	Basselinia	pancheri	PMR885	FTG 102899	UWBM PR 6722	N	32.344	0.494	1.202	0.784	0.983	0.8699	0.090698
Areceae	Arecaceae	Arecoideae	Areceae	Basselinia	pancheri	PMR885	FTG 102899	UWBM PR 6722	N	23.659	0.491	1.659	0.758	0.98	0.6499	0.18308
Areceae	Arecaceae	Arecoideae	Areceae	Basselinia	pancheri	PMR885	FTG 102899	UWBM PR 6722	N	36.273	0.497	1.248	0.794	0.989	0.8921	0.148855
Areceae	Arecaceae	Arecoideae	Areceae	Basselinia	pancheri	PMR885	FTG 102899	UWBM PR 6722	N	18.561	0.51	1.199	0.802	0.989	0.6671	0.118236
Areceae	Arecaceae	Arecoideae	Areceae	Basselinia	pancheri	PMR885	FTG 102899	UWBM PR 6722	N	32.054	0.467	1.151	0.787	0.994	0.9268	0.095841
Areceae	Arecaceae	Arecoideae	Areceae	Basselinia	pancheri	PMR885	FTG 102899	UWBM PR 6722	N	38.434	0.522	1.224	0.833	0.994	0.9273	0.156205
Areceae	Arecaceae	Arecoideae	Areceae	Basselinia	pancheri	PMR885	FTG 102899	UWBM PR 6722	N	52.862	0.503	1.139	0.807	0.994	1.06455	0.124927
Areceae	Arecaceae	Arecoideae	Areceae	Basselinia	pancheri	PMR885	FTG 102899	UWBM PR 6722	N	29.631	0.453	1.104	0.798	0.991	0.8751	0.096979
Areceae	Arecaceae	Arecoideae	Areceae	Basselinia	pancheri	PMR885	FTG 102899	UWBM PR 6722	N	19.969	0.487	1.283	0.78	0.983	0.6742	0.157048
Areceae	Arecaceae	Arecoideae	Areceae	Basselinia	pancheri	PMR885	FTG 102899	UWBM PR 6722	N	32.372	0.471	1.087	0.774	0.985	0.86575	0.096243
Areceae	Arecaceae	Arecoideae	Areceae	Basselinia	pancheri	PMR885	FTG 102899	UWBM PR 6722	N	18.587	0.52	1.055	0.765	0.98	0.6773	0.075906
Areceae	Arecaceae	Arecoideae	Areceae	Basselinia	pancheri	PMR885	FTG 102899	UWBM PR 6722	N	74.168	0.494	1.135	0.824	0.995	1.1464	0.079878
Areceae	Arecaceae	Arecoideae	Areceae	Basselinia	pancheri	PMR885	FTG 102899	UWBM PR 6722	N	34.617	0.487	1.167	0.802	0.981	0.7714	0.12153
Areceae	Arecaceae	Arecoideae	Areceae	Basselinia	pancheri	PMR885	FTG 102899	UWBM PR 6722	N	42.082	0.53	1.033	0.797	0.993	0.89955	0.063654
Areceae	Arecaceae	Arecoideae	Areceae	Basselinia	pancheri	PMR885	FTG 102899	UWBM PR 6722	N	43.348	0.472	1.419	0.774	0.989	1.1226	0.167025
Areceae	Arecaceae	Arecoideae	Areceae	Basselinia	pancheri	PMR885	FTG 102899	UWBM PR 6722	N	31.124	0.52	1.211	0.751	0.975	0.8371	0.132282
Areceae	Arecaceae	Arecoideae	Areceae	Basselinia	pancheri	PMR885	FTG 102899	UWBM PR 6722	N	25.06	0.555	1.299	0.817	0.972	0.6933	0.090648
Areceae	Arecaceae	Arecoideae	Areceae	Basselinia	pancheri	PMR885	FTG 102899	UWBM PR 6722	N	19.319	0.476	1.054	0.753	0.989	0.74055	0.091846
Areceae	Arecaceae	Arecoideae	Areceae	Basselinia	pancheri	PMR885	FTG 102899	UWBM PR 6722	N	35.182	0.375	1.17	0.737	0.981	1.15425	0.161688
Areceae	Arecaceae	Arecoideae	Areceae	Basselinia	pancheri	PMR885	FTG 102899	UWBM PR 6722	N	25.448	0.451	1.124	0.775	0.993	0.9525	0.107918
Areceae	Arecaceae	Arecoideae	Areceae	Basselinia	pancheri	PMR885	FTG 102899	UWBM PR 6722	N	25.781	0.469	1.179	0.79	0.99	0.96115	0.117837
Areceae	Arecaceae	Arecoideae	Areceae	Basselinia	pancheri	PMR885	FTG 102899	UWBM PR 6722	N	51.028	0.459	1.015	0.759	0.988	1.30245	0.146024
Areceae	Arecaceae	Arecoideae	Areceae	Basselinia	pancheri	PMR885	FTG 102899	UWBM PR 6722	N	24.505	0.522	1.106	0.811	0.989	0.6699	0.102168
Areceae	Arecaceae	Arecoideae	Areceae	Basselinia	pancheri	PMR885	FTG 102899	UWBM PR 6722	N	25.28	0.533	1.018	0.784	0.977	0.7315	0.075914
Areceae	Arecaceae	Arecoideae	Areceae	Basselinia	pancheri	PMR885	FTG 102899	UWBM PR 6722	N	24.65	0.465	1.233	0.766	0.984	0.95475	0.093434
Areceae	Arecaceae	Arecoideae	Areceae	Basselinia	pancheri	PMR885	FTG 102899	UWBM PR 6722	N	60.212	0.439	1.295	0.753	0.989	1.4087	0.124136
Areceae	Arecaceae	Arecoideae	Areceae	Basselinia	pancheri	PMR885	FTG 102899	UWBM PR 6722	N	25.039	0.612	1.02	0.819	0.986	0.6605	0.087141
Areceae	Arecaceae	Arecoideae	Areceae	Basselinia	pancheri	PMR885	FTG 102899	UWBM PR 6722	N	26.444	0.535	1.096	0.796	0.989	0.7859	0.081033
Areceae	Arecaceae	Arecoideae	Areceae	Basselinia	pancheri	PMR885	FTG 102899	UWBM PR 6722	N	67.49	0.521	1.08	0.82	0.995	1.1213	0.07291
Areceae	Arecaceae	Arecoideae	Areceae	Clinostigma	ponapense	NYBG-001	NYBG 00192391	UWBM PR 41491	N	35.252	0.677	1.059	0.85	0.995	0.7025	0.145989
Areceae	Arecaceae	Arecoideae	Areceae	Clinostigma	ponapense	NYBG-001	NYBG 00192391	UWBM PR 41491	N	73.558	0.63	1.106	0.866	0.996	1.0004	0.167427
Areceae	Arecaceae	Arecoideae	Areceae	Clinostigma	ponapense	NYBG-001	NYBG 00192391	UWBM PR 41491	N	60.843	0.598	1.238	0.851	0.994	0.89505	0.13552
Areceae	Arecaceae	Arecoideae	Areceae	Clinostigma	ponapense	NYBG-001	NYBG 00192391	UWBM PR 41491	N	45.142	0.592	1.026	0.858	0.996	0.7984	0.094927
Areceae	Arecaceae	Arecoideae	Areceae	Clinostigma	ponapense	NYBG-001	NYBG 00192391	UWBM PR 41491	N	58.944	0.507	1.129	0.822	0.995	1.0114	0.205619
Areceae	Arecaceae	Arecoideae	Areceae	Clinostigma	ponapense	NYBG-001	NYBG 00192391	UWBM PR 41491	N	34.246	0.634	1.013	0.868	0.995	0.5936	0.123572
Areceae	Arecaceae	Arecoideae	Areceae	Clinostigma	ponapense	NYBG-001	NYBG 00192391	UWBM PR 41491	N	59.637	0.63	1.082	0.865	0.995	0.7937	0.145426
Areceae	Arecaceae	Arecoideae	Areceae	Clinostigma	ponapense	NYBG-001	NYBG 00192391	UWBM PR 41491	N	59.892	0.61	1.154	0.85	0.995	0.9061	0.10853
Areceae	Arecaceae	Arecoideae	Areceae	Clinostigma	ponapense	NYBG-001	NYBG 00192391	UWBM PR 41491	N	49.336	0.591	1.331	0.868	0.995	0.7395	0.118623
Areceae	Arecaceae	Arecoideae	Areceae	Clinostigma	ponapense	NYBG-001	NYBG 00192391	UWBM PR 41491	N	65.65	0.613	1.263	0.859	0.995	0.8629	0.129919
Areceae	Arecaceae	Arecoideae	Areceae	Clinostigma	ponapense	NYBG-001	NYBG 00192391	UWBM PR 41491	N	68.05	0.613	1.13	0.869	0.996	0.98635	0.095016
Areceae	Arecaceae	Arecoideae	Areceae	Clinostigma	ponapense	NYBG-001	NYBG 00192391	UWBM PR 41491	N	51.194	0.585	1.136	0.874	0.997	0.7717	0.113302
Areceae	Arecaceae	Arecoideae	Areceae	Clinostigma	ponapense	NYBG-001	NYBG 00192391	UWBM PR 41491	N	57.995	0.651	1.325	0.903	0.995	0.801	0.09111
Areceae	Arecaceae	Arecoideae	Areceae	Clinostigma	ponapense	NYBG-001	NYBG 00192391	UWBM PR 41491	N	89.623	0.646	1.236	0.897	0.995	1.0621	0.155988
Areceae	Arecaceae	Arecoideae	Areceae	Clinostigma	ponapense	NYBG-001	NYBG 00192391	UWBM PR 41491	N	55.143	0.636	1.023	0.868	0.996	0.8678	0.084545
Areceae	Arecaceae	Arecoideae	Areceae	Clinostigma	ponapense	NYBG-001	NYBG 00192391	UWBM PR 41491	N	58.579	0.489	1.223	0.818	0.995	1.24095	0.116935
Areceae	Arecaceae	Arecoideae	Areceae	Clinostigma	ponapense	NYBG-001	NYBG 00192391	UWBM PR 41491	N	55.622	0.506	1.176	0.838	0.995	1.1253	0.120236
Areceae	Arecaceae	Arecoideae	Areceae	Clinostigma	ponapense	NYBG-001	NYBG 00192391	UWBM PR 41491	N	48.534	0.633	1.172	0.867	0.996	0.82335	0.110127
Areceae	Arecaceae	Arecoideae	Areceae	Clinostigma	ponapense	NYBG-001	NYBG 00192391	UWBM PR 41491	N	60.97	0.646	1.191	0.872	0.996	0.7597	0.130391
Areceae	Arecaceae	Arecoideae	Areceae	Clinostigma	ponapense	NYBG-001	NYBG 00192391	UWBM PR 41491	N	58.347	0.537	1.27	0.859	0.994	1.00335	0.148769
Areceae	Arecaceae	Arecoideae	Leopoldinieae	Leopoldinia	pulchra	Mo-004	MO 3491268	UWBM PR 41492	N	54.287	0.533	1.146	0.825	0.992	0.9141	0.125979
Areceae	Arecaceae	Arecoideae	Leopoldinieae	Leopoldinia	pulchra	Mo-004	MO 3491268	UWBM PR 41492	N	62.478	0.548	1.142	0.806	0.995	0.9621	0.089589
Areceae	Arecaceae	Arecoideae	Leopoldinieae	Leopoldinia	pulchra	Mo-004	MO 3491268	UWBM PR 41492	N	57.083	0.603	1.12	0.849	0.996	0.7675	0.082196
Areceae	Arecaceae	Arecoideae	Leopoldinieae	Leopoldinia	pulchra	Mo-004	MO 3491268	UWBM PR 41492	N	64.134	0.515	1.046	0.803	0.989	1.0393	0.109162
Areceae	Arecaceae	Arecoideae	Leopoldinieae	Leopoldinia	pulchra	Mo-004	MO 3491268	UWBM PR 41492	N	45.247	0.488	1.167	0.78	0.989	0.9407	0.104725
Areceae	Arecaceae	Arecoideae	Leopoldinieae	Leopoldinia	pulchra	Mo-004	MO 3491268	UWBM PR 41492	N	50.905	0.5	1.14	0.809	0.995	0.9856	0.109893
Areceae	Arecaceae	Arecoideae	Leopoldinieae	Leopoldinia	pulchra	Mo-004	MO 3491268	UWBM PR 41492	N	55.986	0.532	1.098	0.828	0.993	0.8668	0.075503
Areceae	Arecaceae	Arecoideae	Leopoldinieae	Leopoldinia	pulchra	Mo-004	MO 3491268	UWBM PR 41492	N	43.396	0.493	1.099	0.832	0.994	0.86675	0.112059
Areceae	Arecaceae	Arecoideae	Leopoldinieae	Leopoldinia	pulchra	Mo-004	MO 3491268	UWBM PR 41492	N	51.585	0.573	1.167	0.831	0.994	0.83365	0.115438
Areceae	Arecaceae	Arecoideae	Leopoldinieae	Leopoldinia	pulchra	Mo-004	MO 3491268	UWBM PR 41492	N	39.647	0.525	1.207	0.807	0.989	0.9604	0.13844
Areceae	Arecaceae	Arecoideae	Leopoldinieae	Leopoldinia	pulchra	Mo-004	MO 3491268	UWBM PR 41492	N	39.061	0.464	1.11	0.773	0.994	1.06115	0.107927
Areceae	Arecaceae	Arecoideae	Leopoldinieae	Leopoldinia	pulchra	Mo-004	MO 3491268	UWBM PR 41492	N	44.392	0.545	1.27	0.815	0.992	0.87835	0.082614
Areceae	Arecaceae	Arecoideae	Leopoldinieae	Leopoldinia	pulchra	Mo-004	MO 3491268	UWBM PR 41492	N	71.187	0.533	1.124	0.839	0.995	1.05915	0.115831
Areceae	Arecaceae	Arecoideae	Leopoldinieae	Leopoldinia	pulchra	Mo-004	MO 3491268	UWBM PR 41492	N	39.259	0.506	1.141	0.807	0.984	0.8707	0.101279
Areceae	Arecaceae	Arecoideae	Leopoldinieae	Leopoldinia	pulchra	Mo-004	MO 3491268	UWBM PR 41492	N	43.319	0.563	1.091	0.85	0.994	0.7306	0.085402
Areceae	Arecaceae	Arecoideae	Leopoldinieae	Leopoldinia	pulchra	Mo-004	MO 3491268	UWBM PR 41492	N	28.137	0.488	1.104	0.801	0.99	0.6955	0.100934
Areceae	Arecaceae	Arecoideae	Leopoldinieae	Leopoldinia	pulchra	Mo-004	MO 3491268	UWBM PR 41492	N	61.613	0.538	1.132	0.814	0.996	0.9719	0.132326
Areceae	Arecaceae	Arecoideae	Leopoldinieae	Leopoldinia	pulchra	Mo-004	MO 3491268	UWBM PR 41492	N	69.024	0.599	1.171	0.848	0.996	0.9429	0.100147
Areceae	Arecaceae	Arecoideae	Leopoldinieae	Leopoldinia	pulchra	Mo-004	MO 3491268	UWBM PR 41492	N	47.025	0.46	1.095	0.794	0.992	1.0112	0.116198
Areceae	Arecaceae	Arecoideae	Leopoldinieae	Leopoldinia	pulchra	Mo-004	MO 3491268	UWBM PR 41492	N	46.791	0.535	1.025	0.787	0.983	0.9343	0.170494
Areceae	Arecaceae	Arecoideae	Leopoldinieae	Leopoldinia	pulchra	Mo-004	MO 3491268	UWBM PR 41492	N	46.081	0.503	1.262	0.779	0.986	0.9372	0.11668
Areceae	Arecaceae	Arecoideae	Leopoldinieae	Leopoldinia	pulchra	Mo-004	MO 3491268	UWBM PR 41492	N	30.591	0.509	1.038	0.811	0.992	0.79115	0.086116
Areceae	Arecaceae	Arecoideae	Leopoldinieae	Leopoldinia	pulchra	Mo-004	MO 3491268	UWBM PR 41492	N	48.638	0.603	1.034	0.866	0.996	0.7707	0.091601
Areceae	Arecaceae	Arecoideae	Leopoldinieae	Leopoldinia	pulchra	Mo-004	MO 3491268	UWBM PR 41492	N	34.673	0.507	1.12	0.797	0.988	0.8066	0.116352
Areceae	Arecaceae	Arecoideae	Leopoldinieae	Leopoldinia	pulchra	Mo-004	MO 3491268	UWBM PR 41492	N	45.906	0.54	1.025	0.807	0.995	0.9222	0.094481
Areceae	Arecaceae	Arecoideae	Leopoldinieae	Leopoldinia	pulchra	Mo-004	MO 3491268	UWBM PR 41492	N	54.668	0.551	1.118	0.812	0.994	0.9843	0.146677
Areceae	Arecaceae	Arecoideae	Leopoldinieae	Leopoldinia	pulchra	Mo-004	MO 3491268	UWBM PR 41492	N	46.672	0.525	1.087	0.791	0.994	0.9305	0.064673
Areceae	Arecaceae	Arecoideae	Leopoldinieae	Leopoldinia	pulchra	Mo-004	MO 3491268	UWBM PR 41492	N	67.954	0.502	1.008	0.801	0.995	1.20505	0.144969
Areceae	Arecaceae	Arecoideae	Leopoldinieae	Leopoldinia	pulchra	Mo-004	MO 3491268	UWBM PR 41492	N	44.108	0.499	1.338	0.831	0.996	0.7861	0.085037
Ceroxyloideae	Arecaceae	Ceroxyloideae	Ceroxyleae	Ceroxylon	quindiuense	PMR1139	FTG 63602	UWBM PR 6976	N	35.154	0.6	1.038	0.858	0.993	0.7842	0.110844
Ceroxyloideae	Arecaceae	Ceroxyloideae	Ceroxyleae	Ceroxylon	quindiuense	PMR1139	FTG 63602	UWBM PR 6976	N	31.062	0.631	1.169	0.866	0.995	0.6661	0.089599
Ceroxyloideae	Arecaceae	Ceroxyloideae	Ceroxyleae	Ceroxylon	quindiuense	PMR1139	FTG 63602	UWBM PR 6976	N	32.406	0.552	1.257	0.847	0.995	0.7156	0.083975
Ceroxyloideae	Arecaceae	Ceroxyloideae	Ceroxyleae	Ceroxylon	quindiuense	PMR1139	FTG 63602	UWBM PR 6976	N	21.261	0.576	1.223	0.84	0.994	0.6573	0.097958
Ceroxyloideae	Arecaceae	Ceroxyloideae	Ceroxyleae	Ceroxylon	quindiuense	PMR1139	FTG 63602	UWBM PR 6976	N	32.932	0.623	1.164	0.863	0.996	0.6846	0.088535
Ceroxyloideae	Arecaceae	Ceroxyloideae	Ceroxyleae	Ceroxylon	quindiuense	PMR1139	FTG 63602	UWBM PR 6976	N	47.856	0.66	1.012	0.876	0.996	0.8046	0.110401
Ceroxyloideae	Arecaceae	Ceroxyloideae	Ceroxyleae	Ceroxylon	quindiuense	PMR1139	FTG 63602	UWBM PR 6976	N	52.954	0.643	1.136	0.894	0.996	0.7443	0.105359
Ceroxyloideae	Arecaceae	Ceroxyloideae	Ceroxyleae	Ceroxylon	quindiuense	PMR1139	FTG 63602	UWBM PR 6976	N	29.201	0.662	1.115	0.879	0.995	0.6497	0.089726
Ceroxyloideae	Arecaceae	Ceroxyloideae	Ceroxyleae	Ceroxylon	quindiuense	PMR1139	FTG 63602	UWBM PR 6976	N	49.831	0.54	1.141	0.85	0.993	0.9258	0.107376
Ceroxyloideae	Arecaceae	Ceroxyloideae	Ceroxyleae	Ceroxylon	quindiuense	PMR1139	FTG 63602	UWBM PR 6976	N	44.652	0.605	1.181	0.862	0.989	0.85605	0.129882
Ceroxyloideae	Arecaceae	Ceroxyloideae	Ceroxyleae	Ceroxylon	quindiuense	PMR1139	FTG 63602	UWBM PR 6976	N	27.467	0.523	1.392	0.797	0.989	0.86335	0.16606
Ceroxyloideae	Arecaceae	Ceroxyloideae	Ceroxyleae	Ceroxylon	quindiuense	PMR1139	FTG 63602	UWBM PR 6976	N	32.739	0.466	1.036	0.783	0.996	0.9923	0.088034
Ceroxyloideae	Arecaceae	Ceroxyloideae	Ceroxyleae	Ceroxylon	quindiuense	PMR1139	FTG 63602	UWBM PR 6976	N	29.039	0.571	1.078	0.822	0.996	0.63695	0.103763
Ceroxyloideae	Arecaceae	Ceroxyloideae	Ceroxyleae	Ceroxylon	quindiuense	PMR1139	FTG 63602	UWBM PR 6976	N	45.242	0.569	1.042	0.846	0.996	0.9275	0.133623
Ceroxyloideae	Arecaceae	Ceroxyloideae	Ceroxyleae	Ceroxylon	quindiuense	PMR1139	FTG 63602	UWBM PR 6976	N	26.538	0.545	1.214	0.822	0.996	0.6906	0.086714
Ceroxyloideae	Arecaceae	Ceroxyloideae	Ceroxyleae	Ceroxylon	quindiuense	PMR1139	FTG 63602	UWBM PR 6976	N	41.441	0.553	1.14	0.849	0.988	0.8573	0.121906
Ceroxyloideae	Arecaceae	Ceroxyloideae	Ceroxyleae	Ceroxylon	quindiuense	PMR1139	FTG 63602	UWBM PR 6976	N	35.406	0.533	1.109	0.859	0.995	0.9253	0.115441
Ceroxyloideae	Arecaceae	Ceroxyloideae	Ceroxyleae	Ceroxylon	quindiuense	PMR1139	FTG 63602	UWBM PR 6976	N	46.457	0.54	1.033	0.811	0.993	0.9632	0.119913
Ceroxyloideae	Arecaceae	Ceroxyloideae	Ceroxyleae	Ceroxylon	quindiuense	PMR1139	FTG 63602	UWBM PR 6976	N	41.377	0.607	1.101	0.859	0.995	0.8446	0.121963
Ceroxyloideae	Arecaceae	Ceroxyloideae	Ceroxyleae	Ceroxylon	quindiuense	PMR1139	FTG 63602	UWBM PR 6976	N	50.567	0.666	1.036	0.886	0.995	0.7395	0.09478
Ceroxyloideae	Arecaceae	Ceroxyloideae	Ceroxyleae	Ceroxylon	quindiuense	PMR1139	FTG 63602	UWBM PR 6976	N	38.845	0.612	1.236	0.886	0.996	0.7386	0.088002
Ceroxyloideae	Arecaceae	Ceroxyloideae	Ceroxyleae	Ceroxylon	quindiuense	PMR1139	FTG 63602	UWBM PR 6976	N	48.618	0.584	1.105	0.865	0.995	0.853	0.118604
Ceroxyloideae	Arecaceae	Ceroxyloideae	Ceroxyleae	Ceroxylon	quindiuense	PMR1139	FTG 63602	UWBM PR 6976	N	46.92	0.625	1.06	0.837	0.989	0.86	0.121284
Ceroxyloideae	Arecaceae	Ceroxyloideae	Ceroxyleae	Ceroxylon	quindiuense	PMR1139	FTG 63602	UWBM PR 6976	N	42.14	0.648	1.047	0.881	0.996	0.70965	0.0664
Ceroxyloideae	Arecaceae	Ceroxyloideae	Ceroxyleae	Ceroxylon	quindiuense	PMR1139	FTG 63602	UWBM PR 6976	N	44.738	0.59	1.102	0.866	0.996	0.7681	0.10049
Ceroxyloideae	Arecaceae	Ceroxyloideae	Ceroxyleae	Ceroxylon	quindiuense	PMR1139	FTG 63602	UWBM PR 6976	N	55.607	0.642	1.061	0.884	0.995	0.7989	0.117029
Ceroxyloideae	Arecaceae	Ceroxyloideae	Ceroxyleae	Ceroxylon	quindiuense	PMR1139	FTG 63602	UWBM PR 6976	N	46.124	0.581	1.081	0.855	0.996	0.92455	0.11689
Ceroxyloideae	Arecaceae	Ceroxyloideae	Ceroxyleae	Ceroxylon	quindiuense	PMR1139	FTG 63602	UWBM PR 6976	N	23.725	0.551	1.036	0.776	0.995	0.8063	0.065122
Ceroxyloideae	Arecaceae	Ceroxyloideae	Ceroxyleae	Ceroxylon	quindiuense	PMR1139	FTG 63602	UWBM PR 6976	N	43.52	0.656	1.151	0.883	0.994	0.65845	0.083512
Ceroxyloideae	Arecaceae	Ceroxyloideae	Ceroxyleae	Ceroxylon	quindiuense	PMR1139	FTG 63602	UWBM PR 6976	N	40.463	0.635	1.22	0.893	0.996	0.6891	0.073186
Iriarteeae	Arecaceae	Arecoideae	Iriarteeae	Wettinia	radiata	PMR1179	FTG 63594	UWBM PR 7016	Y	126.563	0.748	1.025	0.955	0.999	0.6812	0.082093
Iriarteeae	Arecaceae	Arecoideae	Iriarteeae	Wettinia	radiata	PMR1179	FTG 63594	UWBM PR 7016	Y	108.689	0.716	1.109	0.949	1	0.64655	0.077633
Iriarteeae	Arecaceae	Arecoideae	Iriarteeae	Wettinia	radiata	PMR1179	FTG 63594	UWBM PR 7016	Y	75.585	0.709	1.161	0.928	1	0.5426	0.099653
Iriarteeae	Arecaceae	Arecoideae	Iriarteeae	Wettinia	radiata	PMR1179	FTG 63594	UWBM PR 7016	Y	100.924	0.769	1.132	0.956	0.999	0.45355	0.075035
Iriarteeae	Arecaceae	Arecoideae	Iriarteeae	Wettinia	radiata	PMR1179	FTG 63594	UWBM PR 7016	Y	69.517	0.771	1.115	0.949	0.999	0.495	0.077314
Iriarteeae	Arecaceae	Arecoideae	Iriarteeae	Wettinia	radiata	PMR1179	FTG 63594	UWBM PR 7016	Y	83.761	0.765	1.048	0.958	0.999	0.4837	0.071322
Iriarteeae	Arecaceae	Arecoideae	Iriarteeae	Wettinia	radiata	PMR1179	FTG 63594	UWBM PR 7016	Y	86.249	0.697	1.106	0.93	0.999	0.6464	0.104099
Iriarteeae	Arecaceae	Arecoideae	Iriarteeae	Wettinia	radiata	PMR1179	FTG 63594	UWBM PR 7016	Y	130.97	0.735	1.078	0.96	1	0.53495	0.075973
Iriarteeae	Arecaceae	Arecoideae	Iriarteeae	Wettinia	radiata	PMR1179	FTG 63594	UWBM PR 7016	Y	101.425	0.736	1.167	0.95	1	0.5685	0.078456
Iriarteeae	Arecaceae	Arecoideae	Iriarteeae	Wettinia	radiata	PMR1179	FTG 63594	UWBM PR 7016	Y	143.02	0.698	1.058	0.944	0.999	0.6647	0.088613
Iriarteeae	Arecaceae	Arecoideae	Iriarteeae	Wettinia	radiata	PMR1179	FTG 63594	UWBM PR 7016	PY	80.356	0.77	1.244	0.951	0.999	0.52545	0.068375
Iriarteeae	Arecaceae	Arecoideae	Iriarteeae	Wettinia	radiata	PMR1179	FTG 63594	UWBM PR 7016	Y	81.556	0.784	1.443	0.961	0.998	0.47795	0.055935
Iriarteeae	Arecaceae	Arecoideae	Iriarteeae	Wettinia	radiata	PMR1179	FTG 63594	UWBM PR 7016	Y	99.964	0.768	1.139	0.951	1	0.6464	0.087365
Iriarteeae	Arecaceae	Arecoideae	Iriarteeae	Wettinia	radiata	PMR1179	FTG 63594	UWBM PR 7016	Y	88.54	0.736	1.262	0.939	1	0.63025	0.091246
Iriarteeae	Arecaceae	Arecoideae	Iriarteeae	Wettinia	radiata	PMR1179	FTG 63594	UWBM PR 7016	PY	20.615	0.792	1.195	0.953	0.994	0.297	0.031619
Iriarteeae	Arecaceae	Arecoideae	Iriarteeae	Wettinia	radiata	PMR1179	FTG 63594	UWBM PR 7016	Y	98.328	0.8	1.033	0.96	1	0.49625	0.067989
Iriarteeae	Arecaceae	Arecoideae	Iriarteeae	Wettinia	radiata	PMR1179	FTG 63594	UWBM PR 7016	Y	81.447	0.773	1.17	0.953	0.999	0.502	0.087511
Iriarteeae	Arecaceae	Arecoideae	Iriarteeae	Wettinia	radiata	PMR1179	FTG 63594	UWBM PR 7016	Y	147.07	0.531	1.047	0.941	0.975	0.2864	0.144847
Iriarteeae	Arecaceae	Arecoideae	Iriarteeae	Wettinia	radiata	PMR1179	FTG 63594	UWBM PR 7016	PY	49.291	0.693	1.31	0.928	1	0.5026	0.096556
Iriarteeae	Arecaceae	Arecoideae	Iriarteeae	Wettinia	radiata	PMR1179	FTG 63594	UWBM PR 7016	Y	80.102	0.741	1.157	0.942	1	0.46045	0.055686
Iriarteeae	Arecaceae	Arecoideae	Iriarteeae	Wettinia	radiata	PMR1179	FTG 63594	UWBM PR 7016	Y	107.347	0.748	1.134	0.949	0.999	0.60105	0.065333
Iriarteeae	Arecaceae	Arecoideae	Iriarteeae	Wettinia	radiata	PMR1179	FTG 63594	UWBM PR 7016	PY	91.26	0.685	1.231	0.921	0.999	0.8234	0.112239
Iriarteeae	Arecaceae	Arecoideae	Iriarteeae	Wettinia	radiata	PMR1179	FTG 63594	UWBM PR 7016	PY	71.886	0.703	1.307	0.933	0.999	0.6176	0.07824
Iriarteeae	Arecaceae	Arecoideae	Iriarteeae	Wettinia	radiata	PMR1179	FTG 63594	UWBM PR 7016	Y	70.62	0.711	1.35	0.935	0.998	0.56735	0.072104
Iriarteeae	Arecaceae	Arecoideae	Iriarteeae	Wettinia	radiata	PMR1179	FTG 63594	UWBM PR 7016	Y	86.782	0.739	1.117	0.947	0.999	0.6997	0.092231
Iriarteeae	Arecaceae	Arecoideae	Iriarteeae	Wettinia	radiata	PMR1179	FTG 63594	UWBM PR 7016	Y	91.503	0.77	1.108	0.95	1	0.51435	0.083938
Iriarteeae	Arecaceae	Arecoideae	Iriarteeae	Wettinia	radiata	PMR1179	FTG 63594	UWBM PR 7016	PY	64.383	0.623	1.107	0.912	0.999	0.6972	0.111778
Iriarteeae	Arecaceae	Arecoideae	Iriarteeae	Wettinia	radiata	PMR1179	FTG 63594	UWBM PR 7016	Y	83.486	0.738	1.149	0.95	1	0.4927	0.082066
Iriarteeae	Arecaceae	Arecoideae	Iriarteeae	Wettinia	radiata	PMR1179	FTG 63594	UWBM PR 7016	Y	158.709	0.771	1.045	0.96	1	0.6062	0.078798
Iriarteeae	Arecaceae	Arecoideae	Iriarteeae	Wettinia	radiata	PMR1179	FTG 63594	UWBM PR 7016	Y	104.918	0.559	1.064	0.945	0.996	0.83805	0.088667
Iriarteeae	Arecaceae	Arecoideae	Iriarteeae	Wettinia	radiata	PMR1179	FTG 63594	UWBM PR 7016	Y	140.45	0.76	1.186	0.959	1	0.5975	0.097767
Iriarteeae	Arecaceae	Arecoideae	Iriarteeae	Wettinia	radiata	PMR1179	FTG 63594	UWBM PR 7016	PY	56.624	0.76	1.264	0.945	0.999	0.3934	0.065111
Iriarteeae	Arecaceae	Arecoideae	Iriarteeae	Wettinia	radiata	PMR1179	FTG 63594	UWBM PR 7016	Y	150.223	0.766	1.044	0.963	1	0.585	0.080874
Areceae	Arecaceae	Arecoideae	Geonomateae	Welfia	regia	PMR1176	FTG 74534	UWBM PR 7013	N	39.561	0.526	1.552	0.845	0.992	0.8337	0.093537
Areceae	Arecaceae	Arecoideae	Geonomateae	Welfia	regia	PMR1176	FTG 74534	UWBM PR 7013	N	17.516	0.601	1.125	0.809	0.993	0.5679	0.143042
Areceae	Arecaceae	Arecoideae	Geonomateae	Welfia	regia	PMR1176	FTG 74534	UWBM PR 7013	N	15.414	0.492	1.685	0.789	0.98	0.7189	0.068841
Areceae	Arecaceae	Arecoideae	Geonomateae	Welfia	regia	PMR1176	FTG 74534	UWBM PR 7013	N	11.599	0.666	1.502	0.87	0.995	0.417	0.079361
Areceae	Arecaceae	Arecoideae	Geonomateae	Welfia	regia	PMR1176	FTG 74534	UWBM PR 7013	N	25.468	0.53	1.451	0.819	0.991	0.85105	0.092233
Areceae	Arecaceae	Arecoideae	Geonomateae	Welfia	regia	PMR1176	FTG 74534	UWBM PR 7013	N	37.658	0.482	1.63	0.762	0.991	1.0679	0.098311
Areceae	Arecaceae	Arecoideae	Geonomateae	Welfia	regia	PMR1176	FTG 74534	UWBM PR 7013	N	18.144	0.557	1.248	0.787	0.994	0.70065	0.102105
Areceae	Arecaceae	Arecoideae	Geonomateae	Welfia	regia	PMR1176	FTG 74534	UWBM PR 7013	N	52.394	0.608	1.266	0.847	0.994	1.0097	0.129076
Areceae	Arecaceae	Arecoideae	Geonomateae	Welfia	regia	PMR1176	FTG 74534	UWBM PR 7013	N	22.397	0.523	1.162	0.752	0.993	0.7822	0.122608
Areceae	Arecaceae	Arecoideae	Geonomateae	Welfia	regia	PMR1176	FTG 74534	UWBM PR 7013	N	50.905	0.52	1.717	0.819	0.983	1.1241	0.178707
Areceae	Arecaceae	Arecoideae	Geonomateae	Welfia	regia	PMR1176	FTG 74534	UWBM PR 7013	N	16.96	0.558	1.349	0.811	0.993	0.7387	0.084114
Areceae	Arecaceae	Arecoideae	Geonomateae	Welfia	regia	PMR1176	FTG 74534	UWBM PR 7013	N	79.755	0.526	1.43	0.821	0.99	1.331	0.129787
Areceae	Arecaceae	Arecoideae	Geonomateae	Welfia	regia	PMR1176	FTG 74534	UWBM PR 7013	N	18.485	0.56	1.348	0.826	0.994	0.6534	0.139995
Areceae	Arecaceae	Arecoideae	Geonomateae	Welfia	regia	PMR1176	FTG 74534	UWBM PR 7013	N	48.5	0.566	1.54	0.835	0.985	0.9251	0.152325
Areceae	Arecaceae	Arecoideae	Geonomateae	Welfia	regia	PMR1176	FTG 74534	UWBM PR 7013	N	19.316	0.567	1.279	0.81	0.992	0.7942	0.127448
Areceae	Arecaceae	Arecoideae	Geonomateae	Welfia	regia	PMR1176	FTG 74534	UWBM PR 7013	N	71.788	0.621	1.394	0.83	0.993	1.04895	0.176592
Areceae	Arecaceae	Arecoideae	Geonomateae	Welfia	regia	PMR1176	FTG 74534	UWBM PR 7013	N	27.177	0.488	1.345	0.767	0.991	0.9934	0.114191
Areceae	Arecaceae	Arecoideae	Geonomateae	Welfia	regia	PMR1176	FTG 74534	UWBM PR 7013	N	25.282	0.485	1.541	0.742	0.965	0.83585	0.208995
Areceae	Arecaceae	Arecoideae	Geonomateae	Welfia	regia	PMR1176	FTG 74534	UWBM PR 7013	N	30.34	0.522	1.539	0.792	0.986	0.93195	0.113316
Areceae	Arecaceae	Arecoideae	Geonomateae	Welfia	regia	PMR1176	FTG 74534	UWBM PR 7013	N	15.599	0.52	1.572	0.757	0.978	0.644	0.117999
Areceae	Arecaceae	Arecoideae	Geonomateae	Welfia	regia	PMR1176	FTG 74534	UWBM PR 7013	N	22.504	0.544	1.31	0.777	0.993	0.8461	0.103974
Areceae	Arecaceae	Arecoideae	Geonomateae	Welfia	regia	PMR1176	FTG 74534	UWBM PR 7013	N	41.912	0.456	1.558	0.813	0.984	1.1323	0.128385
Areceae	Arecaceae	Arecoideae	Geonomateae	Welfia	regia	PMR1176	FTG 74534	UWBM PR 7013	N	49.394	0.553	1.376	0.83	0.994	0.9752	0.158052
Areceae	Arecaceae	Arecoideae	Geonomateae	Welfia	regia	PMR1176	FTG 74534	UWBM PR 7013	N	24.396	0.51	1.097	0.798	0.995	0.79285	0.087069
Areceae	Arecaceae	Arecoideae	Geonomateae	Welfia	regia	PMR1176	FTG 74534	UWBM PR 7013	N	17.473	0.529	1.101	0.785	0.995	0.7144	0.100606
Areceae	Arecaceae	Arecoideae	Geonomateae	Welfia	regia	PMR1176	FTG 74534	UWBM PR 7013	N	34.714	0.495	1.872	0.772	0.99	0.923	0.155445
Areceae	Arecaceae	Arecoideae	Geonomateae	Welfia	regia	PMR1176	FTG 74534	UWBM PR 7013	N	25.096	0.534	1.508	0.785	0.994	0.9338	0.123726
Calamoideae	Arecaceae	Calamoideae	Calameae	Calamus	rhabdocladus	MO-011	MO 6486399	UWBM PR 41493	N	67.832	0.614	1.02	0.844	1	0.888	0.113878
Calamoideae	Arecaceae	Calamoideae	Calameae	Calamus	rhabdocladus	MO-011	MO 6486399	UWBM PR 41493	N	147.64	0.659	1.071	0.836	0.989	1.3353	0.147088
Calamoideae	Arecaceae	Calamoideae	Calameae	Calamus	rhabdocladus	MO-011	MO 6486399	UWBM PR 41493	N	30.925	0.624	1.071	0.824	0.999	0.6647	0.093034
Calamoideae	Arecaceae	Calamoideae	Calameae	Calamus	rhabdocladus	MO-011	MO 6486399	UWBM PR 41493	N	174.798	0.656	1.04	0.877	1	1.21835	0.111542
Calamoideae	Arecaceae	Calamoideae	Calameae	Calamus	rhabdocladus	MO-011	MO 6486399	UWBM PR 41493	N	226.961	0.723	1.03	0.886	0.999	1.28785	0.172473
Calamoideae	Arecaceae	Calamoideae	Calameae	Calamus	rhabdocladus	MO-011	MO 6486399	UWBM PR 41493	N	77.561	0.662	1.079	0.871	0.998	0.8065	0.127245
Calamoideae	Arecaceae	Calamoideae	Calameae	Calamus	rhabdocladus	MO-011	MO 6486399	UWBM PR 41493	N	161.909	0.611	1.067	0.843	0.999	1.3786	0.138927
Calamoideae	Arecaceae	Calamoideae	Calameae	Calamus	rhabdocladus	MO-011	MO 6486399	UWBM PR 41493	N	123.048	0.573	1.022	0.806	0.993	1.4262	0.188678
Calamoideae	Arecaceae	Calamoideae	Calameae	Calamus	rhabdocladus	MO-011	MO 6486399	UWBM PR 41493	N	144.03	0.652	1.053	0.845	0.997	1.3353	0.177438
Calamoideae	Arecaceae	Calamoideae	Calameae	Calamus	rhabdocladus	MO-011	MO 6486399	UWBM PR 41493	N	69.411	0.592	1.067	0.823	1.001	1.0902	0.107869
Calamoideae	Arecaceae	Calamoideae	Calameae	Calamus	rhabdocladus	MO-011	MO 6486399	UWBM PR 41493	N	138.966	0.564	1.035	0.798	0.995	1.7815	0.197483
Calamoideae	Arecaceae	Calamoideae	Calameae	Calamus	rhabdocladus	MO-011	MO 6486399	UWBM PR 41493	N	116.591	0.614	1.034	0.826	0.996	1.3646	0.140175
Calamoideae	Arecaceae	Calamoideae	Calameae	Calamus	rhabdocladus	MO-011	MO 6486399	UWBM PR 41493	N	136.914	0.616	1.016	0.822	0.996	1.4184	0.149363
Calamoideae	Arecaceae	Calamoideae	Calameae	Calamus	rhabdocladus	MO-011	MO 6486399	UWBM PR 41493	N	127.486	0.626	1.032	0.848	0.995	1.39015	0.188407
Calamoideae	Arecaceae	Calamoideae	Calameae	Calamus	rhabdocladus	MO-011	MO 6486399	UWBM PR 41493	N	121.51	0.594	1.023	0.823	0.995	1.3705	0.216802
Calamoideae	Arecaceae	Calamoideae	Calameae	Calamus	rhabdocladus	MO-011	MO 6486399	UWBM PR 41493	N	194.511	0.674	1.024	0.86	0.995	1.5075	0.249668
Calamoideae	Arecaceae	Calamoideae	Calameae	Calamus	rhabdocladus	MO-011	MO 6486399	UWBM PR 41493	N	180.352	0.58	1.027	0.843	0.996	1.362	0.140358
Calamoideae	Arecaceae	Calamoideae	Calameae	Calamus	rhabdocladus	MO-011	MO 6486399	UWBM PR 41493	N	104.048	0.578	1.044	0.806	0.995	1.5776	0.177957
Calamoideae	Arecaceae	Calamoideae	Calameae	Calamus	rhabdocladus	MO-011	MO 6486399	UWBM PR 41493	N	151.643	0.631	1.025	0.842	0.995	1.52655	0.202649
Calamoideae	Arecaceae	Calamoideae	Calameae	Calamus	rhabdocladus	MO-011	MO 6486399	UWBM PR 41493	N	97.198	0.617	1.089	0.83	0.995	1.2773	0.186964
Calamoideae	Arecaceae	Calamoideae	Calameae	Calamus	rhabdocladus	MO-011	MO 6486399	UWBM PR 41493	N	176.925	0.6	1.037	0.84	0.996	1.7678	0.272063
Calamoideae	Arecaceae	Calamoideae	Calameae	Calamus	rhabdocladus	MO-011	MO 6486399	UWBM PR 41493	N	70.645	0.572	1.015	0.814	0.995	1.2489	0.172551
Calamoideae	Arecaceae	Calamoideae	Calameae	Calamus	rhabdocladus	MO-011	MO 6486399	UWBM PR 41493	N	165.282	0.601	1.079	0.854	0.995	1.4385	0.204748
Calamoideae	Arecaceae	Calamoideae	Calameae	Calamus	rhabdocladus	MO-011	MO 6486399	UWBM PR 41493	N	161.211	0.613	1.041	0.847	0.994	1.4357	0.297663
Calamoideae	Arecaceae	Calamoideae	Calameae	Calamus	rhabdocladus	MO-011	MO 6486399	UWBM PR 41493	N	88.974	0.611	1.058	0.803	0.995	1.2302	0.14826
Calamoideae	Arecaceae	Calamoideae	Calameae	Calamus	rhabdocladus	MO-011	MO 6486399	UWBM PR 41493	N	82.276	0.635	1.036	0.806	0.996	1.2106	0.169452
Calamoideae	Arecaceae	Calamoideae	Calameae	Calamus	rhabdocladus	MO-011	MO 6486399	UWBM PR 41493	N	38.926	0.602	1.033	0.824	0.995	0.80775	0.113456
Calamoideae	Arecaceae	Calamoideae	Calameae	Calamus	rhabdocladus	MO-011	MO 6486399	UWBM PR 41493	N	141.641	0.606	1.011	0.829	0.995	1.5876	0.302777
Calamoideae	Arecaceae	Calamoideae	Calameae	Calamus	rhabdocladus	MO-011	MO 6486399	UWBM PR 41493	N	36.444	0.577	1.088	0.827	0.994	0.83215	0.14076
Ceroxyloideae	Arecaceae	Ceroxyloideae	Ceroxyleae	Ravenea	rivularis	PMR1159	FTG (accession 85367C)	UWBM PR 6996	N	30.352	0.663	1.092	0.842	0.991	0.6586	0.147141
Ceroxyloideae	Arecaceae	Ceroxyloideae	Ceroxyleae	Ravenea	rivularis	PMR1159	FTG (accession 85367C)	UWBM PR 6996	N	41.214	0.552	1.142	0.827	0.992	0.7685	0.21751
Ceroxyloideae	Arecaceae	Ceroxyloideae	Ceroxyleae	Ravenea	rivularis	PMR1159	FTG (accession 85367C)	UWBM PR 6996	N	35.997	0.456	1.122	0.753	0.996	1.15485	0.183973
Ceroxyloideae	Arecaceae	Ceroxyloideae	Ceroxyleae	Ravenea	rivularis	PMR1159	FTG (accession 85367C)	UWBM PR 6996	N	30.551	0.487	1.078	0.769	0.994	0.8344	0.19685
Ceroxyloideae	Arecaceae	Ceroxyloideae	Ceroxyleae	Ravenea	rivularis	PMR1159	FTG (accession 85367C)	UWBM PR 6996	N	49.973	0.648	1.029	0.874	0.995	0.6592	0.149061
Ceroxyloideae	Arecaceae	Ceroxyloideae	Ceroxyleae	Ravenea	rivularis	PMR1159	FTG (accession 85367C)	UWBM PR 6996	N	32.609	0.707	1.043	0.904	0.996	0.4421	0.082461
Ceroxyloideae	Arecaceae	Ceroxyloideae	Ceroxyleae	Ravenea	rivularis	PMR1159	FTG (accession 85367C)	UWBM PR 6996	N	22.784	0.717	1.105	0.891	0.994	0.44025	0.099249
Ceroxyloideae	Arecaceae	Ceroxyloideae	Ceroxyleae	Ravenea	rivularis	PMR1159	FTG (accession 85367C)	UWBM PR 6996	N	35.563	0.617	1.092	0.891	0.995	0.58045	0.139007
Ceroxyloideae	Arecaceae	Ceroxyloideae	Ceroxyleae	Ravenea	rivularis	PMR1159	FTG (accession 85367C)	UWBM PR 6996	N	38.8	0.585	1.142	0.842	0.996	0.6764	0.136746
Ceroxyloideae	Arecaceae	Ceroxyloideae	Ceroxyleae	Ravenea	rivularis	PMR1159	FTG (accession 85367C)	UWBM PR 6996	N	21.151	0.673	1.137	0.877	0.995	0.46535	0.09803
Ceroxyloideae	Arecaceae	Ceroxyloideae	Ceroxyleae	Ravenea	rivularis	PMR1159	FTG (accession 85367C)	UWBM PR 6996	N	33.101	0.685	1.07	0.878	0.995	0.5273	0.136203
Ceroxyloideae	Arecaceae	Ceroxyloideae	Ceroxyleae	Ravenea	rivularis	PMR1159	FTG (accession 85367C)	UWBM PR 6996	N	26.027	0.617	1.228	0.889	0.988	0.6443	0.105083
Ceroxyloideae	Arecaceae	Ceroxyloideae	Ceroxyleae	Ravenea	rivularis	PMR1159	FTG (accession 85367C)	UWBM PR 6996	N	88.306	0.577	1.089	0.886	0.996	1.2056	0.190017
Ceroxyloideae	Arecaceae	Ceroxyloideae	Ceroxyleae	Ravenea	rivularis	PMR1159	FTG (accession 85367C)	UWBM PR 6996	N	51.742	0.49	1.139	0.786	0.996	1.0726	0.208928
Ceroxyloideae	Arecaceae	Ceroxyloideae	Ceroxyleae	Ravenea	rivularis	PMR1159	FTG (accession 85367C)	UWBM PR 6996	N	46.897	0.681	1.098	0.904	0.995	0.5885	0.126663
Ceroxyloideae	Arecaceae	Ceroxyloideae	Ceroxyleae	Ravenea	rivularis	PMR1159	FTG (accession 85367C)	UWBM PR 6996	N	22.832	0.655	1.144	0.858	0.996	0.5719	0.161481
Ceroxyloideae	Arecaceae	Ceroxyloideae	Ceroxyleae	Ravenea	rivularis	PMR1159	FTG (accession 85367C)	UWBM PR 6996	N	37.461	0.59	1.046	0.816	0.992	0.8196	0.223111
Ceroxyloideae	Arecaceae	Ceroxyloideae	Ceroxyleae	Ravenea	rivularis	PMR1159	FTG (accession 85367C)	UWBM PR 6996	N	34.594	0.678	1.037	0.897	0.995	0.52915	0.107277
Ceroxyloideae	Arecaceae	Ceroxyloideae	Ceroxyleae	Ravenea	rivularis	PMR1159	FTG (accession 85367C)	UWBM PR 6996	N	42.094	0.61	1.085	0.845	0.994	0.87655	0.203971
Ceroxyloideae	Arecaceae	Ceroxyloideae	Ceroxyleae	Ravenea	rivularis	PMR1159	FTG (accession 85367C)	UWBM PR 6996	N	30.778	0.61	1.006	0.854	0.996	0.63195	0.103601
Ceroxyloideae	Arecaceae	Ceroxyloideae	Ceroxyleae	Ravenea	rivularis	PMR1159	FTG (accession 85367C)	UWBM PR 6996	N	31.681	0.677	1.098	0.866	0.995	0.6422	0.127096
Ceroxyloideae	Arecaceae	Ceroxyloideae	Ceroxyleae	Ravenea	rivularis	PMR1159	FTG (accession 85367C)	UWBM PR 6996	N	35.591	0.509	1.082	0.759	0.994	0.8613	0.178999
Ceroxyloideae	Arecaceae	Ceroxyloideae	Ceroxyleae	Ravenea	rivularis	PMR1159	FTG (accession 85367C)	UWBM PR 6996	N	30.388	0.73	1.081	0.897	0.996	0.44485	0.07128
Ceroxyloideae	Arecaceae	Ceroxyloideae	Ceroxyleae	Ravenea	rivularis	PMR1159	FTG (accession 85367C)	UWBM PR 6996	N	24.763	0.686	1.049	0.897	0.995	0.53555	0.060649
Ceroxyloideae	Arecaceae	Ceroxyloideae	Ceroxyleae	Ravenea	rivularis	PMR1159	FTG (accession 85367C)	UWBM PR 6996	N	42.33	0.57	1.154	0.856	0.996	0.9575	0.202767
Ceroxyloideae	Arecaceae	Ceroxyloideae	Ceroxyleae	Ravenea	rivularis	PMR1159	FTG (accession 85367C)	UWBM PR 6996	N	32.9	0.568	1.311	0.865	0.97	0.6585	0.121386
Ceroxyloideae	Arecaceae	Ceroxyloideae	Ceroxyleae	Ravenea	rivularis	PMR1159	FTG (accession 85367C)	UWBM PR 6996	N	57.016	0.505	1.066	0.788	0.982	1.0853	0.225111
Ceroxyloideae	Arecaceae	Ceroxyloideae	Ceroxyleae	Ravenea	rivularis	PMR1159	FTG (accession 85367C)	UWBM PR 6996	N	33.585	0.654	1.074	0.878	0.991	0.5814	0.117691
Trachycarpeae	Arecaceae	Coryphoideae	Trachycarpeae	Washingtonia	robusta	Mo-012	MO 04599702	UWBM PR 41494	N	48.01	0.555	1.003	0.832	0.994	0.7274	0.128529
Trachycarpeae	Arecaceae	Coryphoideae	Trachycarpeae	Washingtonia	robusta	Mo-012	MO 04599702	UWBM PR 41494	N	64.25	0.648	1.062	0.877	0.997	0.76595	0.106332
Trachycarpeae	Arecaceae	Coryphoideae	Trachycarpeae	Washingtonia	robusta	Mo-012	MO 04599702	UWBM PR 41494	N	59.708	0.622	1.076	0.846	0.998	0.82595	0.08771
Trachycarpeae	Arecaceae	Coryphoideae	Trachycarpeae	Washingtonia	robusta	Mo-012	MO 04599702	UWBM PR 41494	N	30.092	0.513	1.356	0.802	0.98	0.8335	0.164314
Trachycarpeae	Arecaceae	Coryphoideae	Trachycarpeae	Washingtonia	robusta	Mo-012	MO 04599702	UWBM PR 41494	N	46.239	0.453	1.047	0.773	0.999	1.00835	0.072123
Trachycarpeae	Arecaceae	Coryphoideae	Trachycarpeae	Washingtonia	robusta	Mo-012	MO 04599702	UWBM PR 41494	N	84.683	0.595	1.046	0.876	0.996	0.9098	0.132236
Trachycarpeae	Arecaceae	Coryphoideae	Trachycarpeae	Washingtonia	robusta	Mo-012	MO 04599702	UWBM PR 41494	N	77.556	0.569	1.093	0.859	0.999	1.00125	0.116904
Trachycarpeae	Arecaceae	Coryphoideae	Trachycarpeae	Washingtonia	robusta	Mo-012	MO 04599702	UWBM PR 41494	N	85.927	0.605	1.018	0.836	0.998	0.98	0.136565
Trachycarpeae	Arecaceae	Coryphoideae	Trachycarpeae	Washingtonia	robusta	Mo-012	MO 04599702	UWBM PR 41494	N	37.838	0.562	1.122	0.835	0.989	0.73085	0.133725
Trachycarpeae	Arecaceae	Coryphoideae	Trachycarpeae	Washingtonia	robusta	Mo-012	MO 04599702	UWBM PR 41494	N	54.624	0.551	1.081	0.818	0.999	0.9029	0.102328
Trachycarpeae	Arecaceae	Coryphoideae	Trachycarpeae	Washingtonia	robusta	Mo-012	MO 04599702	UWBM PR 41494	N	31.156	0.615	1.09	0.842	1	0.5988	0.063724
Trachycarpeae	Arecaceae	Coryphoideae	Trachycarpeae	Washingtonia	robusta	Mo-012	MO 04599702	UWBM PR 41494	N	54.835	0.634	1.052	0.893	0.998	0.75135	0.073477
Trachycarpeae	Arecaceae	Coryphoideae	Trachycarpeae	Washingtonia	robusta	Mo-012	MO 04599702	UWBM PR 41494	N	23.908	0.536	1.083	0.816	0.996	0.6476	0.127326
Trachycarpeae	Arecaceae	Coryphoideae	Trachycarpeae	Washingtonia	robusta	Mo-012	MO 04599702	UWBM PR 41494	N	101.208	0.614	1.073	0.862	0.998	0.94805	0.09483
Trachycarpeae	Arecaceae	Coryphoideae	Trachycarpeae	Washingtonia	robusta	Mo-012	MO 04599702	UWBM PR 41494	N	24.398	0.562	1.035	0.825	0.996	0.6171	0.061568
Trachycarpeae	Arecaceae	Coryphoideae	Trachycarpeae	Washingtonia	robusta	Mo-012	MO 04599702	UWBM PR 41494	N	54.573	0.608	1.088	0.867	0.999	0.7447	0.089916
Trachycarpeae	Arecaceae	Coryphoideae	Trachycarpeae	Washingtonia	robusta	Mo-012	MO 04599702	UWBM PR 41494	N	66.452	0.59	1.089	0.85	0.999	0.92895	0.080594
Trachycarpeae	Arecaceae	Coryphoideae	Trachycarpeae	Washingtonia	robusta	Mo-012	MO 04599702	UWBM PR 41494	N	53.677	0.526	1.054	0.812	0.991	0.8848	0.071709
Trachycarpeae	Arecaceae	Coryphoideae	Trachycarpeae	Washingtonia	robusta	Mo-012	MO 04599702	UWBM PR 41494	N	36.358	0.56	1.056	0.818	0.998	0.7021	0.075969
Trachycarpeae	Arecaceae	Coryphoideae	Trachycarpeae	Washingtonia	robusta	Mo-012	MO 04599702	UWBM PR 41494	N	47.56	0.51	1.394	0.809	0.995	0.9329	0.151438
Trachycarpeae	Arecaceae	Coryphoideae	Trachycarpeae	Washingtonia	robusta	Mo-012	MO 04599702	UWBM PR 41494	N	41.905	0.52	1.026	0.798	1	0.93625	0.123494
Trachycarpeae	Arecaceae	Coryphoideae	Trachycarpeae	Washingtonia	robusta	Mo-012	MO 04599702	UWBM PR 41494	N	69.095	0.515	1.143	0.835	0.998	0.98865	0.090245
Trachycarpeae	Arecaceae	Coryphoideae	Trachycarpeae	Washingtonia	robusta	Mo-012	MO 04599702	UWBM PR 41494	N	81.894	0.637	1.028	0.881	0.997	0.8711	0.117783
Trachycarpeae	Arecaceae	Coryphoideae	Trachycarpeae	Washingtonia	robusta	Mo-012	MO 04599702	UWBM PR 41494	N	82.609	0.566	1.027	0.861	1	0.9424	0.078389
Trachycarpeae	Arecaceae	Coryphoideae	Trachycarpeae	Washingtonia	robusta	Mo-012	MO 04599702	UWBM PR 41494	N	40.761	0.529	1.072	0.82	0.998	0.8245	0.083577
Trachycarpeae	Arecaceae	Coryphoideae	Trachycarpeae	Washingtonia	robusta	Mo-012	MO 04599702	UWBM PR 41494	N	58.514	0.53	1.1	0.808	0.993	1.0006	0.076686
Trachycarpeae	Arecaceae	Coryphoideae	Trachycarpeae	Washingtonia	robusta	Mo-012	MO 04599702	UWBM PR 41494	N	66.224	0.493	1.091	0.827	0.999	1.0851	0.089907
Trachycarpeae	Arecaceae	Coryphoideae	Trachycarpeae	Washingtonia	robusta	Mo-012	MO 04599702	UWBM PR 41494	N	55.039	0.518	1.123	0.822	0.997	0.9319	0.093489
Trachycarpeae	Arecaceae	Coryphoideae	Trachycarpeae	Washingtonia	robusta	Mo-012	MO 04599702	UWBM PR 41494	N	108.266	0.607	1.039	0.87	0.999	0.9258	0.175435
Orchidaceae	Orchidaceae	Orchidaceae	Orchidaceae	Cephalanthera	rubra	PMR1312	WTU 57276	UWBM PR 7149	Y	149.906	0.697	1.438	0.946	0.995	0.8955	0.129776
Orchidaceae	Orchidaceae	Orchidaceae	Orchidaceae	Cephalanthera	rubra	PMR1312	WTU 57276	UWBM PR 7149	Y	174.59	0.752	1.422	0.961	0.996	0.64	0.104029
Orchidaceae	Orchidaceae	Orchidaceae	Orchidaceae	Cephalanthera	rubra	PMR1312	WTU 57276	UWBM PR 7149	PY	77.399	0.767	1.168	0.952	0.996	0.47675	0.079113
Orchidaceae	Orchidaceae	Orchidaceae	Orchidaceae	Cephalanthera	rubra	PMR1312	WTU 57276	UWBM PR 7149	Y	198.984	0.74	1.09	0.949	0.996	0.9037	0.085637
Orchidaceae	Orchidaceae	Orchidaceae	Orchidaceae	Cephalanthera	rubra	PMR1312	WTU 57276	UWBM PR 7149	Y	140.889	0.781	1.01	0.96	0.996	0.47485	0.089227
Orchidaceae	Orchidaceae	Orchidaceae	Orchidaceae	Cephalanthera	rubra	PMR1312	WTU 57276	UWBM PR 7149	Y	152.962	0.747	1.181	0.944	0.996	0.7169	0.121723
Orchidaceae	Orchidaceae	Orchidaceae	Orchidaceae	Cephalanthera	rubra	PMR1312	WTU 57276	UWBM PR 7149	Y	203.408	0.727	1.347	0.953	0.995	0.8635	0.093973
Orchidaceae	Orchidaceae	Orchidaceae	Orchidaceae	Cephalanthera	rubra	PMR1312	WTU 57276	UWBM PR 7149	Y	107.503	0.724	1.097	0.934	0.996	0.57045	0.139189
Orchidaceae	Orchidaceae	Orchidaceae	Orchidaceae	Cephalanthera	rubra	PMR1312	WTU 57276	UWBM PR 7149	Y	220.764	0.708	1.357	0.945	0.996	0.9687	0.134193
Orchidaceae	Orchidaceae	Orchidaceae	Orchidaceae	Cephalanthera	rubra	PMR1312	WTU 57276	UWBM PR 7149	PY	125.375	0.75	1.119	0.947	0.996	0.71615	0.084497
Orchidaceae	Orchidaceae	Orchidaceae	Orchidaceae	Cephalanthera	rubra	PMR1312	WTU 57276	UWBM PR 7149	Y	190.695	0.765	1.158	0.947	0.996	0.82865	0.076225
Orchidaceae	Orchidaceae	Orchidaceae	Orchidaceae	Cephalanthera	rubra	PMR1312	WTU 57276	UWBM PR 7149	Y	304.101	0.749	1.282	0.96	0.996	0.8028	0.131384
Orchidaceae	Orchidaceae	Orchidaceae	Orchidaceae	Cephalanthera	rubra	PMR1312	WTU 57276	UWBM PR 7149	Y	210.754	0.757	1.46	0.956	0.995	0.6829	0.116143
Orchidaceae	Orchidaceae	Orchidaceae	Orchidaceae	Cephalanthera	rubra	PMR1312	WTU 57276	UWBM PR 7149	Y	123.868	0.783	1.056	0.955	0.997	0.5406	0.081574
Orchidaceae	Orchidaceae	Orchidaceae	Orchidaceae	Cephalanthera	rubra	PMR1312	WTU 57276	UWBM PR 7149	Y	153.186	0.743	1.243	0.948	0.996	0.7451	0.093065
Orchidaceae	Orchidaceae	Orchidaceae	Orchidaceae	Cephalanthera	rubra	PMR1312	WTU 57276	UWBM PR 7149	Y	173.96	0.717	1.391	0.948	0.996	0.9031	0.142429
Orchidaceae	Orchidaceae	Orchidaceae	Orchidaceae	Cephalanthera	rubra	PMR1312	WTU 57276	UWBM PR 7149	Y	110.439	0.737	1.182	0.938	0.996	0.7627	0.113649
Orchidaceae	Orchidaceae	Orchidaceae	Orchidaceae	Cephalanthera	rubra	PMR1312	WTU 57276	UWBM PR 7149	Y	193.196	0.742	1.114	0.948	0.996	0.8479	0.123678
Orchidaceae	Orchidaceae	Orchidaceae	Orchidaceae	Cephalanthera	rubra	PMR1312	WTU 57276	UWBM PR 7149	Y	96.403	0.753	1.113	0.947	0.996	0.61145	0.087332
Orchidaceae	Orchidaceae	Orchidaceae	Orchidaceae	Cephalanthera	rubra	PMR1312	WTU 57276	UWBM PR 7149	Y	119.56	0.742	1.087	0.942	0.996	0.5316	0.132525
Orchidaceae	Orchidaceae	Orchidaceae	Orchidaceae	Cephalanthera	rubra	PMR1312	WTU 57276	UWBM PR 7149	Y	92.577	0.702	1.082	0.928	0.996	0.6659	0.089558
Orchidaceae	Orchidaceae	Orchidaceae	Orchidaceae	Cephalanthera	rubra	PMR1312	WTU 57276	UWBM PR 7149	PY	132.703	0.703	1.116	0.924	0.996	0.79415	0.101617
Orchidaceae	Orchidaceae	Orchidaceae	Orchidaceae	Cephalanthera	rubra	PMR1312	WTU 57276	UWBM PR 7149	Y	252.598	0.744	1.326	0.959	0.996	0.8043	0.105963
Orchidaceae	Orchidaceae	Orchidaceae	Orchidaceae	Cephalanthera	rubra	PMR1312	WTU 57276	UWBM PR 7149	Y	136.107	0.829	1.078	0.965	0.996	0.5724	0.090448
Orchidaceae	Orchidaceae	Orchidaceae	Orchidaceae	Cephalanthera	rubra	PMR1312	WTU 57276	UWBM PR 7149	Y	140.845	0.711	1.108	0.941	0.996	0.7364	0.134535
Orchidaceae	Orchidaceae	Orchidaceae	Orchidaceae	Cephalanthera	rubra	PMR1312	WTU 57276	UWBM PR 7149	PY	159.171	0.782	1.153	0.95	0.996	0.73875	0.09451
Orchidaceae	Orchidaceae	Orchidaceae	Orchidaceae	Cephalanthera	rubra	PMR1312	WTU 57276	UWBM PR 7149	Y	222.376	0.827	1.069	0.97	0.996	0.48975	0.068884
Orchidaceae	Orchidaceae	Orchidaceae	Orchidaceae	Cephalanthera	rubra	PMR1312	WTU 57276	UWBM PR 7149	Y	127.5	0.689	1.732	0.938	0.994	0.7485	0.120817
Orchidaceae	Orchidaceae	Orchidaceae	Orchidaceae	Cephalanthera	rubra	PMR1312	WTU 57276	UWBM PR 7149	Y	148.088	0.745	1.241	0.952	0.996	0.72735	0.08901
Areceae	Arecaceae	Arecoideae	Areceae	Loxococcus	rupicola	NYBG-003	NYBG 02325651	UWBM PR 41495	N	30.507	0.604	1.441	0.878	0.994	0.69985	0.102868
Areceae	Arecaceae	Arecoideae	Areceae	Loxococcus	rupicola	NYBG-003	NYBG 02325651	UWBM PR 41495	N	29.482	0.527	1.572	0.855	0.993	0.73935	0.114754
Areceae	Arecaceae	Arecoideae	Areceae	Loxococcus	rupicola	NYBG-003	NYBG 02325651	UWBM PR 41495	N	24.052	0.596	1.195	0.871	0.995	0.6157	0.084561
Areceae	Arecaceae	Arecoideae	Areceae	Loxococcus	rupicola	NYBG-003	NYBG 02325651	UWBM PR 41495	N	34.827	0.53	1.287	0.836	0.993	1.01875	0.090923
Areceae	Arecaceae	Arecoideae	Areceae	Loxococcus	rupicola	NYBG-003	NYBG 02325651	UWBM PR 41495	N	26.313	0.549	1.592	0.854	0.992	0.9366	0.118939
Areceae	Arecaceae	Arecoideae	Areceae	Loxococcus	rupicola	NYBG-003	NYBG 02325651	UWBM PR 41495	N	29.96	0.559	1.608	0.827	0.993	0.8527	0.193365
Areceae	Arecaceae	Arecoideae	Areceae	Loxococcus	rupicola	NYBG-003	NYBG 02325651	UWBM PR 41495	N	27.878	0.604	1.311	0.873	0.994	0.9269	0.07462
Areceae	Arecaceae	Arecoideae	Areceae	Loxococcus	rupicola	NYBG-003	NYBG 02325651	UWBM PR 41495	N	39.493	0.481	1.287	0.805	0.994	1.06	0.12229
Areceae	Arecaceae	Arecoideae	Areceae	Loxococcus	rupicola	NYBG-003	NYBG 02325651	UWBM PR 41495	N	23.07	0.55	1.166	0.848	0.994	0.785	0.13319
Areceae	Arecaceae	Arecoideae	Areceae	Loxococcus	rupicola	NYBG-003	NYBG 02325651	UWBM PR 41495	N	25.197	0.616	1.596	0.879	0.992	0.63465	0.066367
Areceae	Arecaceae	Arecoideae	Areceae	Loxococcus	rupicola	NYBG-003	NYBG 02325651	UWBM PR 41495	N	30.432	0.524	1.485	0.827	0.992	1.1129	0.109505
Areceae	Arecaceae	Arecoideae	Areceae	Loxococcus	rupicola	NYBG-003	NYBG 02325651	UWBM PR 41495	N	31.139	0.51	1.44	0.821	0.992	1.08485	0.166917
Areceae	Arecaceae	Arecoideae	Areceae	Loxococcus	rupicola	NYBG-003	NYBG 02325651	UWBM PR 41495	N	20.602	0.504	1.28	0.812	0.995	0.8045	0.07159
Areceae	Arecaceae	Arecoideae	Areceae	Loxococcus	rupicola	NYBG-003	NYBG 02325651	UWBM PR 41495	N	33.21	0.532	1.396	0.834	0.994	0.8702	0.078004
Areceae	Arecaceae	Arecoideae	Areceae	Loxococcus	rupicola	NYBG-003	NYBG 02325651	UWBM PR 41495	N	25.008	0.532	1.198	0.802	0.991	0.93635	0.14015
Areceae	Arecaceae	Arecoideae	Areceae	Loxococcus	rupicola	NYBG-003	NYBG 02325651	UWBM PR 41495	N	22.414	0.492	1.079	0.787	0.995	0.9364	0.080436
Areceae	Arecaceae	Arecoideae	Areceae	Loxococcus	rupicola	NYBG-003	NYBG 02325651	UWBM PR 41495	N	29.043	0.445	1.482	0.813	0.994	1.0073	0.089243
Areceae	Arecaceae	Arecoideae	Areceae	Loxococcus	rupicola	NYBG-003	NYBG 02325651	UWBM PR 41495	N	26.796	0.509	1.799	0.842	0.992	0.76845	0.079382
Areceae	Arecaceae	Arecoideae	Areceae	Loxococcus	rupicola	NYBG-003	NYBG 02325651	UWBM PR 41495	N	36.438	0.509	1.413	0.833	0.992	1.1603	0.100492
Areceae	Arecaceae	Arecoideae	Areceae	Loxococcus	rupicola	NYBG-003	NYBG 02325651	UWBM PR 41495	N	36.173	0.501	1.326	0.83	0.992	1.2358	0.078933
Areceae	Arecaceae	Arecoideae	Areceae	Loxococcus	rupicola	NYBG-003	NYBG 02325651	UWBM PR 41495	N	37.537	0.497	1.529	0.844	0.991	1.1367	0.130946
Areceae	Arecaceae	Arecoideae	Areceae	Loxococcus	rupicola	NYBG-003	NYBG 02325651	UWBM PR 41495	N	25.306	0.491	1.942	0.834	0.993	0.8583	0.096825
Areceae	Arecaceae	Arecoideae	Areceae	Loxococcus	rupicola	NYBG-003	NYBG 02325651	UWBM PR 41495	N	28.385	0.546	1.404	0.807	0.994	0.76325	0.097267
Areceae	Arecaceae	Arecoideae	Areceae	Loxococcus	rupicola	NYBG-003	NYBG 02325651	UWBM PR 41495	N	28.068	0.536	1.403	0.834	0.993	0.7286	0.07334
Areceae	Arecaceae	Arecoideae	Areceae	Loxococcus	rupicola	NYBG-003	NYBG 02325651	UWBM PR 41495	N	26.813	0.515	1.477	0.786	0.973	0.9419	0.154956
Areceae	Arecaceae	Arecoideae	Areceae	Loxococcus	rupicola	NYBG-003	NYBG 02325651	UWBM PR 41495	N	30.187	0.529	1.712	0.854	0.984	0.88395	0.109257
Areceae	Arecaceae	Arecoideae	Manicarieae	Manicaria	saccifera	PMR787	FTG 98940 to 98942	UWBM PR 6624	N	47.02	0.548	1.158	0.844	0.994	1.04415	0.11132
Areceae	Arecaceae	Arecoideae	Manicarieae	Manicaria	saccifera	PMR787	FTG 98940 to 98942	UWBM PR 6624	N	34.266	0.548	1.159	0.853	0.994	0.7699	0.057266
Areceae	Arecaceae	Arecoideae	Manicarieae	Manicaria	saccifera	PMR787	FTG 98940 to 98942	UWBM PR 6624	N	22.655	0.549	1.34	0.831	0.993	0.7313	0.096184
Areceae	Arecaceae	Arecoideae	Manicarieae	Manicaria	saccifera	PMR787	FTG 98940 to 98942	UWBM PR 6624	N	30.424	0.492	1.305	0.812	0.995	0.84	0.099799
Areceae	Arecaceae	Arecoideae	Manicarieae	Manicaria	saccifera	PMR787	FTG 98940 to 98942	UWBM PR 6624	N	67.784	0.614	1.254	0.872	0.996	0.89085	0.092798
Areceae	Arecaceae	Arecoideae	Manicarieae	Manicaria	saccifera	PMR787	FTG 98940 to 98942	UWBM PR 6624	N	66.047	0.654	1.152	0.885	0.995	0.7365	0.118576
Areceae	Arecaceae	Arecoideae	Manicarieae	Manicaria	saccifera	PMR787	FTG 98940 to 98942	UWBM PR 6624	N	34.085	0.534	1.423	0.829	0.97	0.7196	0.156739
Areceae	Arecaceae	Arecoideae	Manicarieae	Manicaria	saccifera	PMR787	FTG 98940 to 98942	UWBM PR 6624	N	50.504	0.542	1.294	0.838	0.996	0.9045	0.131049
Areceae	Arecaceae	Arecoideae	Manicarieae	Manicaria	saccifera	PMR787	FTG 98940 to 98942	UWBM PR 6624	N	26.087	0.473	1.344	0.819	0.989	0.7773	0.119587
Areceae	Arecaceae	Arecoideae	Manicarieae	Manicaria	saccifera	PMR787	FTG 98940 to 98942	UWBM PR 6624	N	80.651	0.628	1.339	0.898	0.995	0.94815	0.076864
Areceae	Arecaceae	Arecoideae	Manicarieae	Manicaria	saccifera	PMR787	FTG 98940 to 98942	UWBM PR 6624	N	26.16	0.54	1.208	0.825	0.992	0.852	0.091485
Areceae	Arecaceae	Arecoideae	Manicarieae	Manicaria	saccifera	PMR787	FTG 98940 to 98942	UWBM PR 6624	N	28.235	0.516	1.206	0.822	0.978	0.8517	0.181733
Areceae	Arecaceae	Arecoideae	Manicarieae	Manicaria	saccifera	PMR787	FTG 98940 to 98942	UWBM PR 6624	N	33.955	0.451	1.176	0.802	0.992	0.9448	0.141394
Areceae	Arecaceae	Arecoideae	Manicarieae	Manicaria	saccifera	PMR787	FTG 98940 to 98942	UWBM PR 6624	N	17.494	0.582	1.135	0.822	0.995	0.5809	0.070677
Areceae	Arecaceae	Arecoideae	Manicarieae	Manicaria	saccifera	PMR787	FTG 98940 to 98942	UWBM PR 6624	N	59.07	0.655	1.416	0.88	0.996	0.7818	0.112055
Areceae	Arecaceae	Arecoideae	Manicarieae	Manicaria	saccifera	PMR787	FTG 98940 to 98942	UWBM PR 6624	N	37.945	0.58	1.274	0.827	0.993	0.7349	0.153624
Areceae	Arecaceae	Arecoideae	Manicarieae	Manicaria	saccifera	PMR787	FTG 98940 to 98942	UWBM PR 6624	N	41.167	0.592	1.266	0.841	0.994	0.763	0.0978
Areceae	Arecaceae	Arecoideae	Manicarieae	Manicaria	saccifera	PMR787	FTG 98940 to 98942	UWBM PR 6624	N	24.294	0.47	1.249	0.797	0.995	0.7489	0.093943
Areceae	Arecaceae	Arecoideae	Manicarieae	Manicaria	saccifera	PMR787	FTG 98940 to 98942	UWBM PR 6624	N	47.035	0.608	1.239	0.86	0.996	0.79045	0.109294
Areceae	Arecaceae	Arecoideae	Manicarieae	Manicaria	saccifera	PMR787	FTG 98940 to 98942	UWBM PR 6624	N	20.249	0.556	1.169	0.826	0.987	0.7015	0.086436
Areceae	Arecaceae	Arecoideae	Manicarieae	Manicaria	saccifera	PMR787	FTG 98940 to 98942	UWBM PR 6624	N	70.751	0.494	1.203	0.847	0.994	1.0916	0.160512
Areceae	Arecaceae	Arecoideae	Manicarieae	Manicaria	saccifera	PMR787	FTG 98940 to 98942	UWBM PR 6624	N	29.647	0.565	1.162	0.838	0.98	0.81215	0.127539
Areceae	Arecaceae	Arecoideae	Manicarieae	Manicaria	saccifera	PMR787	FTG 98940 to 98942	UWBM PR 6624	N	27.247	0.448	1.434	0.799	0.995	0.82855	0.102907
Areceae	Arecaceae	Arecoideae	Manicarieae	Manicaria	saccifera	PMR787	FTG 98940 to 98942	UWBM PR 6624	N	24.639	0.521	1.284	0.831	0.995	0.6764	0.089037
Areceae	Arecaceae	Arecoideae	Manicarieae	Manicaria	saccifera	PMR787	FTG 98940 to 98942	UWBM PR 6624	N	21.524	0.59	1.083	0.847	0.987	0.67665	0.058073
Areceae	Arecaceae	Arecoideae	Areceae	Rhopalostylis	sapida	PMR1161	FTG 127124	UWBM PR 6998	N	53.87	0.551	1.444	0.844	0.993	0.9316	0.096621
Areceae	Arecaceae	Arecoideae	Areceae	Rhopalostylis	sapida	PMR1161	FTG 127124	UWBM PR 6998	N	47.042	0.539	1.56	0.828	0.986	0.8925	0.155316
Areceae	Arecaceae	Arecoideae	Areceae	Rhopalostylis	sapida	PMR1161	FTG 127124	UWBM PR 6998	N	45.373	0.539	1.295	0.829	0.989	0.8327	0.202507
Areceae	Arecaceae	Arecoideae	Areceae	Rhopalostylis	sapida	PMR1161	FTG 127124	UWBM PR 6998	N	35.777	0.532	1.152	0.808	0.996	0.9156	0.128626
Areceae	Arecaceae	Arecoideae	Areceae	Rhopalostylis	sapida	PMR1161	FTG 127124	UWBM PR 6998	N	36.907	0.579	1.224	0.864	0.995	0.85985	0.098631
Areceae	Arecaceae	Arecoideae	Areceae	Rhopalostylis	sapida	PMR1161	FTG 127124	UWBM PR 6998	N	33.313	0.564	1.084	0.835	0.996	0.71925	0.071273
Areceae	Arecaceae	Arecoideae	Areceae	Rhopalostylis	sapida	PMR1161	FTG 127124	UWBM PR 6998	N	36.236	0.608	1.349	0.891	0.995	0.6102	0.091495
Areceae	Arecaceae	Arecoideae	Areceae	Rhopalostylis	sapida	PMR1161	FTG 127124	UWBM PR 6998	N	47.3	0.519	1.33	0.855	0.996	0.9398	0.156903
Areceae	Arecaceae	Arecoideae	Areceae	Rhopalostylis	sapida	PMR1161	FTG 127124	UWBM PR 6998	N	52.377	0.663	1.16	0.873	1	0.8056	0.106927
Areceae	Arecaceae	Arecoideae	Areceae	Rhopalostylis	sapida	PMR1161	FTG 127124	UWBM PR 6998	N	43.529	0.661	1.318	0.865	0.995	0.6534	0.157468
Areceae	Arecaceae	Arecoideae	Areceae	Rhopalostylis	sapida	PMR1161	FTG 127124	UWBM PR 6998	N	66.504	0.569	1.537	0.875	0.985	1.41495	0.124664
Areceae	Arecaceae	Arecoideae	Areceae	Rhopalostylis	sapida	PMR1161	FTG 127124	UWBM PR 6998	N	41.72	0.538	1.536	0.835	0.991	0.88565	0.112782
Areceae	Arecaceae	Arecoideae	Areceae	Rhopalostylis	sapida	PMR1161	FTG 127124	UWBM PR 6998	N	43.4	0.54	1.403	0.857	0.995	1.0025	0.100253
Areceae	Arecaceae	Arecoideae	Areceae	Rhopalostylis	sapida	PMR1161	FTG 127124	UWBM PR 6998	N	47.246	0.588	1.404	0.859	0.993	0.85935	0.119311
Areceae	Arecaceae	Arecoideae	Areceae	Rhopalostylis	sapida	PMR1161	FTG 127124	UWBM PR 6998	N	58.829	0.666	1.133	0.891	0.999	0.86015	0.128175
Areceae	Arecaceae	Arecoideae	Areceae	Rhopalostylis	sapida	PMR1161	FTG 127124	UWBM PR 6998	N	48.745	0.597	1.409	0.866	0.993	0.76325	0.092131
Areceae	Arecaceae	Arecoideae	Areceae	Rhopalostylis	sapida	PMR1161	FTG 127124	UWBM PR 6998	N	38.253	0.639	1.08	0.892	1	0.5779	0.088227
Areceae	Arecaceae	Arecoideae	Areceae	Rhopalostylis	sapida	PMR1161	FTG 127124	UWBM PR 6998	N	53.868	0.6	1.507	0.865	0.995	0.7506	0.098547
Areceae	Arecaceae	Arecoideae	Areceae	Rhopalostylis	sapida	PMR1161	FTG 127124	UWBM PR 6998	N	52.099	0.571	1.381	0.866	0.995	0.9813	0.11637
Areceae	Arecaceae	Arecoideae	Areceae	Rhopalostylis	sapida	PMR1161	FTG 127124	UWBM PR 6998	N	43.552	0.577	1.482	0.854	0.991	0.824	0.123642
Areceae	Arecaceae	Arecoideae	Areceae	Rhopalostylis	sapida	PMR1161	FTG 127124	UWBM PR 6998	N	54.862	0.653	1.469	0.887	0.99	0.8226	0.105399
Areceae	Arecaceae	Arecoideae	Areceae	Rhopalostylis	sapida	PMR1161	FTG 127124	UWBM PR 6998	N	38.517	0.55	1.814	0.861	0.993	0.7514	0.108924
Areceae	Arecaceae	Arecoideae	Areceae	Rhopalostylis	sapida	PMR1161	FTG 127124	UWBM PR 6998	N	42.558	0.609	1.301	0.849	0.997	0.7713	0.120453
Areceae	Arecaceae	Arecoideae	Areceae	Rhopalostylis	sapida	PMR1161	FTG 127124	UWBM PR 6998	N	44.208	0.531	1.457	0.846	0.988	0.7744	0.135613
Areceae	Arecaceae	Arecoideae	Areceae	Rhopalostylis	sapida	PMR1161	FTG 127124	UWBM PR 6998	N	45.905	0.534	1.674	0.865	0.992	0.7811	0.111185
Areceae	Arecaceae	Arecoideae	Areceae	Rhopalostylis	sapida	PMR1161	FTG 127124	UWBM PR 6998	N	52.397	0.52	1.573	0.847	0.986	1.2368	0.246852
Ceroxyloideae	Arecaceae	Ceroxyloideae	Cyclospatheae	Pseudophoenix	sargentii	PMR790	FTG 143122	UWBM PR 6627	N	48.333	0.582	1.132	0.899	0.995	0.73365	0.084507
Ceroxyloideae	Arecaceae	Ceroxyloideae	Cyclospatheae	Pseudophoenix	sargentii	PMR790	FTG 143122	UWBM PR 6627	N	96.171	0.657	1.103	0.93	0.995	0.8575	0.117905
Ceroxyloideae	Arecaceae	Ceroxyloideae	Cyclospatheae	Pseudophoenix	sargentii	PMR790	FTG 143122	UWBM PR 6627	N	64.65	0.466	1.1	0.836	0.99	1.2322	0.13116
Ceroxyloideae	Arecaceae	Ceroxyloideae	Cyclospatheae	Pseudophoenix	sargentii	PMR790	FTG 143122	UWBM PR 6627	N	44.97	0.476	1.04	0.856	0.995	0.9226	0.109249
Ceroxyloideae	Arecaceae	Ceroxyloideae	Cyclospatheae	Pseudophoenix	sargentii	PMR790	FTG 143122	UWBM PR 6627	N	27.3	0.414	1.033	0.798	0.995	0.8744	0.110646
Ceroxyloideae	Arecaceae	Ceroxyloideae	Cyclospatheae	Pseudophoenix	sargentii	PMR790	FTG 143122	UWBM PR 6627	N	51.012	0.49	1.028	0.855	0.995	1.084	0.103903
Ceroxyloideae	Arecaceae	Ceroxyloideae	Cyclospatheae	Pseudophoenix	sargentii	PMR790	FTG 143122	UWBM PR 6627	N	67.462	0.51	1.026	0.88	0.996	0.7606	0.068737
Ceroxyloideae	Arecaceae	Ceroxyloideae	Cyclospatheae	Pseudophoenix	sargentii	PMR790	FTG 143122	UWBM PR 6627	N	77.942	0.679	1.031	0.923	0.996	0.8212	0.061393
Ceroxyloideae	Arecaceae	Ceroxyloideae	Cyclospatheae	Pseudophoenix	sargentii	PMR790	FTG 143122	UWBM PR 6627	N	56.489	0.537	1.033	0.895	0.996	0.8283	0.10016
Ceroxyloideae	Arecaceae	Ceroxyloideae	Cyclospatheae	Pseudophoenix	sargentii	PMR790	FTG 143122	UWBM PR 6627	N	25.778	0.553	1.054	0.858	0.996	0.65695	0.087089
Ceroxyloideae	Arecaceae	Ceroxyloideae	Cyclospatheae	Pseudophoenix	sargentii	PMR790	FTG 143122	UWBM PR 6627	N	70.337	0.573	1.115	0.887	0.996	0.9596	0.070595
Ceroxyloideae	Arecaceae	Ceroxyloideae	Cyclospatheae	Pseudophoenix	sargentii	PMR790	FTG 143122	UWBM PR 6627	N	79.582	0.434	1.013	0.88	0.996	1.0733	0.08646
Ceroxyloideae	Arecaceae	Ceroxyloideae	Cyclospatheae	Pseudophoenix	sargentii	PMR790	FTG 143122	UWBM PR 6627	N	52.214	0.588	1.095	0.903	0.996	0.61775	0.088425
Ceroxyloideae	Arecaceae	Ceroxyloideae	Cyclospatheae	Pseudophoenix	sargentii	PMR790	FTG 143122	UWBM PR 6627	N	33.805	0.471	1.069	0.831	0.996	0.8556	0.083975
Ceroxyloideae	Arecaceae	Ceroxyloideae	Cyclospatheae	Pseudophoenix	sargentii	PMR790	FTG 143122	UWBM PR 6627	N	45.864	0.538	1.022	0.885	0.996	0.7214	0.073197
Ceroxyloideae	Arecaceae	Ceroxyloideae	Cyclospatheae	Pseudophoenix	sargentii	PMR790	FTG 143122	UWBM PR 6627	N	34.444	0.468	1.082	0.866	0.993	0.6635	0.10123
Ceroxyloideae	Arecaceae	Ceroxyloideae	Cyclospatheae	Pseudophoenix	sargentii	PMR790	FTG 143122	UWBM PR 6627	N	52.43	0.581	1.065	0.903	0.996	0.7999	0.078574
Ceroxyloideae	Arecaceae	Ceroxyloideae	Cyclospatheae	Pseudophoenix	sargentii	PMR790	FTG 143122	UWBM PR 6627	N	62.138	0.508	1.222	0.9	0.996	0.922	0.117684
Ceroxyloideae	Arecaceae	Ceroxyloideae	Cyclospatheae	Pseudophoenix	sargentii	PMR790	FTG 143122	UWBM PR 6627	N	35.089	0.52	1.036	0.844	0.993	0.7897	0.087565
Ceroxyloideae	Arecaceae	Ceroxyloideae	Cyclospatheae	Pseudophoenix	sargentii	PMR790	FTG 143122	UWBM PR 6627	N	90.704	0.631	1.072	0.928	0.996	0.6705	0.110178
Ceroxyloideae	Arecaceae	Ceroxyloideae	Cyclospatheae	Pseudophoenix	sargentii	PMR790	FTG 143122	UWBM PR 6627	N	45.595	0.492	1.06	0.852	0.996	0.8234	0.1567
Ceroxyloideae	Arecaceae	Ceroxyloideae	Cyclospatheae	Pseudophoenix	sargentii	PMR790	FTG 143122	UWBM PR 6627	N	52.071	0.805	1.07	0.954	0.996	0.3911	0.06436
Ceroxyloideae	Arecaceae	Ceroxyloideae	Cyclospatheae	Pseudophoenix	sargentii	PMR790	FTG 143122	UWBM PR 6627	N	34.724	0.569	1.055	0.881	0.996	0.6833	0.080459
Ceroxyloideae	Arecaceae	Ceroxyloideae	Cyclospatheae	Pseudophoenix	sargentii	PMR790	FTG 143122	UWBM PR 6627	N	66.768	0.547	1.039	0.887	0.996	0.8392	0.077282
Areceae	Arecaceae	Arecoideae	Areceae	Ptychosperma	schefferi	PMR844	FTG 16696	UWBM PR 6681	N	38.891	0.551	1.127	0.833	0.995	0.7518	0.078442
Areceae	Arecaceae	Arecoideae	Areceae	Ptychosperma	schefferi	PMR844	FTG 16696	UWBM PR 6681	N	41.254	0.597	1.22	0.858	0.992	0.72935	0.110758
Areceae	Arecaceae	Arecoideae	Areceae	Ptychosperma	schefferi	PMR844	FTG 16696	UWBM PR 6681	N	19.194	0.593	1.104	0.828	0.996	0.6025	0.099925
Areceae	Arecaceae	Arecoideae	Areceae	Ptychosperma	schefferi	PMR844	FTG 16696	UWBM PR 6681	N	26.433	0.6	1.32	0.86	0.995	0.6087	0.09663
Areceae	Arecaceae	Arecoideae	Areceae	Ptychosperma	schefferi	PMR844	FTG 16696	UWBM PR 6681	N	19.461	0.555	1.147	0.822	0.995	0.63065	0.108179
Areceae	Arecaceae	Arecoideae	Areceae	Ptychosperma	schefferi	PMR844	FTG 16696	UWBM PR 6681	N	36.277	0.561	1.403	0.816	0.989	0.8473	0.112208
Areceae	Arecaceae	Arecoideae	Areceae	Ptychosperma	schefferi	PMR844	FTG 16696	UWBM PR 6681	N	24.513	0.644	1.15	0.855	0.993	0.4944	0.099324
Areceae	Arecaceae	Arecoideae	Areceae	Ptychosperma	schefferi	PMR844	FTG 16696	UWBM PR 6681	N	36.089	0.612	1.016	0.863	0.994	0.6454	0.080482
Areceae	Arecaceae	Arecoideae	Areceae	Ptychosperma	schefferi	PMR844	FTG 16696	UWBM PR 6681	N	26.225	0.52	1.068	0.817	0.985	0.81	0.088188
Areceae	Arecaceae	Arecoideae	Areceae	Ptychosperma	schefferi	PMR844	FTG 16696	UWBM PR 6681	N	61.023	0.656	1.104	0.882	0.995	0.75115	0.130425
Areceae	Arecaceae	Arecoideae	Areceae	Ptychosperma	schefferi	PMR844	FTG 16696	UWBM PR 6681	N	30.588	0.57	1.394	0.859	0.994	0.6667	0.101819
Areceae	Arecaceae	Arecoideae	Areceae	Ptychosperma	schefferi	PMR844	FTG 16696	UWBM PR 6681	N	8.25	0.789	1.017	0.926	0.996	0.2561	0.040479
Areceae	Arecaceae	Arecoideae	Areceae	Ptychosperma	schefferi	PMR844	FTG 16696	UWBM PR 6681	N	54.258	0.594	1.116	0.86	0.996	0.77355	0.077217
Areceae	Arecaceae	Arecoideae	Areceae	Ptychosperma	schefferi	PMR844	FTG 16696	UWBM PR 6681	N	40.207	0.533	1.264	0.835	0.995	0.8256	0.096836
Areceae	Arecaceae	Arecoideae	Areceae	Ptychosperma	schefferi	PMR844	FTG 16696	UWBM PR 6681	N	24.763	0.623	1.356	0.851	0.996	0.582	0.063632
Areceae	Arecaceae	Arecoideae	Areceae	Ptychosperma	schefferi	PMR844	FTG 16696	UWBM PR 6681	N	25.652	0.62	1.133	0.844	0.994	0.5858	0.051451
Areceae	Arecaceae	Arecoideae	Areceae	Ptychosperma	schefferi	PMR844	FTG 16696	UWBM PR 6681	N	41.203	0.627	1.17	0.878	0.992	0.7418	0.09044
Areceae	Arecaceae	Arecoideae	Areceae	Ptychosperma	schefferi	PMR844	FTG 16696	UWBM PR 6681	N	29.42	0.641	1.227	0.872	0.995	0.6012	0.100298
Areceae	Arecaceae	Arecoideae	Areceae	Ptychosperma	schefferi	PMR844	FTG 16696	UWBM PR 6681	N	20.572	0.601	1.141	0.858	0.996	0.5548	0.064351
Areceae	Arecaceae	Arecoideae	Areceae	Ptychosperma	schefferi	PMR844	FTG 16696	UWBM PR 6681	N	13.762	0.657	1.308	0.875	0.996	0.4052	0.071095
Areceae	Arecaceae	Arecoideae	Areceae	Ptychosperma	schefferi	PMR844	FTG 16696	UWBM PR 6681	N	21.082	0.581	1.258	0.851	0.995	0.5474	0.111056
Areceae	Arecaceae	Arecoideae	Areceae	Ptychosperma	schefferi	PMR844	FTG 16696	UWBM PR 6681	N	30.082	0.566	1.297	0.856	0.994	0.6346	0.051526
Areceae	Arecaceae	Arecoideae	Areceae	Ptychosperma	schefferi	PMR844	FTG 16696	UWBM PR 6681	N	20.707	0.597	1.257	0.843	0.996	0.6363	0.082734
Areceae	Arecaceae	Arecoideae	Areceae	Ptychosperma	schefferi	PMR844	FTG 16696	UWBM PR 6681	N	17.49	0.64	1.327	0.892	0.996	0.4557	0.082394
Areceae	Arecaceae	Arecoideae	Areceae	Ptychosperma	schefferi	PMR844	FTG 16696	UWBM PR 6681	N	68.777	0.618	1.238	0.878	0.996	0.866	0.116051
Areceae	Arecaceae	Arecoideae	Areceae	Ptychosperma	schefferi	PMR844	FTG 16696	UWBM PR 6681	N	54.104	0.604	1.1	0.867	0.993	0.78585	0.100186
Areceae	Arecaceae	Arecoideae	Areceae	Ptychosperma	schefferi	PMR844	FTG 16696	UWBM PR 6681	N	17.032	0.605	1.351	0.836	0.995	0.49055	0.07302
Areceae	Arecaceae	Arecoideae	Areceae	Ptychosperma	schefferi	PMR844	FTG 16696	UWBM PR 6681	N	31.2	0.574	1.1	0.836	0.994	0.64215	0.107052
Areceae	Arecaceae	Arecoideae	Areceae	Ptychosperma	schefferi	PMR844	FTG 16696	UWBM PR 6681	N	28.443	0.589	1.259	0.862	0.992	0.5651	0.086205
Calamoideae	Arecaceae	Calamoideae	Lepidocaryeae	Laccosperma	secundiflorum	MO-005	MO 6027381	UWBM PR 41496	N	13.485	0.62	1.269	0.843	0.995	0.4467	0.125938
Calamoideae	Arecaceae	Calamoideae	Lepidocaryeae	Laccosperma	secundiflorum	MO-005	MO 6027381	UWBM PR 41496	N	33.633	0.589	1.189	0.803	0.995	0.7323	0.104003
Calamoideae	Arecaceae	Calamoideae	Lepidocaryeae	Laccosperma	secundiflorum	MO-005	MO 6027381	UWBM PR 41496	N	15.016	0.631	1.073	0.831	0.995	0.4729	0.095918
[truncated: 754 more rows]

## Sheet: Table S1_FossilSiteData
Site_LabNumber	Site_FieldNumber	UWBM Specimen Numbers	Age	Formation	Biostrat Zone	Locality Section	Published In
TUR1	ANK04-103	UWBM PB 13479	Middle Eocene (47.8–37.8 Ma)	paleosol, undescribed formation	N/A	Ankara-Çubuk-Susuzköy	Strömberg et al. 2007 (EM1)
ARG1	ARG09-014/SGB09-037	UWBM PB 18424	39.861 Ma †	Sarmiento (Barranca Member)	Barrancan	Gran Barranca, MMZ section, Simpson's Y	Strömberg et al., 2013, Dunn et al., 2015 (UWBM PB 18424)
ARG3	ARG09-024/SGB09-268	UWBM PB 18464	22.509 Ma †	Sarmiento (UPA)	Colhuehuapian	Gran Barranca, MMZ section	Strömberg et al., 2013, Dunn et al., 2015 (UWBM PB 18464)
ARG2	ARG09-184/SGB09-136	UWBM PB 18444	34.815 Ma †	Sarmiento (Vera Member)	Tinguirirican	Gran Barranca, M section, Vera Member	Strömberg et al., 2013, Dunn et al., 2015 (UWBM PB 18444)
TUR2	IZM04-005	UWBM PB 13499	slightly older than 16.2 Ma ††	Ardıç	MN5/6 boundary	Izmir–Mordoğan– Ardıç	Strömberg et al. 2007 (EM6)
USA1	NE00-139	UWBM PB 13036	slightly older than 35.224 Ma †††	Chadron (Peanut Peak Member)	Late Chadronian	Benedict Buttes (Peanut Peak Member)	Strömberg 2005 (NE1)
† based on U/Pb dating and linked age model (Dunn et al., 2013, Strömberg et al., 2013)
†† dated by biostratigraphy of fauna contained in the same layer (Krijgsman, 2002; Begun et al., 2003; Kaya et al., 2003)
††† dated based on lithostratigraphy and U/Pb dating (Terry & LaGarry, 1998; Zanazzi et al., 2009; Sahy et al., 2020)
